# Supplementary material for: Evolutionary insights into toxins diversity in Ceriantharia (Cnidaria; Anthozoa)
Source: Toxicon X. 2025 Jun 4;27:100227. doi: 10.1016/j.toxcx.2025.100227 (PMC12182779; doi:10.1016/j.toxcx.2025.100227)
Supplement: Multimedia component 1 [file mmc1.xlsx]

## Sheet: Larva_trinotate_annotation
gene_id	transcript_id	sprot_Top_BLASTX_hit	RNAMMER	prot_id	prot_coords	sprot_Top_BLASTP_hit	Pfam	SignalP	TmHMM	eggnog	Kegg	gene_ontology_BLASTX	gene_ontology_BLASTP	gene_ontology_Pfam	transcript	peptide
TRINITY_DN22267_c0_g1	TRINITY_DN22267_c0_g1_i1	NDUAC_BOVIN^NDUAC_BOVIN^Q:594-202,H:11-142^48.12%ID^E:6.17e-37^RecName: Full=NADH dehydrogenase [ubiquinone] 1 alpha subcomplex subunit 12;^Eukaryota; Metazoa; Chordata; Craniata; Vertebrata; Euteleostomi; Mammalia; Eutheria; Laurasiatheria; Artiodactyla; Ruminantia; Pecora; Bovidae; Bovinae; Bos	.	TRINITY_DN22267_c0_g1_i1.p1	193-630[-]	NDUAC_BOVIN^NDUAC_BOVIN^Q:13-143,H:11-142^48.12%ID^E:7.8e-38^RecName: Full=NADH dehydrogenase [ubiquinone] 1 alpha subcomplex subunit 12;^Eukaryota; Metazoa; Chordata; Craniata; Vertebrata; Euteleostomi; Mammalia; Eutheria; Laurasiatheria; Artiodactyla; Ruminantia; Pecora; Bovidae; Bovinae; Bos	PF05071.19^NDUFA12^NADH ubiquinone oxidoreductase subunit NDUFA12^38-140^E:2.8e-26	sigP:type:complete^len:169^(-),score=28.62	.	.	KEGG:bta:281742	GO:0005747^cellular_component^mitochondrial respiratory chain complex I`GO:0032981^biological_process^mitochondrial respiratory chain complex I assembly`GO:0006979^biological_process^response to oxidative stress	GO:0005747^cellular_component^mitochondrial respiratory chain complex I`GO:0032981^biological_process^mitochondrial respiratory chain complex I assembly`GO:0006979^biological_process^response to oxidative stress	GO:0032981^biological_process^mitochondrial respiratory chain complex I assembly`GO:0016020^cellular_component^membrane	.	.
TRINITY_DN22204_c0_g1	TRINITY_DN22204_c0_g1_i1	.	.	TRINITY_DN22204_c0_g1_i1.p1	1-345[+]	.	.	sigP:type:internal^len:116^(+),score=9.36	.	.	.	.	.	.	.	.
TRINITY_DN22222_c0_g1	TRINITY_DN22222_c0_g1_i1	.	.	.	.	.	.	.	.	.	.	.	.	.	.	.
TRINITY_DN22225_c0_g1	TRINITY_DN22225_c0_g1_i1	RL17_CALS4^RL17_CALS4^Q:72-371,H:10-112^36.893%ID^E:3.4e-16^RecName: Full=50S ribosomal protein L17 {ECO:0000255|HAMAP-Rule:MF_01368};^Bacteria; Firmicutes; Clostridia; Thermoanaerobacterales; Thermoanaerobacteraceae; Caldanaerobacter	.	TRINITY_DN22225_c0_g1_i1.p1	3-485[+]	RM17_RAT^RM17_RAT^Q:25-130,H:23-134^43.75%ID^E:3.71e-21^RecName: Full=39S ribosomal protein L17, mitochondrial;^Eukaryota; Metazoa; Chordata; Craniata; Vertebrata; Euteleostomi; Mammalia; Eutheria; Euarchontoglires; Glires; Rodentia; Myomorpha; Muroidea; Muridae; Murinae; Rattus	PF01196.22^Ribosomal_L17^Ribosomal protein L17^31-123^E:6.5e-23	sigP:type:5prime_partial^len:161^(+),score=27.22	.	COG0203^50S ribosomal protein l17	KEGG:rno:171061	GO:1990904^cellular_component^ribonucleoprotein complex`GO:0005840^cellular_component^ribosome`GO:0003735^molecular_function^structural constituent of ribosome`GO:0006412^biological_process^translation	GO:0015934^cellular_component^large ribosomal subunit`GO:0005762^cellular_component^mitochondrial large ribosomal subunit`GO:0005739^cellular_component^mitochondrion`GO:0019904^molecular_function^protein domain specific binding`GO:0003735^molecular_function^structural constituent of ribosome`GO:0006412^biological_process^translation	GO:0003735^molecular_function^structural constituent of ribosome`GO:0006412^biological_process^translation`GO:0005840^cellular_component^ribosome	.	.
TRINITY_DN22272_c0_g1	TRINITY_DN22272_c0_g1_i1	.	.	.	.	.	.	.	.	.	.	.	.	.	.	.
TRINITY_DN22260_c0_g1	TRINITY_DN22260_c0_g1_i1	.	.	.	.	.	.	.	.	.	.	.	.	.	.	.
TRINITY_DN22202_c0_g1	TRINITY_DN22202_c0_g1_i1	EYS_HUMAN^EYS_HUMAN^Q:3-374,H:2425-2546^32.258%ID^E:1.74e-13^RecName: Full=Protein eyes shut homolog;^Eukaryota; Metazoa; Chordata; Craniata; Vertebrata; Euteleostomi; Mammalia; Eutheria; Euarchontoglires; Primates; Haplorrhini; Catarrhini; Hominidae; Homo`EYS_HUMAN^EYS_HUMAN^Q:12-320,H:2726-2821^27.885%ID^E:7.94e-07^RecName: Full=Protein eyes shut homolog;^Eukaryota; Metazoa; Chordata; Craniata;…	.	TRINITY_DN22202_c0_g1_i1.p1	3-374[+]	EYS_HUMAN^EYS_HUMAN^Q:1-124,H:2425-2546^32.258%ID^E:1.56e-13^RecName: Full=Protein eyes shut homolog;^Eukaryota; Metazoa; Chordata; Craniata; Vertebrata; Euteleostomi; Mammalia; Eutheria; Euarchontoglires; Primates; Haplorrhini; Catarrhini; Hominidae; Homo`EYS_HUMAN^EYS_HUMAN^Q:4-106,H:2726-2821^27.885%ID^E:7.15e-07^RecName: Full=Protein eyes shut homolog;^Eukaryota; Metazoa; Chordata; Craniata; …	PF00054.26^Laminin_G_1^Laminin G domain^35-116^E:4e-12`PF02210.27^Laminin_G_2^Laminin G domain^35-121^E:3.2e-08	sigP:type:internal^len:125^(+),score=10.34	.	.	KEGG:hsa:346007	GO:0005737^cellular_component^cytoplasm`GO:0070062^cellular_component^extracellular exosome`GO:0033165^cellular_component^interphotoreceptor matrix`GO:0005815^cellular_component^microtubule organizing center`GO:0001750^cellular_component^photoreceptor outer segment`GO:0005509^molecular_function^calcium ion binding`GO:0050908^biological_process^detection of light stimulus involved in visual percep…	GO:0005737^cellular_component^cytoplasm`GO:0070062^cellular_component^extracellular exosome`GO:0033165^cellular_component^interphotoreceptor matrix`GO:0005815^cellular_component^microtubule organizing center`GO:0001750^cellular_component^photoreceptor outer segment`GO:0005509^molecular_function^calcium ion binding`GO:0050908^biological_process^detection of light stimulus involved in visual percep…	.	.	.
TRINITY_DN22226_c0_g1	TRINITY_DN22226_c0_g1_i1	.	.	.	.	.	.	.	.	.	.	.	.	.	.	.
TRINITY_DN22220_c0_g1	TRINITY_DN22220_c0_g1_i1	.	.	.	.	.	.	.	.	.	.	.	.	.	.	.
TRINITY_DN22219_c0_g1	TRINITY_DN22219_c0_g1_i1	.	.	.	.	.	.	.	.	.	.	.	.	.	.	.
TRINITY_DN22297_c0_g1	TRINITY_DN22297_c0_g1_i1	.	.	.	.	.	.	.	.	.	.	.	.	.	.	.
TRINITY_DN22246_c0_g1	TRINITY_DN22246_c0_g1_i1	.	.	.	.	.	.	.	.	.	.	.	.	.	.	.
TRINITY_DN22246_c0_g1	TRINITY_DN22246_c0_g1_i2	.	.	.	.	.	.	.	.	.	.	.	.	.	.	.
TRINITY_DN22254_c0_g1	TRINITY_DN22254_c0_g1_i1	.	.	.	.	.	.	.	.	.	.	.	.	.	.	.
TRINITY_DN22221_c0_g1	TRINITY_DN22221_c0_g1_i1	.	.	.	.	.	.	.	.	.	.	.	.	.	.	.
TRINITY_DN22231_c0_g1	TRINITY_DN22231_c0_g1_i1	.	.	.	.	.	.	.	.	.	.	.	.	.	.	.
TRINITY_DN22227_c0_g1	TRINITY_DN22227_c0_g1_i1	.	.	.	.	.	.	.	.	.	.	.	.	.	.	.
TRINITY_DN22262_c0_g1	TRINITY_DN22262_c0_g1_i1	.	.	.	.	.	.	.	.	.	.	.	.	.	.	.
TRINITY_DN22265_c0_g1	TRINITY_DN22265_c0_g1_i1	.	.	TRINITY_DN22265_c0_g1_i1.p1	29-406[+]	.	.	sigP:type:complete^len:126^(+),score=3.43	.	.	.	.	.	.	.	.
TRINITY_DN22252_c0_g1	TRINITY_DN22252_c0_g1_i1	.	.	.	.	.	.	.	.	.	.	.	.	.	.	.
TRINITY_DN22286_c0_g1	TRINITY_DN22286_c0_g1_i1	.	.	TRINITY_DN22286_c0_g1_i1.p1	2-454[-]	DRD1C_XENLA^DRD1C_XENLA^Q:1-142,H:124-315^25.258%ID^E:1.41e-07^RecName: Full=D(1C) dopamine receptor;^Eukaryota; Metazoa; Chordata; Craniata; Vertebrata; Euteleostomi; Amphibia; Batrachia; Anura; Pipoidea; Pipidae; Xenopodinae; Xenopus; Xenopus	PF00001.24^7tm_1^7 transmembrane receptor (rhodopsin family)^1-151^E:7e-12	sigP:type:internal^len:152^(-),score=29.52	ExpAA=66.12^PredHel=3^Topology=i21-40o50-72i105-127o	.	.	.	GO:0005886^cellular_component^plasma membrane`GO:0004930^molecular_function^G protein-coupled receptor activity`GO:0065008^biological_process^regulation of biological quality	GO:0004930^molecular_function^G protein-coupled receptor activity`GO:0007186^biological_process^G protein-coupled receptor signaling pathway	.	.
TRINITY_DN22288_c0_g1	TRINITY_DN22288_c0_g1_i1	CP4C1_BLADI^CP4C1_BLADI^Q:882-358,H:33-207^45.143%ID^E:1.21e-43^RecName: Full=Cytochrome P450 4C1;^Eukaryota; Metazoa; Ecdysozoa; Arthropoda; Hexapoda; Insecta; Pterygota; Neoptera; Polyneoptera; Dictyoptera; Blattodea; Blaberoidea; Blaberidae; Blaberinae; Blaberus	.	TRINITY_DN22288_c0_g1_i1.p1	349-996[-]	CP4V2_PONAB^CP4V2_PONAB^Q:20-215,H:27-225^45.226%ID^E:2.01e-47^RecName: Full=Cytochrome P450 4V2;^Eukaryota; Metazoa; Chordata; Craniata; Vertebrata; Euteleostomi; Mammalia; Eutheria; Euarchontoglires; Primates; Haplorrhini; Catarrhini; Hominidae; Pongo	PF00067.25^p450^Cytochrome P450^45-213^E:7.6e-29	sigP:type:complete^len:216^(-),score=34.21	ExpAA=20.88^PredHel=1^Topology=i13-30o	.	KEGG:pon:100172140	GO:0005789^cellular_component^endoplasmic reticulum membrane`GO:0070330^molecular_function^aromatase activity`GO:0020037^molecular_function^heme binding`GO:0005506^molecular_function^iron ion binding	GO:0005789^cellular_component^endoplasmic reticulum membrane`GO:0020037^molecular_function^heme binding`GO:0005506^molecular_function^iron ion binding`GO:0102033^molecular_function^long-chain fatty acid omega-hydroxylase activity`GO:0010430^biological_process^fatty acid omega-oxidation	GO:0004497^molecular_function^monooxygenase activity`GO:0005506^molecular_function^iron ion binding`GO:0016705^molecular_function^oxidoreductase activity, acting on paired donors, with incorporation or reduction of molecular oxygen`GO:0020037^molecular_function^heme binding	.	.
TRINITY_DN22264_c0_g1	TRINITY_DN22264_c0_g1_i1	FZD5_XENLA^FZD5_XENLA^Q:187-1719,H:16-525^57.39%ID^E:0^RecName: Full=Frizzled-5;^Eukaryota; Metazoa; Chordata; Craniata; Vertebrata; Euteleostomi; Amphibia; Batrachia; Anura; Pipoidea; Pipidae; Xenopodinae; Xenopus; Xenopus	.	TRINITY_DN22264_c0_g1_i1.p1	1-1770[+]	FZD5_XENLA^FZD5_XENLA^Q:63-573,H:16-525^57.39%ID^E:0^RecName: Full=Frizzled-5;^Eukaryota; Metazoa; Chordata; Craniata; Vertebrata; Euteleostomi; Amphibia; Batrachia; Anura; Pipoidea; Pipidae; Xenopodinae; Xenopus; Xenopus	PF01392.25^Fz^Fz domain^80-185^E:2.3e-31`PF01534.20^Frizzled^Frizzled/Smoothened family membrane region^264-569^E:4.1e-129	sigP:type:5prime_partial^len:590^(+),score=36.45	ExpAA=166.32^PredHel=6^Topology=i272-294o309-331i352-374o444-466i487-509o533-555i	.	KEGG:xla:373834	GO:0000139^cellular_component^Golgi membrane`GO:0005886^cellular_component^plasma membrane`GO:0004930^molecular_function^G protein-coupled receptor activity`GO:0043010^biological_process^camera-type eye development`GO:0048666^biological_process^neuron development`GO:0045595^biological_process^regulation of cell differentiation`GO:0042127^biological_process^regulation of cell population proliferat…	GO:0000139^cellular_component^Golgi membrane`GO:0005886^cellular_component^plasma membrane`GO:0004930^molecular_function^G protein-coupled receptor activity`GO:0043010^biological_process^camera-type eye development`GO:0048666^biological_process^neuron development`GO:0045595^biological_process^regulation of cell differentiation`GO:0042127^biological_process^regulation of cell population proliferat…	GO:0005515^molecular_function^protein binding`GO:0007166^biological_process^cell surface receptor signaling pathway`GO:0016020^cellular_component^membrane	.	.
TRINITY_DN22236_c0_g1	TRINITY_DN22236_c0_g1_i1	.	.	.	.	.	.	.	.	.	.	.	.	.	.	.
TRINITY_DN22208_c0_g1	TRINITY_DN22208_c0_g1_i1	.	.	.	.	.	.	.	.	.	.	.	.	.	.	.
TRINITY_DN22263_c0_g1	TRINITY_DN22263_c0_g1_i1	.	.	.	.	.	.	.	.	.	.	.	.	.	.	.
TRINITY_DN22209_c0_g1	TRINITY_DN22209_c0_g1_i1	.	.	.	.	.	.	.	.	.	.	.	.	.	.	.
TRINITY_DN22213_c0_g1	TRINITY_DN22213_c0_g1_i1	MMP3_HORSE^MMP3_HORSE^Q:13-747,H:6-263^42.912%ID^E:4.88e-55^RecName: Full=Stromelysin-1;^Eukaryota; Metazoa; Chordata; Craniata; Vertebrata; Euteleostomi; Mammalia; Eutheria; Laurasiatheria; Perissodactyla; Equidae; Equus	.	TRINITY_DN22213_c0_g1_i1.p1	1-780[+]	MMP3_HORSE^MMP3_HORSE^Q:5-250,H:6-264^43.13%ID^E:3.72e-56^RecName: Full=Stromelysin-1;^Eukaryota; Metazoa; Chordata; Craniata; Vertebrata; Euteleostomi; Mammalia; Eutheria; Laurasiatheria; Perissodactyla; Equidae; Equus	PF01471.21^PG_binding_1^Putative peptidoglycan binding domain^32-79^E:8.5e-08`PF00413.27^Peptidase_M10^Matrixin^99-250^E:2.9e-53	sigP:type:internal^len:261^(+),score=32.75	ExpAA=19.13^PredHel=1^Topology=o5-24i	.	KEGG:ecb:100034195	GO:0031012^cellular_component^extracellular matrix`GO:0005576^cellular_component^extracellular region`GO:0004222^molecular_function^metalloendopeptidase activity`GO:0008233^molecular_function^peptidase activity`GO:0008270^molecular_function^zinc ion binding`GO:0071492^biological_process^cellular response to UV-A`GO:0030574^biological_process^collagen catabolic process`GO:0030198^biological_proces…	GO:0031012^cellular_component^extracellular matrix`GO:0005576^cellular_component^extracellular region`GO:0004222^molecular_function^metalloendopeptidase activity`GO:0008233^molecular_function^peptidase activity`GO:0008270^molecular_function^zinc ion binding`GO:0071492^biological_process^cellular response to UV-A`GO:0030574^biological_process^collagen catabolic process`GO:0030198^biological_proces…	GO:0004222^molecular_function^metalloendopeptidase activity`GO:0008270^molecular_function^zinc ion binding`GO:0006508^biological_process^proteolysis`GO:0031012^cellular_component^extracellular matrix	.	.
TRINITY_DN22291_c0_g1	TRINITY_DN22291_c0_g1_i1	.	.	.	.	.	.	.	.	.	.	.	.	.	.	.
TRINITY_DN22245_c0_g1	TRINITY_DN22245_c0_g1_i1	.	.	.	.	.	.	.	.	.	.	.	.	.	.	.
TRINITY_DN22232_c0_g1	TRINITY_DN22232_c0_g1_i1	CALM_SUBDO^CALM_SUBDO^Q:689-237,H:4-149^47.682%ID^E:9.08e-40^RecName: Full=Calmodulin;^Eukaryota; Metazoa; Porifera; Demospongiae; Heteroscleromorpha; Suberitida; Suberitidae; Suberites	.	TRINITY_DN22232_c0_g1_i1.p1	231-695[-]	CALM_SUBDO^CALM_SUBDO^Q:3-153,H:4-149^47.682%ID^E:3.39e-41^RecName: Full=Calmodulin;^Eukaryota; Metazoa; Porifera; Demospongiae; Heteroscleromorpha; Suberitida; Suberitidae; Suberites	PF00036.35^EF-hand_1^EF hand^11-39^E:3.4e-07`PF13499.9^EF-hand_7^EF-hand domain pair^11-73^E:3.6e-13`PF13405.9^EF-hand_6^EF-hand domain^11-40^E:1.1e-06`PF13202.9^EF-hand_5^EF hand^14-36^E:0.00069`PF13833.9^EF-hand_8^EF-hand domain pair^37-74^E:6.8e-06`PF00036.35^EF-hand_1^EF hand^47-74^E:7.5e-06`PF13499.9^EF-hand_7^EF-hand domain pair^86-150^E:3.7e-10`PF13202.9^EF-hand_5^EF hand^90-111^E:0.0097`P…	sigP:type:complete^len:155^(-),score=50.93	.	.	.	GO:0005509^molecular_function^calcium ion binding`GO:0019722^biological_process^calcium-mediated signaling	GO:0005509^molecular_function^calcium ion binding`GO:0019722^biological_process^calcium-mediated signaling	GO:0005509^molecular_function^calcium ion binding	.	.
TRINITY_DN22223_c0_g1	TRINITY_DN22223_c0_g1_i1	.	.	.	.	.	.	.	.	.	.	.	.	.	.	.
TRINITY_DN22250_c0_g1	TRINITY_DN22250_c0_g1_i1	RXB_XENLA^RXB_XENLA^Q:704-285,H:30-187^34.81%ID^E:1.11e-21^RecName: Full=Retinal homeobox protein Rx-B;^Eukaryota; Metazoa; Chordata; Craniata; Vertebrata; Euteleostomi; Amphibia; Batrachia; Anura; Pipoidea; Pipidae; Xenopodinae; Xenopus; Xenopus	.	TRINITY_DN22250_c0_g1_i1.p1	30-770[-]	RXA_XENLA^RXA_XENLA^Q:23-162,H:30-187^36.709%ID^E:1.41e-21^RecName: Full=Retinal homeobox protein Rx-A;^Eukaryota; Metazoa; Chordata; Craniata; Vertebrata; Euteleostomi; Amphibia; Batrachia; Anura; Pipoidea; Pipidae; Xenopodinae; Xenopus; Xenopus	PF00046.32^Homeodomain^Homeodomain^106-162^E:1.6e-22	sigP:type:complete^len:262^(-),score=37.64	.	.	KEGG:xla:397998	GO:0005634^cellular_component^nucleus`GO:0003677^molecular_function^DNA binding`GO:0000981^molecular_function^DNA-binding transcription factor activity, RNA polymerase II-specific`GO:0045944^biological_process^positive regulation of transcription by RNA polymerase II	GO:0005634^cellular_component^nucleus`GO:0003677^molecular_function^DNA binding`GO:0000981^molecular_function^DNA-binding transcription factor activity, RNA polymerase II-specific`GO:0045944^biological_process^positive regulation of transcription by RNA polymerase II	GO:0003677^molecular_function^DNA binding	.	.
TRINITY_DN22255_c0_g1	TRINITY_DN22255_c0_g1_i1	.	.	.	.	.	.	.	.	.	.	.	.	.	.	.
TRINITY_DN22259_c0_g1	TRINITY_DN22259_c0_g1_i1	ATG9A_PONAB^ATG9A_PONAB^Q:337-2331,H:1-689^47.286%ID^E:0^RecName: Full=Autophagy-related protein 9A {ECO:0000305};^Eukaryota; Metazoa; Chordata; Craniata; Vertebrata; Euteleostomi; Mammalia; Eutheria; Euarchontoglires; Primates; Haplorrhini; Catarrhini; Hominidae; Pongo	.	TRINITY_DN22259_c0_g1_i1.p1	337-2607[+]	ATG9A_PONAB^ATG9A_PONAB^Q:1-665,H:1-689^47.286%ID^E:0^RecName: Full=Autophagy-related protein 9A {ECO:0000305};^Eukaryota; Metazoa; Chordata; Craniata; Vertebrata; Euteleostomi; Mammalia; Eutheria; Euarchontoglires; Primates; Haplorrhini; Catarrhini; Hominidae; Pongo	PF04109.19^ATG9^Autophagy protein ATG9^38-511^E:1.9e-170	sigP:type:complete^len:757^(+),score=126.04	ExpAA=121.03^PredHel=5^Topology=i72-89o116-133i203-225o276-298i361-383o	.	KEGG:pon:100174344	GO:0000421^cellular_component^autophagosome membrane`GO:0005789^cellular_component^endoplasmic reticulum membrane`GO:0005794^cellular_component^Golgi apparatus`GO:0000139^cellular_component^Golgi membrane`GO:0031902^cellular_component^late endosome membrane`GO:0031966^cellular_component^mitochondrial membrane`GO:0005739^cellular_component^mitochondrion`GO:0034045^cellular_component^phagophore ass…	GO:0000421^cellular_component^autophagosome membrane`GO:0005789^cellular_component^endoplasmic reticulum membrane`GO:0005794^cellular_component^Golgi apparatus`GO:0000139^cellular_component^Golgi membrane`GO:0031902^cellular_component^late endosome membrane`GO:0031966^cellular_component^mitochondrial membrane`GO:0005739^cellular_component^mitochondrion`GO:0034045^cellular_component^phagophore ass…	GO:0006914^biological_process^autophagy	.	.
TRINITY_DN22249_c0_g1	TRINITY_DN22249_c0_g1_i1	GUCNB_HUMAN^GUCNB_HUMAN^Q:354-473,H:88-127^52.5%ID^E:2.44e-07^RecName: Full=Putative uncharacterized protein GUCA1ANB {ECO:0000305};^Eukaryota; Metazoa; Chordata; Craniata; Vertebrata; Euteleostomi; Mammalia; Eutheria; Euarchontoglires; Primates; Haplorrhini; Catarrhini; Hominidae; Homo	.	TRINITY_DN22249_c0_g1_i1.p1	66-485[+]	GUCNB_HUMAN^GUCNB_HUMAN^Q:97-136,H:88-127^52.5%ID^E:1.11e-08^RecName: Full=Putative uncharacterized protein GUCA1ANB {ECO:0000305};^Eukaryota; Metazoa; Chordata; Craniata; Vertebrata; Euteleostomi; Mammalia; Eutheria; Euarchontoglires; Primates; Haplorrhini; Catarrhini; Hominidae; Homo	.	sigP:type:complete^len:140^(+),score=17.18	.	.	.	.	.	.	.	.
TRINITY_DN22200_c0_g1	TRINITY_DN22200_c0_g1_i1	.	.	.	.	.	.	.	.	.	.	.	.	.	.	.
TRINITY_DN22273_c0_g1	TRINITY_DN22273_c0_g1_i1	.	.	.	.	.	.	.	.	.	.	.	.	.	.	.
TRINITY_DN22296_c0_g1	TRINITY_DN22296_c0_g1_i1	.	.	TRINITY_DN22296_c0_g1_i1.p1	1-531[+]	.	.	sigP:type:5prime_partial^len:177^(+),score=22.35	ExpAA=20.96^PredHel=1^Topology=o87-106i	.	.	.	.	.	.	.
TRINITY_DN22280_c0_g1	TRINITY_DN22280_c0_g1_i1	GAPR1_HUMAN^GAPR1_HUMAN^Q:191-634,H:8-149^36%ID^E:6.08e-21^RecName: Full=Golgi-associated plant pathogenesis-related protein 1;^Eukaryota; Metazoa; Chordata; Craniata; Vertebrata; Euteleostomi; Mammalia; Eutheria; Euarchontoglires; Primates; Haplorrhini; Catarrhini; Hominidae; Homo	.	TRINITY_DN22280_c0_g1_i1.p1	95-670[+]	GAPR1_HUMAN^GAPR1_HUMAN^Q:33-180,H:8-149^36%ID^E:2.19e-21^RecName: Full=Golgi-associated plant pathogenesis-related protein 1;^Eukaryota; Metazoa; Chordata; Craniata; Vertebrata; Euteleostomi; Mammalia; Eutheria; Euarchontoglires; Primates; Haplorrhini; Catarrhini; Hominidae; Homo	PF00188.29^CAP^Cysteine-rich secretory protein family^39-155^E:2.2e-15	sigP:type:complete^len:192^(+),score=42.97	ExpAA=13.74^PredHel=1^Topology=i7-29o	.	KEGG:hsa:152007	GO:0070062^cellular_component^extracellular exosome`GO:0005615^cellular_component^extracellular space`GO:0000139^cellular_component^Golgi membrane`GO:0042803^molecular_function^protein homodimerization activity`GO:0010634^biological_process^positive regulation of epithelial cell migration`GO:0010718^biological_process^positive regulation of epithelial to mesenchymal transition`GO:0070374^biologic…	GO:0070062^cellular_component^extracellular exosome`GO:0005615^cellular_component^extracellular space`GO:0000139^cellular_component^Golgi membrane`GO:0042803^molecular_function^protein homodimerization activity`GO:0010634^biological_process^positive regulation of epithelial cell migration`GO:0010718^biological_process^positive regulation of epithelial to mesenchymal transition`GO:0070374^biologic…	.	.	.
TRINITY_DN22215_c0_g1	TRINITY_DN22215_c0_g1_i1	.	.	.	.	.	.	.	.	.	.	.	.	.	.	.
TRINITY_DN22244_c0_g1	TRINITY_DN22244_c0_g1_i1	S47A1_DANRE^S47A1_DANRE^Q:254-33,H:82-155^45.946%ID^E:7.89e-18^RecName: Full=Multidrug and toxin extrusion protein 1;^Eukaryota; Metazoa; Chordata; Craniata; Vertebrata; Euteleostomi; Actinopterygii; Neopterygii; Teleostei; Ostariophysi; Cypriniformes; Danionidae; Danioninae; Danio	.	.	.	.	.	.	.	.	KEGG:dre:560024	GO:0016020^cellular_component^membrane`GO:0005886^cellular_component^plasma membrane`GO:0015297^molecular_function^antiporter activity`GO:0022857^molecular_function^transmembrane transporter activity`GO:0042910^molecular_function^xenobiotic transmembrane transporter activity`GO:1990961^biological_process^xenobiotic detoxification by transmembrane export across the plasma membrane	.	.	.	.
TRINITY_DN22268_c0_g1	TRINITY_DN22268_c0_g1_i1	.	.	.	.	.	.	.	.	.	.	.	.	.	.	.
TRINITY_DN22242_c0_g1	TRINITY_DN22242_c0_g1_i1	TMED7_RAT^TMED7_RAT^Q:847-299,H:34-218^45.161%ID^E:9.52e-47^RecName: Full=Transmembrane emp24 domain-containing protein 7;^Eukaryota; Metazoa; Chordata; Craniata; Vertebrata; Euteleostomi; Mammalia; Eutheria; Euarchontoglires; Glires; Rodentia; Myomorpha; Muroidea; Muridae; Murinae; Rattus	.	TRINITY_DN22242_c0_g1_i1.p1	287-907[-]	TMED7_RAT^TMED7_RAT^Q:21-203,H:34-218^45.161%ID^E:1.19e-48^RecName: Full=Transmembrane emp24 domain-containing protein 7;^Eukaryota; Metazoa; Chordata; Craniata; Vertebrata; Euteleostomi; Mammalia; Eutheria; Euarchontoglires; Glires; Rodentia; Myomorpha; Muroidea; Muridae; Murinae; Rattus	PF01105.27^EMP24_GP25L^emp24/gp25L/p24 family/GOLD^32-199^E:3.7e-36	sigP:type:complete^len:207^(-),score=20.64	ExpAA=42.06^PredHel=1^Topology=o173-195i	.	KEGG:rno:252889	GO:0030663^cellular_component^COPI-coated vesicle membrane`GO:0030134^cellular_component^COPII-coated ER to Golgi transport vesicle`GO:0005783^cellular_component^endoplasmic reticulum`GO:0005789^cellular_component^endoplasmic reticulum membrane`GO:0005793^cellular_component^endoplasmic reticulum-Golgi intermediate compartment`GO:0033116^cellular_component^endoplasmic reticulum-Golgi intermediate …	GO:0030663^cellular_component^COPI-coated vesicle membrane`GO:0030134^cellular_component^COPII-coated ER to Golgi transport vesicle`GO:0005783^cellular_component^endoplasmic reticulum`GO:0005789^cellular_component^endoplasmic reticulum membrane`GO:0005793^cellular_component^endoplasmic reticulum-Golgi intermediate compartment`GO:0033116^cellular_component^endoplasmic reticulum-Golgi intermediate …	.	.	.
TRINITY_DN22248_c0_g1	TRINITY_DN22248_c0_g1_i1	.	.	.	.	.	.	.	.	.	.	.	.	.	.	.
TRINITY_DN22271_c0_g1	TRINITY_DN22271_c0_g1_i1	.	.	.	.	.	.	.	.	.	.	.	.	.	.	.
TRINITY_DN22230_c0_g1	TRINITY_DN22230_c0_g1_i1	.	.	.	.	.	.	.	.	.	.	.	.	.	.	.
TRINITY_DN22210_c0_g1	TRINITY_DN22210_c0_g1_i1	.	.	.	.	.	.	.	.	.	.	.	.	.	.	.
TRINITY_DN22240_c0_g1	TRINITY_DN22240_c0_g1_i1	.	.	.	.	.	.	.	.	.	.	.	.	.	.	.
TRINITY_DN22237_c0_g1	TRINITY_DN22237_c0_g1_i1	.	.	TRINITY_DN22237_c0_g1_i1.p1	1-297[-]	.	.	sigP:type:internal^len:100^(-),score=3.72	.	.	.	.	.	.	.	.
TRINITY_DN22266_c0_g1	TRINITY_DN22266_c0_g1_i1	GAL2A_DANRE^GAL2A_DANRE^Q:1256-375,H:4-301^27.243%ID^E:2.47e-19^RecName: Full=Galanin receptor 2a {ECO:0000303|PubMed:24517231};^Eukaryota; Metazoa; Chordata; Craniata; Vertebrata; Euteleostomi; Actinopterygii; Neopterygii; Teleostei; Ostariophysi; Cypriniformes; Danionidae; Danioninae; Danio	.	TRINITY_DN22266_c0_g1_i1.p1	210-1319[-]	GAL2A_DANRE^GAL2A_DANRE^Q:22-315,H:4-301^27.541%ID^E:1.35e-21^RecName: Full=Galanin receptor 2a {ECO:0000303|PubMed:24517231};^Eukaryota; Metazoa; Chordata; Craniata; Vertebrata; Euteleostomi; Actinopterygii; Neopterygii; Teleostei; Ostariophysi; Cypriniformes; Danionidae; Danioninae; Danio	PF00001.24^7tm_1^7 transmembrane receptor (rhodopsin family)^53-300^E:9.4e-34	sigP:type:complete^len:370^(-),score=15.15	ExpAA=158.18^PredHel=7^Topology=o39-61i74-96o111-133i154-176o196-218i245-267o282-304i	.	.	GO:0008528^molecular_function^G protein-coupled peptide receptor activity`GO:0004966^molecular_function^galanin receptor activity`GO:0007188^biological_process^adenylate cyclase-modulating G protein-coupled receptor signaling pathway`GO:0007218^biological_process^neuropeptide signaling pathway	GO:0008528^molecular_function^G protein-coupled peptide receptor activity`GO:0004966^molecular_function^galanin receptor activity`GO:0007188^biological_process^adenylate cyclase-modulating G protein-coupled receptor signaling pathway`GO:0007218^biological_process^neuropeptide signaling pathway	GO:0004930^molecular_function^G protein-coupled receptor activity`GO:0007186^biological_process^G protein-coupled receptor signaling pathway	.	.
TRINITY_DN22243_c0_g1	TRINITY_DN22243_c0_g1_i1	.	.	.	.	.	.	.	.	.	.	.	.	.	.	.
TRINITY_DN22292_c0_g1	TRINITY_DN22292_c0_g1_i1	BAP31_PONAB^BAP31_PONAB^Q:85-870,H:1-242^41.985%ID^E:2.09e-47^RecName: Full=B-cell receptor-associated protein 31;^Eukaryota; Metazoa; Chordata; Craniata; Vertebrata; Euteleostomi; Mammalia; Eutheria; Euarchontoglires; Primates; Haplorrhini; Catarrhini; Hominidae; Pongo	.	TRINITY_DN22292_c0_g1_i1.p1	85-906[+]	BAP31_PONAB^BAP31_PONAB^Q:1-266,H:1-246^42.105%ID^E:1.44e-53^RecName: Full=B-cell receptor-associated protein 31;^Eukaryota; Metazoa; Chordata; Craniata; Vertebrata; Euteleostomi; Mammalia; Eutheria; Euarchontoglires; Primates; Haplorrhini; Catarrhini; Hominidae; Pongo	PF05529.15^Bap31^Bap31/Bap29 transmembrane region^1-134^E:3.2e-38`PF18035.4^Bap31_Bap29_C^Bap31/Bap29 cytoplasmic coiled-coil domain^218-272^E:2.6e-10	sigP:type:complete^len:274^(+),score=97.34	ExpAA=61.51^PredHel=3^Topology=i7-29o44-63i103-120o	.	KEGG:pon:100173079	GO:0005789^cellular_component^endoplasmic reticulum membrane`GO:0033116^cellular_component^endoplasmic reticulum-Golgi intermediate compartment membrane`GO:0006915^biological_process^apoptotic process`GO:0006886^biological_process^intracellular protein transport`GO:0016192^biological_process^vesicle-mediated transport	GO:0005789^cellular_component^endoplasmic reticulum membrane`GO:0033116^cellular_component^endoplasmic reticulum-Golgi intermediate compartment membrane`GO:0006915^biological_process^apoptotic process`GO:0006886^biological_process^intracellular protein transport`GO:0016192^biological_process^vesicle-mediated transport	.	.	.
TRINITY_DN22256_c0_g1	TRINITY_DN22256_c0_g1_i1	POK11_HUMAN^POK11_HUMAN^Q:16-234,H:686-758^35.616%ID^E:2.46e-08^RecName: Full=Endogenous retrovirus group K member 11 Pol protein;^Eukaryota; Metazoa; Chordata; Craniata; Vertebrata; Euteleostomi; Mammalia; Eutheria; Euarchontoglires; Primates; Haplorrhini; Catarrhini; Hominidae; Homo	.	.	.	.	.	.	.	.	.	GO:0003677^molecular_function^DNA binding`GO:0035613^molecular_function^RNA stem-loop binding`GO:0003964^molecular_function^RNA-directed DNA polymerase activity`GO:0004523^molecular_function^RNA-DNA hybrid ribonuclease activity`GO:0008270^molecular_function^zinc ion binding`GO:0015074^biological_process^DNA integration`GO:0006310^biological_process^DNA recombination`GO:0006281^biological_process^…	.	.	.	.
TRINITY_DN22269_c0_g1	TRINITY_DN22269_c0_g1_i1	RYAR_DROME^RYAR_DROME^Q:342-638,H:305-401^30.392%ID^E:5.46e-10^RecName: Full=RYamide receptor {ECO:0000303|PubMed:21704020};^Eukaryota; Metazoa; Ecdysozoa; Arthropoda; Hexapoda; Insecta; Pterygota; Neoptera; Endopterygota; Diptera; Brachycera; Muscomorpha; Ephydroidea; Drosophilidae; Drosophila; Sophophora	.	TRINITY_DN22269_c0_g1_i1.p1	3-653[+]	RYAR_DROME^RYAR_DROME^Q:137-212,H:324-401^35.443%ID^E:3.38e-10^RecName: Full=RYamide receptor {ECO:0000303|PubMed:21704020};^Eukaryota; Metazoa; Ecdysozoa; Arthropoda; Hexapoda; Insecta; Pterygota; Neoptera; Endopterygota; Diptera; Brachycera; Muscomorpha; Ephydroidea; Drosophilidae; Drosophila; Sophophora	PF00001.24^7tm_1^7 transmembrane receptor (rhodopsin family)^100-194^E:8.6e-09`PF10320.12^7TM_GPCR_Srsx^Serpentine type 7TM GPCR chemoreceptor Srsx^130-207^E:4.1e-06	sigP:type:5prime_partial^len:217^(+),score=8.92	ExpAA=41.64^PredHel=2^Topology=i136-158o178-197i	.	KEGG:dme:Dmel_CG5811	GO:0008188^molecular_function^neuropeptide receptor activity`GO:0004983^molecular_function^neuropeptide Y receptor activity`GO:0001653^molecular_function^peptide receptor activity`GO:0007186^biological_process^G protein-coupled receptor signaling pathway`GO:0007218^biological_process^neuropeptide signaling pathway	GO:0008188^molecular_function^neuropeptide receptor activity`GO:0004983^molecular_function^neuropeptide Y receptor activity`GO:0001653^molecular_function^peptide receptor activity`GO:0007186^biological_process^G protein-coupled receptor signaling pathway`GO:0007218^biological_process^neuropeptide signaling pathway	GO:0004930^molecular_function^G protein-coupled receptor activity`GO:0007186^biological_process^G protein-coupled receptor signaling pathway	.	.
TRINITY_DN22218_c0_g1	TRINITY_DN22218_c0_g1_i1	.	.	.	.	.	.	.	.	.	.	.	.	.	.	.
TRINITY_DN22289_c0_g1	TRINITY_DN22289_c0_g1_i1	.	.	.	.	.	.	.	.	.	.	.	.	.	.	.
TRINITY_DN22203_c0_g1	TRINITY_DN22203_c0_g1_i1	.	.	TRINITY_DN22203_c0_g1_i1.p1	3-437[-]	.	.	sigP:type:internal^len:146^(-),score=54.04	.	.	.	.	.	.	.	.
TRINITY_DN22287_c0_g1	TRINITY_DN22287_c0_g1_i1	BLVRB_HUMAN^BLVRB_HUMAN^Q:39-656,H:1-195^30%ID^E:2.23e-16^RecName: Full=Flavin reductase (NADPH);^Eukaryota; Metazoa; Chordata; Craniata; Vertebrata; Euteleostomi; Mammalia; Eutheria; Euarchontoglires; Primates; Haplorrhini; Catarrhini; Hominidae; Homo	.	TRINITY_DN22287_c0_g1_i1.p1	30-698[+]	BLVRB_HUMAN^BLVRB_HUMAN^Q:7-209,H:4-195^30.435%ID^E:1.04e-16^RecName: Full=Flavin reductase (NADPH);^Eukaryota; Metazoa; Chordata; Craniata; Vertebrata; Euteleostomi; Mammalia; Eutheria; Euarchontoglires; Primates; Haplorrhini; Catarrhini; Hominidae; Homo	PF05368.16^NmrA^NmrA-like family^10-80^E:2.8e-09`PF13460.9^NAD_binding_10^NAD(P)H-binding^13-204^E:7.1e-38	sigP:type:complete^len:232^(+),score=52.12	.	.	KEGG:hsa:645	GO:0005829^cellular_component^cytosol`GO:0070062^cellular_component^extracellular exosome`GO:0043231^cellular_component^intracellular membrane-bounded organelle`GO:0005654^cellular_component^nucleoplasm`GO:0005886^cellular_component^plasma membrane`GO:0106276^molecular_function^biliberdin reductase NAD+ activity`GO:0004074^molecular_function^biliverdin reductase (NAD(P)+) activity`GO:0106277^mole…	GO:0005829^cellular_component^cytosol`GO:0070062^cellular_component^extracellular exosome`GO:0043231^cellular_component^intracellular membrane-bounded organelle`GO:0005654^cellular_component^nucleoplasm`GO:0005886^cellular_component^plasma membrane`GO:0106276^molecular_function^biliberdin reductase NAD+ activity`GO:0004074^molecular_function^biliverdin reductase (NAD(P)+) activity`GO:0106277^mole…	.	.	.
TRINITY_DN22207_c0_g1	TRINITY_DN22207_c0_g1_i1	.	.	.	.	.	.	.	.	.	.	.	.	.	.	.
TRINITY_DN22295_c0_g1	TRINITY_DN22295_c0_g1_i1	.	.	.	.	.	.	.	.	.	.	.	.	.	.	.
TRINITY_DN22275_c0_g1	TRINITY_DN22275_c0_g1_i1	UFSP_ORYSJ^UFSP_ORYSJ^Q:1160-555,H:428-634^46.919%ID^E:7.87e-53^RecName: Full=Probable Ufm1-specific protease;^Eukaryota; Viridiplantae; Streptophyta; Embryophyta; Tracheophyta; Spermatophyta; Magnoliopsida; Liliopsida; Poales; Poaceae; BOP clade; Oryzoideae; Oryzeae; Oryzinae; Oryza; Oryza sativa	.	TRINITY_DN22275_c0_g1_i1.p1	546-1178[-]	UFSP_ORYSJ^UFSP_ORYSJ^Q:7-208,H:428-634^46.919%ID^E:6.73e-56^RecName: Full=Probable Ufm1-specific protease;^Eukaryota; Viridiplantae; Streptophyta; Embryophyta; Tracheophyta; Spermatophyta; Magnoliopsida; Liliopsida; Poales; Poaceae; BOP clade; Oryzoideae; Oryzeae; Oryzinae; Oryza; Oryza sativa	PF07910.16^Peptidase_C78^Peptidase family C78^22-206^E:3e-48	sigP:type:complete^len:211^(-),score=45.96	.	.	KEGG:osa:4351994	GO:0008234^molecular_function^cysteine-type peptidase activity`GO:0006508^biological_process^proteolysis	GO:0008234^molecular_function^cysteine-type peptidase activity`GO:0006508^biological_process^proteolysis	.	.	.
TRINITY_DN22299_c0_g1	TRINITY_DN22299_c0_g1_i1	.	.	TRINITY_DN22299_c0_g1_i1.p1	187-1149[+]	.	PF04103.18^CD20^CD20-like family^57-201^E:1.2e-07	sigP:type:complete^len:321^(+),score=36.06	ExpAA=89.78^PredHel=4^Topology=i41-63o78-97i104-126o185-207i	.	.	.	.	.	.	.
TRINITY_DN22229_c0_g1	TRINITY_DN22229_c0_g1_i1	.	.	.	.	.	.	.	.	.	.	.	.	.	.	.
TRINITY_DN22212_c0_g1	TRINITY_DN22212_c0_g1_i1	.	.	.	.	.	.	.	.	.	.	.	.	.	.	.
TRINITY_DN22284_c0_g1	TRINITY_DN22284_c0_g1_i1	.	.	.	.	.	.	.	.	.	.	.	.	.	.	.
TRINITY_DN22238_c0_g1	TRINITY_DN22238_c0_g1_i1	.	.	TRINITY_DN22238_c0_g1_i1.p1	3-611[+]	.	.	sigP:type:internal^len:204^(+),score=38.44	.	.	.	.	.	.	.	.
TRINITY_DN22281_c0_g1	TRINITY_DN22281_c0_g1_i1	.	.	TRINITY_DN22281_c0_g1_i1.p1	3-350[+]	.	.	sigP:type:5prime_partial^len:116^(+),score=33.22	.	.	.	.	.	.	.	.
TRINITY_DN22258_c0_g1	TRINITY_DN22258_c0_g1_i1	.	.	.	.	.	.	.	.	.	.	.	.	.	.	.
TRINITY_DN22235_c0_g1	TRINITY_DN22235_c0_g1_i1	.	.	.	.	.	.	.	.	.	.	.	.	.	.	.
TRINITY_DN22253_c0_g1	TRINITY_DN22253_c0_g1_i1	.	.	.	.	.	.	.	.	.	.	.	.	.	.	.
TRINITY_DN22294_c0_g1	TRINITY_DN22294_c0_g1_i1	DNJC9_MOUSE^DNJC9_MOUSE^Q:62-787,H:2-243^48.163%ID^E:9.31e-72^RecName: Full=DnaJ homolog subfamily C member 9;^Eukaryota; Metazoa; Chordata; Craniata; Vertebrata; Euteleostomi; Mammalia; Eutheria; Euarchontoglires; Glires; Rodentia; Myomorpha; Muroidea; Muridae; Murinae; Mus; Mus	.	TRINITY_DN22294_c0_g1_i1.p1	2-823[+]	DNJC9_MOUSE^DNJC9_MOUSE^Q:21-270,H:2-251^50.593%ID^E:1.02e-85^RecName: Full=DnaJ homolog subfamily C member 9;^Eukaryota; Metazoa; Chordata; Craniata; Vertebrata; Euteleostomi; Mammalia; Eutheria; Euarchontoglires; Glires; Rodentia; Myomorpha; Muroidea; Muridae; Murinae; Mus; Mus	PF00226.34^DnaJ^DnaJ domain^34-98^E:5.1e-22	sigP:type:5prime_partial^len:274^(+),score=78.34	.	.	KEGG:mmu:108671	GO:0101031^cellular_component^chaperone complex`GO:0005737^cellular_component^cytoplasm`GO:0005829^cellular_component^cytosol`GO:0005615^cellular_component^extracellular space`GO:0005654^cellular_component^nucleoplasm`GO:0005634^cellular_component^nucleus`GO:0005886^cellular_component^plasma membrane`GO:0051087^molecular_function^chaperone binding`GO:0031072^molecular_function^heat shock protein …	GO:0101031^cellular_component^chaperone complex`GO:0005737^cellular_component^cytoplasm`GO:0005829^cellular_component^cytosol`GO:0005615^cellular_component^extracellular space`GO:0005654^cellular_component^nucleoplasm`GO:0005634^cellular_component^nucleus`GO:0005886^cellular_component^plasma membrane`GO:0051087^molecular_function^chaperone binding`GO:0031072^molecular_function^heat shock protein …	.	.	.
TRINITY_DN22276_c0_g1	TRINITY_DN22276_c0_g1_i1	AA2AR_CANLF^AA2AR_CANLF^Q:1729-887,H:18-323^23.529%ID^E:1.55e-12^RecName: Full=Adenosine receptor A2a;^Eukaryota; Metazoa; Chordata; Craniata; Vertebrata; Euteleostomi; Mammalia; Eutheria; Laurasiatheria; Carnivora; Caniformia; Canidae; Canis	.	TRINITY_DN22276_c0_g1_i1.p1	842-1816[-]	TAAR9_RAT^TAAR9_RAT^Q:23-311,H:27-333^29.063%ID^E:3.34e-17^RecName: Full=Trace amine-associated receptor 9;^Eukaryota; Metazoa; Chordata; Craniata; Vertebrata; Euteleostomi; Mammalia; Eutheria; Euarchontoglires; Glires; Rodentia; Myomorpha; Muroidea; Muridae; Murinae; Rattus	PF10323.12^7TM_GPCR_Srv^Serpentine type 7TM GPCR chemoreceptor Srv^27-279^E:8.9e-05`PF00001.24^7tm_1^7 transmembrane receptor (rhodopsin family)^35-280^E:7.6e-31	sigP:type:complete^len:325^(-),score=62.27	ExpAA=151.14^PredHel=6^Topology=o22-44i57-79o94-116i140-162o166-188i226-248o	.	KEGG:rno:319107	GO:0098794^cellular_component^postsynapse`GO:0019899^molecular_function^enzyme binding`GO:0001609^molecular_function^G protein-coupled adenosine receptor activity`GO:0004930^molecular_function^G protein-coupled receptor activity`GO:0042802^molecular_function^identical protein binding`GO:0008289^molecular_function^lipid binding`GO:0007189^biological_process^adenylate cyclase-activating G protein-c…	GO:0005886^cellular_component^plasma membrane`GO:0001594^molecular_function^trace-amine receptor activity	GO:0004930^molecular_function^G protein-coupled receptor activity`GO:0007186^biological_process^G protein-coupled receptor signaling pathway	.	.
TRINITY_DN22241_c0_g1	TRINITY_DN22241_c0_g1_i1	.	.	.	.	.	.	.	.	.	.	.	.	.	.	.
TRINITY_DN22293_c0_g1	TRINITY_DN22293_c0_g1_i1	FBP1_STRPU^FBP1_STRPU^Q:1895-1215,H:334-563^50%ID^E:1.19e-60^RecName: Full=Fibropellin-1;^Eukaryota; Metazoa; Echinodermata; Eleutherozoa; Echinozoa; Echinoidea; Euechinoidea; Echinacea; Camarodonta; Echinidea; Strongylocentrotidae; Strongylocentrotus`FBP1_STRPU^FBP1_STRPU^Q:1895-1242,H:600-820^49.774%ID^E:5.18e-59^RecName: Full=Fibropellin-1;^Eukaryota; Metazoa; Echinodermata; Eleutherozoa; Echi…	.	TRINITY_DN22293_c0_g1_i1.p1	636-1895[-]	FBP1_STRPU^FBP1_STRPU^Q:1-227,H:334-563^50%ID^E:5.03e-63^RecName: Full=Fibropellin-1;^Eukaryota; Metazoa; Echinodermata; Eleutherozoa; Echinozoa; Echinoidea; Euechinoidea; Echinacea; Camarodonta; Echinidea; Strongylocentrotidae; Strongylocentrotus`FBP1_STRPU^FBP1_STRPU^Q:1-226,H:600-828^48.472%ID^E:2.93e-61^RecName: Full=Fibropellin-1;^Eukaryota; Metazoa; Echinodermata; Eleutherozoa; Echinozoa; E…	PF00008.30^EGF^EGF-like domain^1-29^E:7.2e-07`PF12661.10^hEGF^Human growth factor-like EGF^4-25^E:1.6e-06`PF00008.30^EGF^EGF-like domain^37-66^E:1.7e-06`PF12661.10^hEGF^Human growth factor-like EGF^42-62^E:3.5e-06`PF00008.30^EGF^EGF-like domain^74-104^E:6.1e-07`PF00008.30^EGF^EGF-like domain^112-140^E:5.8e-05`PF12661.10^hEGF^Human growth factor-like EGF^117-137^E:5.4e-05`PF00008.30^EGF^EGF-like d…	sigP:type:5prime_partial^len:420^(-),score=48.72	.	.	KEGG:spu:373313	GO:0032579^cellular_component^apical lamina of hyaline layer`GO:0031410^cellular_component^cytoplasmic vesicle`GO:0005615^cellular_component^extracellular space`GO:0009374^molecular_function^biotin binding`GO:0005509^molecular_function^calcium ion binding	GO:0032579^cellular_component^apical lamina of hyaline layer`GO:0031410^cellular_component^cytoplasmic vesicle`GO:0005615^cellular_component^extracellular space`GO:0009374^molecular_function^biotin binding`GO:0005509^molecular_function^calcium ion binding	.	.	.
TRINITY_DN22214_c0_g1	TRINITY_DN22214_c0_g1_i1	EQSTC_ACTEQ^EQSTC_ACTEQ^Q:104-688,H:34-231^44.221%ID^E:4.84e-52^RecName: Full=Equistatin {ECO:0000303|PubMed:10720485, ECO:0000303|PubMed:9153250};^Eukaryota; Metazoa; Cnidaria; Anthozoa; Hexacorallia; Actiniaria; Actiniidae; Actinia`EQSTC_ACTEQ^EQSTC_ACTEQ^Q:302-697,H:33-166^38.732%ID^E:1.11e-22^RecName: Full=Equistatin {ECO:0000303|PubMed:10720485, ECO:0000303|PubMed:9153250};^Eukaryota; Metazo…	.	TRINITY_DN22214_c0_g1_i1.p1	56-691[+]	EQSTC_ACTEQ^EQSTC_ACTEQ^Q:4-211,H:21-231^41.981%ID^E:6.09e-54^RecName: Full=Equistatin {ECO:0000303|PubMed:10720485, ECO:0000303|PubMed:9153250};^Eukaryota; Metazoa; Cnidaria; Anthozoa; Hexacorallia; Actiniaria; Actiniidae; Actinia	PF00086.21^Thyroglobulin_1^Thyroglobulin type-1 repeat^29-78^E:4.5e-16`PF00086.21^Thyroglobulin_1^Thyroglobulin type-1 repeat^93-144^E:1.4e-17`PF00086.21^Thyroglobulin_1^Thyroglobulin type-1 repeat^148-211^E:1.6e-15	sigP:type:complete^len:212^(+),score=57.46	.	.	.	GO:0005576^cellular_component^extracellular region`GO:0004869^molecular_function^cysteine-type endopeptidase inhibitor activity	GO:0005576^cellular_component^extracellular region`GO:0004869^molecular_function^cysteine-type endopeptidase inhibitor activity	.	.	.
TRINITY_DN22278_c0_g1	TRINITY_DN22278_c0_g1_i1	.	.	TRINITY_DN22278_c0_g1_i1.p1	20-352[-]	.	.	sigP:type:5prime_partial^len:111^(-),score=14.18	.	.	.	.	.	.	.	.
TRINITY_DN22283_c0_g1	TRINITY_DN22283_c0_g1_i1	DUS3_MOUSE^DUS3_MOUSE^Q:1127-636,H:8-170^45.455%ID^E:2.57e-38^RecName: Full=Dual specificity protein phosphatase 3;^Eukaryota; Metazoa; Chordata; Craniata; Vertebrata; Euteleostomi; Mammalia; Eutheria; Euarchontoglires; Glires; Rodentia; Myomorpha; Muroidea; Muridae; Murinae; Mus; Mus	.	TRINITY_DN22283_c0_g1_i1.p1	603-1175[-]	DUS3_MOUSE^DUS3_MOUSE^Q:17-180,H:8-170^45.455%ID^E:1.43e-40^RecName: Full=Dual specificity protein phosphatase 3;^Eukaryota; Metazoa; Chordata; Craniata; Vertebrata; Euteleostomi; Mammalia; Eutheria; Euarchontoglires; Glires; Rodentia; Myomorpha; Muroidea; Muridae; Murinae; Mus; Mus	PF00782.23^DSPc^Dual specificity phosphatase, catalytic domain^47-184^E:2e-29	sigP:type:5prime_partial^len:191^(-),score=32.13	.	.	KEGG:mmu:72349	GO:0005737^cellular_component^cytoplasm`GO:0005829^cellular_component^cytosol`GO:0001772^cellular_component^immunological synapse`GO:0005654^cellular_component^nucleoplasm`GO:0005634^cellular_component^nucleus`GO:0008092^molecular_function^cytoskeletal protein binding`GO:0033549^molecular_function^MAP kinase phosphatase activity`GO:0017018^molecular_function^myosin phosphatase activity`GO:0016791…	GO:0005737^cellular_component^cytoplasm`GO:0005829^cellular_component^cytosol`GO:0001772^cellular_component^immunological synapse`GO:0005654^cellular_component^nucleoplasm`GO:0005634^cellular_component^nucleus`GO:0008092^molecular_function^cytoskeletal protein binding`GO:0033549^molecular_function^MAP kinase phosphatase activity`GO:0017018^molecular_function^myosin phosphatase activity`GO:0016791…	GO:0008138^molecular_function^protein tyrosine/serine/threonine phosphatase activity`GO:0016311^biological_process^dephosphorylation	.	.
TRINITY_DN22201_c0_g1	TRINITY_DN22201_c0_g1_i1	.	.	.	.	.	.	.	.	.	.	.	.	.	.	.
TRINITY_DN22247_c0_g1	TRINITY_DN22247_c0_g1_i1	.	.	.	.	.	.	.	.	.	.	.	.	.	.	.
TRINITY_DN22298_c0_g1	TRINITY_DN22298_c0_g1_i1	.	.	.	.	.	.	.	.	.	.	.	.	.	.	.
TRINITY_DN22290_c0_g1	TRINITY_DN22290_c0_g1_i1	.	.	.	.	.	.	.	.	.	.	.	.	.	.	.
TRINITY_DN22224_c0_g1	TRINITY_DN22224_c0_g1_i1	.	.	.	.	.	.	.	.	.	.	.	.	.	.	.
TRINITY_DN22251_c0_g1	TRINITY_DN22251_c0_g1_i1	ZN106_MOUSE^ZN106_MOUSE^Q:908-723,H:7-68^38.71%ID^E:1.82e-10^RecName: Full=Zinc finger protein 106;^Eukaryota; Metazoa; Chordata; Craniata; Vertebrata; Euteleostomi; Mammalia; Eutheria; Euarchontoglires; Glires; Rodentia; Myomorpha; Muroidea; Muridae; Murinae; Mus; Mus	.	TRINITY_DN22251_c0_g1_i1.p1	3-965[-]	ZN106_MOUSE^ZN106_MOUSE^Q:20-81,H:7-68^38.71%ID^E:1.14e-10^RecName: Full=Zinc finger protein 106;^Eukaryota; Metazoa; Chordata; Craniata; Vertebrata; Euteleostomi; Mammalia; Eutheria; Euarchontoglires; Glires; Rodentia; Myomorpha; Muroidea; Muridae; Murinae; Mus; Mus	PF13912.9^zf-C2H2_6^C2H2-type zinc finger^18-44^E:0.00011	sigP:type:internal^len:322^(-),score=40.20	.	.	.	GO:0005829^cellular_component^cytosol`GO:0016020^cellular_component^membrane`GO:0016607^cellular_component^nuclear speck`GO:0005730^cellular_component^nucleolus`GO:0046872^molecular_function^metal ion binding`GO:0001515^molecular_function^opioid peptide activity`GO:0003723^molecular_function^RNA binding`GO:0017124^molecular_function^SH3 domain binding`GO:0008286^biological_process^insulin recepto…	GO:0005829^cellular_component^cytosol`GO:0016020^cellular_component^membrane`GO:0016607^cellular_component^nuclear speck`GO:0005730^cellular_component^nucleolus`GO:0046872^molecular_function^metal ion binding`GO:0001515^molecular_function^opioid peptide activity`GO:0003723^molecular_function^RNA binding`GO:0017124^molecular_function^SH3 domain binding`GO:0008286^biological_process^insulin recepto…	.	.	.
TRINITY_DN22274_c0_g1	TRINITY_DN22274_c0_g1_i1	.	.	TRINITY_DN22274_c0_g1_i1.p1	3-527[+]	.	.	sigP:type:5prime_partial^len:175^(+),score=42.79	.	.	.	.	.	.	.	.
TRINITY_DN22233_c0_g1	TRINITY_DN22233_c0_g1_i1	DIP2_DROME^DIP2_DROME^Q:5-628,H:830-1048^59.361%ID^E:8.75e-71^RecName: Full=Disco-interacting protein 2;^Eukaryota; Metazoa; Ecdysozoa; Arthropoda; Hexapoda; Insecta; Pterygota; Neoptera; Endopterygota; Diptera; Brachycera; Muscomorpha; Ephydroidea; Drosophilidae; Drosophila; Sophophora	.	TRINITY_DN22233_c0_g1_i1.p1	2-628[+]	DIP2C_HUMAN^DIP2C_HUMAN^Q:3-209,H:696-899^58.937%ID^E:7.91e-76^RecName: Full=Disco-interacting protein 2 homolog C;^Eukaryota; Metazoa; Chordata; Craniata; Vertebrata; Euteleostomi; Mammalia; Eutheria; Euarchontoglires; Primates; Haplorrhini; Catarrhini; Hominidae; Homo	PF00501.31^AMP-binding^AMP-binding enzyme^9-109^E:1.3e-07	sigP:type:internal^len:210^(+),score=50.47	.	.	KEGG:hsa:22982	GO:0005886^cellular_component^plasma membrane`GO:0003987^molecular_function^acetate-CoA ligase activity`GO:0006085^biological_process^acetyl-CoA biosynthetic process`GO:0007411^biological_process^axon guidance	.	.	.	.
TRINITY_DN22279_c0_g1	TRINITY_DN22279_c0_g1_i1	URAD_MOUSE^URAD_MOUSE^Q:678-169,H:6-175^47.059%ID^E:5.89e-51^RecName: Full=2-oxo-4-hydroxy-4-carboxy-5-ureidoimidazoline decarboxylase;^Eukaryota; Metazoa; Chordata; Craniata; Vertebrata; Euteleostomi; Mammalia; Eutheria; Euarchontoglires; Glires; Rodentia; Myomorpha; Muroidea; Muridae; Murinae; Mus; Mus	.	TRINITY_DN22279_c0_g1_i1.p1	166-717[-]	URAD_MOUSE^URAD_MOUSE^Q:14-183,H:6-175^47.059%ID^E:6.09e-53^RecName: Full=2-oxo-4-hydroxy-4-carboxy-5-ureidoimidazoline decarboxylase;^Eukaryota; Metazoa; Chordata; Craniata; Vertebrata; Euteleostomi; Mammalia; Eutheria; Euarchontoglires; Glires; Rodentia; Myomorpha; Muroidea; Muridae; Murinae; Mus; Mus	PF09349.13^OHCU_decarbox^OHCU decarboxylase^15-170^E:4.6e-37	sigP:type:complete^len:184^(-),score=27.15	.	.	KEGG:mmu:231903	GO:0005777^cellular_component^peroxisome`GO:0051997^molecular_function^2-oxo-4-hydroxy-4-carboxy-5-ureidoimidazoline decarboxylase activity`GO:0016831^molecular_function^carboxy-lyase activity`GO:0006154^biological_process^adenosine catabolic process`GO:0000255^biological_process^allantoin metabolic process`GO:0006196^biological_process^AMP catabolic process`GO:0046059^biological_process^dAMP cat…	GO:0005777^cellular_component^peroxisome`GO:0051997^molecular_function^2-oxo-4-hydroxy-4-carboxy-5-ureidoimidazoline decarboxylase activity`GO:0016831^molecular_function^carboxy-lyase activity`GO:0006154^biological_process^adenosine catabolic process`GO:0000255^biological_process^allantoin metabolic process`GO:0006196^biological_process^AMP catabolic process`GO:0046059^biological_process^dAMP cat…	.	.	.
TRINITY_DN22285_c0_g1	TRINITY_DN22285_c0_g1_i1	.	.	.	.	.	.	.	.	.	.	.	.	.	.	.
TRINITY_DN22257_c0_g1	TRINITY_DN22257_c0_g1_i1	.	.	TRINITY_DN22257_c0_g1_i1.p1	15-494[-]	.	.	sigP:type:complete^len:160^(-),score=15.86	.	.	.	.	.	.	.	.
TRINITY_DN22257_c0_g1	TRINITY_DN22257_c0_g1_i1	.	.	TRINITY_DN22257_c0_g1_i1.p2	487-846[+]	.	.	sigP:type:complete^len:120^(+),score=9.27	.	.	.	.	.	.	.	.
TRINITY_DN22277_c0_g1	TRINITY_DN22277_c0_g1_i1	.	.	TRINITY_DN22277_c0_g1_i1.p1	2-319[+]	.	.	sigP:type:internal^len:107^(+),score=26.09	.	.	.	.	.	.	.	.
TRINITY_DN22211_c0_g1	TRINITY_DN22211_c0_g1_i1	.	.	.	.	.	.	.	.	.	.	.	.	.	.	.
TRINITY_DN22206_c0_g1	TRINITY_DN22206_c0_g1_i1	.	.	.	.	.	.	.	.	.	.	.	.	.	.	.
TRINITY_DN22261_c0_g1	TRINITY_DN22261_c0_g1_i1	.	.	.	.	.	.	.	.	.	.	.	.	.	.	.
TRINITY_DN22282_c0_g1	TRINITY_DN22282_c0_g1_i1	.	.	TRINITY_DN22282_c0_g1_i1.p1	1-498[+]	.	PF20231.1^DUF6589^Family of unknown function (DUF6589)^3-159^E:1.3e-12	sigP:type:internal^len:167^(+),score=45.04	.	.	.	.	.	.	.	.
TRINITY_DN22234_c0_g1	TRINITY_DN22234_c0_g1_i1	ADRA2_CARAU^ADRA2_CARAU^Q:746-339,H:33-172^31.69%ID^E:3.77e-08^RecName: Full=Alpha-2 adrenergic receptor;^Eukaryota; Metazoa; Chordata; Craniata; Vertebrata; Euteleostomi; Actinopterygii; Neopterygii; Teleostei; Ostariophysi; Cypriniformes; Cyprinidae; Cyprininae; Carassius	.	TRINITY_DN22234_c0_g1_i1.p1	3-845[-]	DRD1L_OREMO^DRD1L_OREMO^Q:17-272,H:23-280^26.316%ID^E:2.8e-12^RecName: Full=D(1)-like dopamine receptor;^Eukaryota; Metazoa; Chordata; Craniata; Vertebrata; Euteleostomi; Actinopterygii; Neopterygii; Teleostei; Neoteleostei; Acanthomorphata; Ovalentaria; Cichlomorphae; Cichliformes; Cichlidae; African cichlids; Pseudocrenilabrinae; Oreochromini; Oreochromis	PF00001.24^7tm_1^7 transmembrane receptor (rhodopsin family)^46-278^E:4.7e-22	sigP:type:3prime_partial^len:282^(-),score=45.87	ExpAA=134.05^PredHel=6^Topology=o33-55i68-90o95-117i143-162o177-199i258-280o	.	.	GO:0005886^cellular_component^plasma membrane`GO:0004935^molecular_function^adrenergic receptor activity	GO:0005886^cellular_component^plasma membrane`GO:0004930^molecular_function^G protein-coupled receptor activity`GO:0065008^biological_process^regulation of biological quality	GO:0004930^molecular_function^G protein-coupled receptor activity`GO:0007186^biological_process^G protein-coupled receptor signaling pathway	.	.
TRINITY_DN22216_c0_g1	TRINITY_DN22216_c0_g1_i1	.	.	TRINITY_DN22216_c0_g1_i1.p1	82-639[+]	.	PF14719.9^PID_2^Phosphotyrosine interaction domain (PTB/PID)^41-161^E:7.5e-10	sigP:type:complete^len:213^(+),score=46.64	.	.	.	.	.	.	.	.
TRINITY_DN22205_c0_g1	TRINITY_DN22205_c0_g1_i1	RPB9_DROME^RPB9_DROME^Q:102-479,H:3-129^70.079%ID^E:1.74e-59^RecName: Full=DNA-directed RNA polymerase II subunit RPB9;^Eukaryota; Metazoa; Ecdysozoa; Arthropoda; Hexapoda; Insecta; Pterygota; Neoptera; Endopterygota; Diptera; Brachycera; Muscomorpha; Ephydroidea; Drosophilidae; Drosophila; Sophophora	.	TRINITY_DN22205_c0_g1_i1.p1	90-482[+]	RPB9_DROME^RPB9_DROME^Q:5-130,H:3-129^70.079%ID^E:1.64e-65^RecName: Full=DNA-directed RNA polymerase II subunit RPB9;^Eukaryota; Metazoa; Ecdysozoa; Arthropoda; Hexapoda; Insecta; Pterygota; Neoptera; Endopterygota; Diptera; Brachycera; Muscomorpha; Ephydroidea; Drosophilidae; Drosophila; Sophophora	PF02150.19^RNA_POL_M_15KD^RNA polymerases M/15 Kd subunit^20-56^E:6.7e-12`PF01096.21^TFIIS_C^Transcription factor S-II (TFIIS)^90-129^E:3.7e-12`PF04606.15^Ogr_Delta^Ogr/Delta-like zinc finger^91-127^E:1.8e-06	sigP:type:complete^len:131^(+),score=21.10	.	.	KEGG:dme:Dmel_CG3284	GO:0005730^cellular_component^nucleolus`GO:0005634^cellular_component^nucleus`GO:0005665^cellular_component^RNA polymerase II, core complex`GO:0003676^molecular_function^nucleic acid binding`GO:0008270^molecular_function^zinc ion binding`GO:0001193^biological_process^maintenance of transcriptional fidelity during transcription elongation by RNA polymerase II`GO:0000278^biological_process^mitotic …	GO:0005730^cellular_component^nucleolus`GO:0005634^cellular_component^nucleus`GO:0005665^cellular_component^RNA polymerase II, core complex`GO:0003676^molecular_function^nucleic acid binding`GO:0008270^molecular_function^zinc ion binding`GO:0001193^biological_process^maintenance of transcriptional fidelity during transcription elongation by RNA polymerase II`GO:0000278^biological_process^mitotic …	GO:0006351^biological_process^DNA-templated transcription`GO:0003676^molecular_function^nucleic acid binding`GO:0008270^molecular_function^zinc ion binding	.	.
TRINITY_DN22239_c0_g1	TRINITY_DN22239_c0_g1_i1	FAT4_MOUSE^FAT4_MOUSE^Q:210-317,H:3865-3900^52.778%ID^E:6.32e-08^RecName: Full=Protocadherin Fat 4;^Eukaryota; Metazoa; Chordata; Craniata; Vertebrata; Euteleostomi; Mammalia; Eutheria; Euarchontoglires; Glires; Rodentia; Myomorpha; Muroidea; Muridae; Murinae; Mus; Mus	.	.	.	.	.	.	.	.	KEGG:mmu:329628	GO:0045177^cellular_component^apical part of cell`GO:0005886^cellular_component^plasma membrane`GO:0005509^molecular_function^calcium ion binding`GO:0001658^biological_process^branching involved in ureteric bud morphogenesis`GO:0098609^biological_process^cell-cell adhesion`GO:0021987^biological_process^cerebral cortex development`GO:0072137^biological_process^condensed mesenchymal cell proliferat…	.	.	.	.
TRINITY_DN22217_c0_g1	TRINITY_DN22217_c0_g1_i1	ACOX2_CUCMA^ACOX2_CUCMA^Q:369-2153,H:58-683^32.536%ID^E:3.61e-97^RecName: Full=Acyl-coenzyme A oxidase, peroxisomal;^Eukaryota; Viridiplantae; Streptophyta; Embryophyta; Tracheophyta; Spermatophyta; Magnoliopsida; eudicotyledons; Gunneridae; Pentapetalae; rosids; fabids; Cucurbitales; Cucurbitaceae; Cucurbiteae; Cucurbita	.	TRINITY_DN22217_c0_g1_i1.p1	117-2180[+]	ACOX2_CUCMA^ACOX2_CUCMA^Q:85-679,H:58-683^32.536%ID^E:1.71e-101^RecName: Full=Acyl-coenzyme A oxidase, peroxisomal;^Eukaryota; Viridiplantae; Streptophyta; Embryophyta; Tracheophyta; Spermatophyta; Magnoliopsida; eudicotyledons; Gunneridae; Pentapetalae; rosids; fabids; Cucurbitales; Cucurbitaceae; Cucurbiteae; Cucurbita	PF02770.22^Acyl-CoA_dh_M^Acyl-CoA dehydrogenase, middle domain^206-315^E:2e-14`PF00441.27^Acyl-CoA_dh_1^Acyl-CoA dehydrogenase, C-terminal domain^350-502^E:2.2e-06`PF01756.22^ACOX^Acyl-CoA oxidase^530-671^E:4.8e-22	sigP:type:complete^len:688^(+),score=162.85	.	.	.	GO:0009514^cellular_component^glyoxysome`GO:0003997^molecular_function^acyl-CoA oxidase activity`GO:0071949^molecular_function^FAD binding`GO:0006635^biological_process^fatty acid beta-oxidation	GO:0009514^cellular_component^glyoxysome`GO:0003997^molecular_function^acyl-CoA oxidase activity`GO:0071949^molecular_function^FAD binding`GO:0006635^biological_process^fatty acid beta-oxidation	GO:0016627^molecular_function^oxidoreductase activity, acting on the CH-CH group of donors`GO:0003997^molecular_function^acyl-CoA oxidase activity`GO:0006635^biological_process^fatty acid beta-oxidation`GO:0005777^cellular_component^peroxisome	.	.
TRINITY_DN22270_c0_g1	TRINITY_DN22270_c0_g1_i1	.	.	.	.	.	.	.	.	.	.	.	.	.	.	.
TRINITY_DN8960_c0_g1	TRINITY_DN8960_c0_g1_i1	.	.	.	.	.	.	.	.	.	.	.	.	.	.	.
TRINITY_DN8967_c0_g1	TRINITY_DN8967_c0_g1_i1	PI4KA_RAT^PI4KA_RAT^Q:3-305,H:1009-1108^49.505%ID^E:8.61e-26^RecName: Full=Phosphatidylinositol 4-kinase alpha;^Eukaryota; Metazoa; Chordata; Craniata; Vertebrata; Euteleostomi; Mammalia; Eutheria; Euarchontoglires; Glires; Rodentia; Myomorpha; Muroidea; Muridae; Murinae; Rattus	.	TRINITY_DN8967_c0_g1_i1.p1	3-314[+]	PI4KA_RAT^PI4KA_RAT^Q:1-101,H:1009-1108^49.505%ID^E:7.75e-26^RecName: Full=Phosphatidylinositol 4-kinase alpha;^Eukaryota; Metazoa; Chordata; Craniata; Vertebrata; Euteleostomi; Mammalia; Eutheria; Euarchontoglires; Glires; Rodentia; Myomorpha; Muroidea; Muridae; Murinae; Rattus	.	sigP:type:internal^len:105^(+),score=26.48	.	.	KEGG:rno:64161	GO:0005737^cellular_component^cytoplasm`GO:0030660^cellular_component^Golgi-associated vesicle membrane`GO:0016020^cellular_component^membrane`GO:0005886^cellular_component^plasma membrane`GO:0004430^molecular_function^1-phosphatidylinositol 4-kinase activity`GO:0005524^molecular_function^ATP binding`GO:0016301^molecular_function^kinase activity`GO:0052742^molecular_function^phosphatidylinositol …	GO:0005737^cellular_component^cytoplasm`GO:0030660^cellular_component^Golgi-associated vesicle membrane`GO:0016020^cellular_component^membrane`GO:0005886^cellular_component^plasma membrane`GO:0004430^molecular_function^1-phosphatidylinositol 4-kinase activity`GO:0005524^molecular_function^ATP binding`GO:0016301^molecular_function^kinase activity`GO:0052742^molecular_function^phosphatidylinositol …	.	.	.
TRINITY_DN8967_c0_g2	TRINITY_DN8967_c0_g2_i1	PI4KA_RAT^PI4KA_RAT^Q:611-3,H:806-1012^61.836%ID^E:3.07e-76^RecName: Full=Phosphatidylinositol 4-kinase alpha;^Eukaryota; Metazoa; Chordata; Craniata; Vertebrata; Euteleostomi; Mammalia; Eutheria; Euarchontoglires; Glires; Rodentia; Myomorpha; Muroidea; Muridae; Murinae; Rattus	.	TRINITY_DN8967_c0_g2_i1.p1	3-611[-]	PI4KA_RAT^PI4KA_RAT^Q:1-203,H:806-1012^61.836%ID^E:1.01e-80^RecName: Full=Phosphatidylinositol 4-kinase alpha;^Eukaryota; Metazoa; Chordata; Craniata; Vertebrata; Euteleostomi; Mammalia; Eutheria; Euarchontoglires; Glires; Rodentia; Myomorpha; Muroidea; Muridae; Murinae; Rattus	PF19274.2^PI4K_N^PI4-kinase N-terminal region^2-199^E:4.2e-49	sigP:type:internal^len:204^(-),score=63.60	.	.	KEGG:rno:64161	GO:0005737^cellular_component^cytoplasm`GO:0030660^cellular_component^Golgi-associated vesicle membrane`GO:0016020^cellular_component^membrane`GO:0005886^cellular_component^plasma membrane`GO:0004430^molecular_function^1-phosphatidylinositol 4-kinase activity`GO:0005524^molecular_function^ATP binding`GO:0016301^molecular_function^kinase activity`GO:0052742^molecular_function^phosphatidylinositol …	GO:0005737^cellular_component^cytoplasm`GO:0030660^cellular_component^Golgi-associated vesicle membrane`GO:0016020^cellular_component^membrane`GO:0005886^cellular_component^plasma membrane`GO:0004430^molecular_function^1-phosphatidylinositol 4-kinase activity`GO:0005524^molecular_function^ATP binding`GO:0016301^molecular_function^kinase activity`GO:0052742^molecular_function^phosphatidylinositol …	.	.	.
TRINITY_DN8967_c0_g3	TRINITY_DN8967_c0_g3_i1	PI4KA_RAT^PI4KA_RAT^Q:3-272,H:629-715^47.778%ID^E:8.24e-25^RecName: Full=Phosphatidylinositol 4-kinase alpha;^Eukaryota; Metazoa; Chordata; Craniata; Vertebrata; Euteleostomi; Mammalia; Eutheria; Euarchontoglires; Glires; Rodentia; Myomorpha; Muroidea; Muridae; Murinae; Rattus	.	.	.	.	.	.	.	.	KEGG:rno:64161	GO:0005737^cellular_component^cytoplasm`GO:0030660^cellular_component^Golgi-associated vesicle membrane`GO:0016020^cellular_component^membrane`GO:0005886^cellular_component^plasma membrane`GO:0004430^molecular_function^1-phosphatidylinositol 4-kinase activity`GO:0005524^molecular_function^ATP binding`GO:0016301^molecular_function^kinase activity`GO:0052742^molecular_function^phosphatidylinositol …	.	.	.	.
TRINITY_DN8967_c0_g4	TRINITY_DN8967_c0_g4_i1	PI4KA_BOVIN^PI4KA_BOVIN^Q:3-263,H:726-815^70%ID^E:5.24e-26^RecName: Full=Phosphatidylinositol 4-kinase alpha;^Eukaryota; Metazoa; Chordata; Craniata; Vertebrata; Euteleostomi; Mammalia; Eutheria; Laurasiatheria; Artiodactyla; Ruminantia; Pecora; Bovidae; Bovinae; Bos	.	.	.	.	.	.	.	.	KEGG:bta:282309	GO:0005737^cellular_component^cytoplasm`GO:0030660^cellular_component^Golgi-associated vesicle membrane`GO:0016020^cellular_component^membrane`GO:0005886^cellular_component^plasma membrane`GO:0004430^molecular_function^1-phosphatidylinositol 4-kinase activity`GO:0005524^molecular_function^ATP binding`GO:0052742^molecular_function^phosphatidylinositol kinase activity`GO:0046854^biological_process^…	.	.	.	.
TRINITY_DN8967_c0_g5	TRINITY_DN8967_c0_g5_i1	.	.	.	.	.	.	.	.	.	.	.	.	.	.	.
TRINITY_DN8968_c0_g1	TRINITY_DN8968_c0_g1_i1	.	.	.	.	.	.	.	.	.	.	.	.	.	.	.
TRINITY_DN8935_c0_g1	TRINITY_DN8935_c0_g1_i1	.	.	.	.	.	.	.	.	.	.	.	.	.	.	.
TRINITY_DN8983_c0_g1	TRINITY_DN8983_c0_g1_i1	GABR1_HUMAN^GABR1_HUMAN^Q:368-3,H:357-483^35.938%ID^E:2.42e-18^RecName: Full=Gamma-aminobutyric acid type B receptor subunit 1;^Eukaryota; Metazoa; Chordata; Craniata; Vertebrata; Euteleostomi; Mammalia; Eutheria; Euarchontoglires; Primates; Haplorrhini; Catarrhini; Hominidae; Homo	.	TRINITY_DN8983_c0_g1_i1.p1	3-368[-]	GABR1_HUMAN^GABR1_HUMAN^Q:1-122,H:357-483^35.938%ID^E:2.18e-18^RecName: Full=Gamma-aminobutyric acid type B receptor subunit 1;^Eukaryota; Metazoa; Chordata; Craniata; Vertebrata; Euteleostomi; Mammalia; Eutheria; Euarchontoglires; Primates; Haplorrhini; Catarrhini; Hominidae; Homo	PF01094.31^ANF_receptor^Receptor family ligand binding region^2-122^E:2.3e-08	sigP:type:internal^len:123^(-),score=23.36	.	.	KEGG:hsa:2550	GO:0070161^cellular_component^anchoring junction`GO:0030673^cellular_component^axolemma`GO:0043198^cellular_component^dendritic shaft`GO:0043197^cellular_component^dendritic spine`GO:0005789^cellular_component^endoplasmic reticulum membrane`GO:0005615^cellular_component^extracellular space`GO:1902712^cellular_component^G protein-coupled GABA receptor complex`GO:0038039^cellular_component^G protei…	GO:0070161^cellular_component^anchoring junction`GO:0030673^cellular_component^axolemma`GO:0043198^cellular_component^dendritic shaft`GO:0043197^cellular_component^dendritic spine`GO:0005789^cellular_component^endoplasmic reticulum membrane`GO:0005615^cellular_component^extracellular space`GO:1902712^cellular_component^G protein-coupled GABA receptor complex`GO:0038039^cellular_component^G protei…	.	.	.
TRINITY_DN8983_c0_g2	TRINITY_DN8983_c0_g2_i1	GABR2_RAT^GABR2_RAT^Q:436-2,H:376-515^32.414%ID^E:8.98e-17^RecName: Full=Gamma-aminobutyric acid type B receptor subunit 2;^Eukaryota; Metazoa; Chordata; Craniata; Vertebrata; Euteleostomi; Mammalia; Eutheria; Euarchontoglires; Glires; Rodentia; Myomorpha; Muroidea; Muridae; Murinae; Rattus	.	TRINITY_DN8983_c0_g2_i1.p1	2-436[-]	GABR2_RAT^GABR2_RAT^Q:1-145,H:376-515^32.414%ID^E:8.08e-17^RecName: Full=Gamma-aminobutyric acid type B receptor subunit 2;^Eukaryota; Metazoa; Chordata; Craniata; Vertebrata; Euteleostomi; Mammalia; Eutheria; Euarchontoglires; Glires; Rodentia; Myomorpha; Muroidea; Muridae; Murinae; Rattus	.	sigP:type:internal^len:146^(-),score=20.66	ExpAA=23.08^PredHel=1^Topology=o111-133i	.	KEGG:rno:83633	GO:0070161^cellular_component^anchoring junction`GO:0005737^cellular_component^cytoplasm`GO:0030425^cellular_component^dendrite`GO:1902712^cellular_component^G protein-coupled GABA receptor complex`GO:0038039^cellular_component^G protein-coupled receptor heterodimeric complex`GO:1902710^cellular_component^GABA receptor complex`GO:0098982^cellular_component^GABA-ergic synapse`GO:0098978^cellular_c…	GO:0070161^cellular_component^anchoring junction`GO:0005737^cellular_component^cytoplasm`GO:0030425^cellular_component^dendrite`GO:1902712^cellular_component^G protein-coupled GABA receptor complex`GO:0038039^cellular_component^G protein-coupled receptor heterodimeric complex`GO:1902710^cellular_component^GABA receptor complex`GO:0098982^cellular_component^GABA-ergic synapse`GO:0098978^cellular_c…	.	.	.
TRINITY_DN8942_c0_g1	TRINITY_DN8942_c0_g1_i1	.	.	.	.	.	.	.	.	.	.	.	.	.	.	.
TRINITY_DN8942_c0_g1	TRINITY_DN8942_c0_g1_i2	.	.	.	.	.	.	.	.	.	.	.	.	.	.	.
TRINITY_DN8902_c0_g1	TRINITY_DN8902_c0_g1_i1	.	.	TRINITY_DN8902_c0_g1_i1.p1	1252-2223[-]	.	PF14997.9^CECR6_TMEM121^CECR6/TMEM121 family^80-272^E:2.3e-51`PF13913.9^zf-C2HC_2^zinc-finger of a C2HC-type^281-302^E:0.036	sigP:type:complete^len:324^(-),score=55.26	ExpAA=151.20^PredHel=7^Topology=i12-34o39-61i81-100o115-137i181-203o223-245i252-274o	.	.	.	.	.	.	.
TRINITY_DN8991_c0_g1	TRINITY_DN8991_c0_g1_i1	COX1_ARTSF^COX1_ARTSF^Q:4-1527,H:5-512^92.126%ID^E:0^RecName: Full=Cytochrome c oxidase subunit 1;^Eukaryota; Metazoa; Ecdysozoa; Arthropoda; Crustacea; Branchiopoda; Anostraca; Artemiidae; Artemia	.	.	.	.	.	.	.	.	.	GO:0005743^cellular_component^mitochondrial inner membrane`GO:0045277^cellular_component^respiratory chain complex IV`GO:0004129^molecular_function^cytochrome-c oxidase activity`GO:0020037^molecular_function^heme binding`GO:0046872^molecular_function^metal ion binding`GO:0006119^biological_process^oxidative phosphorylation	.	.	.	.
TRINITY_DN8975_c0_g1	TRINITY_DN8975_c0_g1_i1	.	.	.	.	.	.	.	.	.	.	.	.	.	.	.
TRINITY_DN8975_c0_g1	TRINITY_DN8975_c0_g1_i2	.	.	.	.	.	.	.	.	.	.	.	.	.	.	.
TRINITY_DN8975_c1_g1	TRINITY_DN8975_c1_g1_i1	.	.	TRINITY_DN8975_c1_g1_i1.p1	71-418[+]	.	.	sigP:type:complete^len:116^(+),score=29.98	.	.	.	.	.	.	.	.
TRINITY_DN8957_c0_g1	TRINITY_DN8957_c0_g1_i1	FAT3_MOUSE^FAT3_MOUSE^Q:582-217,H:4020-4135^30.769%ID^E:5.36e-07^RecName: Full=Protocadherin Fat 3;^Eukaryota; Metazoa; Chordata; Craniata; Vertebrata; Euteleostomi; Mammalia; Eutheria; Euarchontoglires; Glires; Rodentia; Myomorpha; Muroidea; Muridae; Murinae; Mus; Mus	.	.	.	.	.	.	.	.	.	GO:0030425^cellular_component^dendrite`GO:0005886^cellular_component^plasma membrane`GO:0005509^molecular_function^calcium ion binding`GO:0000904^biological_process^cell morphogenesis involved in differentiation`GO:0098609^biological_process^cell-cell adhesion`GO:0016358^biological_process^dendrite development`GO:0007156^biological_process^homophilic cell adhesion via plasma membrane adhesion mol…	.	.	.	.
TRINITY_DN8957_c0_g1	TRINITY_DN8957_c0_g1_i2	CSPG2_MOUSE^CSPG2_MOUSE^Q:438-223,H:3053-3125^35.616%ID^E:2.1e-07^RecName: Full=Versican core protein;^Eukaryota; Metazoa; Chordata; Craniata; Vertebrata; Euteleostomi; Mammalia; Eutheria; Euarchontoglires; Glires; Rodentia; Myomorpha; Muroidea; Muridae; Murinae; Mus; Mus	.	.	.	.	.	.	.	.	.	GO:0009986^cellular_component^cell surface`GO:0062023^cellular_component^collagen-containing extracellular matrix`GO:0031012^cellular_component^extracellular matrix`GO:0005576^cellular_component^extracellular region`GO:0033165^cellular_component^interphotoreceptor matrix`GO:0072534^cellular_component^perineuronal net`GO:0001750^cellular_component^photoreceptor outer segment`GO:0045202^cellular_co…	.	.	.	.
TRINITY_DN8957_c0_g2	TRINITY_DN8957_c0_g2_i1	FAT_DROME^FAT_DROME^Q:322-116,H:4015-4095^33.333%ID^E:4.39e-08^RecName: Full=Cadherin-related tumor suppressor;^Eukaryota; Metazoa; Ecdysozoa; Arthropoda; Hexapoda; Insecta; Pterygota; Neoptera; Endopterygota; Diptera; Brachycera; Muscomorpha; Ephydroidea; Drosophilidae; Drosophila; Sophophora`FAT_DROME^FAT_DROME^Q:526-125,H:3989-4130^25.828%ID^E:8.87e-07^RecName: Full=Cadherin-related tumor supp…	.	TRINITY_DN8957_c0_g2_i1.p1	107-712[-]	FAT_DROME^FAT_DROME^Q:131-199,H:4015-4095^33.333%ID^E:2.56e-08^RecName: Full=Cadherin-related tumor suppressor;^Eukaryota; Metazoa; Ecdysozoa; Arthropoda; Hexapoda; Insecta; Pterygota; Neoptera; Endopterygota; Diptera; Brachycera; Muscomorpha; Ephydroidea; Drosophilidae; Drosophila; Sophophora`FAT_DROME^FAT_DROME^Q:63-196,H:3989-4130^26.49%ID^E:1.89e-07^RecName: Full=Cadherin-related tumor suppre…	PF00008.30^EGF^EGF-like domain^133-161^E:4.7e-08`PF12661.10^hEGF^Human growth factor-like EGF^138-159^E:0.0001	sigP:type:complete^len:202^(-),score=5.12	.	.	KEGG:dme:Dmel_CG3352	GO:0016324^cellular_component^apical plasma membrane`GO:0016327^cellular_component^apicolateral plasma membrane`GO:0005739^cellular_component^mitochondrion`GO:0005886^cellular_component^plasma membrane`GO:0045296^molecular_function^cadherin binding`GO:0005509^molecular_function^calcium ion binding`GO:0016339^biological_process^calcium-dependent cell-cell adhesion via plasma membrane cell adhesion…	GO:0016324^cellular_component^apical plasma membrane`GO:0016327^cellular_component^apicolateral plasma membrane`GO:0005739^cellular_component^mitochondrion`GO:0005886^cellular_component^plasma membrane`GO:0045296^molecular_function^cadherin binding`GO:0005509^molecular_function^calcium ion binding`GO:0016339^biological_process^calcium-dependent cell-cell adhesion via plasma membrane cell adhesion…	.	.	.
TRINITY_DN8957_c0_g2	TRINITY_DN8957_c0_g2_i2	.	.	TRINITY_DN8957_c0_g2_i2.p1	2-571[-]	FAT4_MOUSE^FAT4_MOUSE^Q:131-190,H:3866-3934^40.58%ID^E:6.09e-08^RecName: Full=Protocadherin Fat 4;^Eukaryota; Metazoa; Chordata; Craniata; Vertebrata; Euteleostomi; Mammalia; Eutheria; Euarchontoglires; Glires; Rodentia; Myomorpha; Muroidea; Muridae; Murinae; Mus; Mus	PF00008.30^EGF^EGF-like domain^133-162^E:4.3e-08`PF12947.10^EGF_3^EGF domain^134-161^E:1.5e-07`PF12661.10^hEGF^Human growth factor-like EGF^138-159^E:0.00071	sigP:type:3prime_partial^len:191^(-),score=5.30	.	.	KEGG:mmu:329628	.	GO:0045177^cellular_component^apical part of cell`GO:0005886^cellular_component^plasma membrane`GO:0005509^molecular_function^calcium ion binding`GO:0001658^biological_process^branching involved in ureteric bud morphogenesis`GO:0098609^biological_process^cell-cell adhesion`GO:0021987^biological_process^cerebral cortex development`GO:0072137^biological_process^condensed mesenchymal cell proliferat…	.	.	.
TRINITY_DN8939_c0_g1	TRINITY_DN8939_c0_g1_i1	.	.	.	.	.	.	.	.	.	.	.	.	.	.	.
TRINITY_DN8939_c0_g2	TRINITY_DN8939_c0_g2_i1	.	.	.	.	.	.	.	.	.	.	.	.	.	.	.
TRINITY_DN8939_c0_g1	TRINITY_DN8939_c0_g1_i2	.	.	.	.	.	.	.	.	.	.	.	.	.	.	.
TRINITY_DN8939_c1_g1	TRINITY_DN8939_c1_g1_i1	.	.	.	.	.	.	.	.	.	.	.	.	.	.	.
TRINITY_DN8947_c0_g1	TRINITY_DN8947_c0_g1_i1	.	.	.	.	.	.	.	.	.	.	.	.	.	.	.
TRINITY_DN8947_c0_g1	TRINITY_DN8947_c0_g1_i2	.	.	TRINITY_DN8947_c0_g1_i2.p1	3-1919[+]	.	.	sigP:type:5prime_partial^len:639^(+),score=172.63	.	.	.	.	.	.	.	.
TRINITY_DN8947_c0_g1	TRINITY_DN8947_c0_g1_i3	.	.	TRINITY_DN8947_c0_g1_i3.p1	291-1925[+]	.	.	sigP:type:3prime_partial^len:642^(+),score=154.15	.	.	.	.	.	.	.	.
TRINITY_DN8998_c0_g1	TRINITY_DN8998_c0_g1_i1	.	.	.	.	.	.	.	.	.	.	.	.	.	.	.
TRINITY_DN8998_c0_g1	TRINITY_DN8998_c0_g1_i2	.	.	.	.	.	.	.	.	.	.	.	.	.	.	.
TRINITY_DN8980_c0_g1	TRINITY_DN8980_c0_g1_i1	.	.	TRINITY_DN8980_c0_g1_i1.p1	289-1821[-]	.	.	sigP:type:complete^len:511^(-),score=127.17	.	.	.	.	.	.	.	.
TRINITY_DN8980_c0_g1	TRINITY_DN8980_c0_g1_i2	.	.	TRINITY_DN8980_c0_g1_i2.p1	2-1570[-]	.	.	sigP:type:3prime_partial^len:524^(-),score=136.40	.	.	.	.	.	.	.	.
TRINITY_DN8956_c0_g1	TRINITY_DN8956_c0_g1_i1	.	.	.	.	.	.	.	.	.	.	.	.	.	.	.
TRINITY_DN8956_c0_g2	TRINITY_DN8956_c0_g2_i1	AGO2_HUMAN^AGO2_HUMAN^Q:230-2740,H:23-859^67.143%ID^E:0^RecName: Full=Protein argonaute-2 {ECO:0000255|HAMAP-Rule:MF_03031};^Eukaryota; Metazoa; Chordata; Craniata; Vertebrata; Euteleostomi; Mammalia; Eutheria; Euarchontoglires; Primates; Haplorrhini; Catarrhini; Hominidae; Homo	.	TRINITY_DN8956_c0_g2_i1.p1	194-2743[+]	AGO2_RAT^AGO2_RAT^Q:13-849,H:24-860^67.143%ID^E:0^RecName: Full=Protein argonaute-2 {ECO:0000255|HAMAP-Rule:MF_03031};^Eukaryota; Metazoa; Chordata; Craniata; Vertebrata; Euteleostomi; Mammalia; Eutheria; Euarchontoglires; Glires; Rodentia; Myomorpha; Muroidea; Muridae; Murinae; Rattus	PF16486.8^ArgoN^N-terminal domain of argonaute^26-156^E:1.8e-31`PF08699.13^ArgoL1^Argonaute linker 1 domain^166-217^E:1.7e-20`PF02170.25^PAZ^PAZ domain^247-357^E:2.1e-26`PF16488.8^ArgoL2^Argonaute linker 2 domain^366-411^E:2e-13`PF16487.8^ArgoMid^Mid domain of argonaute^419-499^E:9.5e-28`PF02171.20^Piwi^Piwi domain^508-807^E:1.1e-115	sigP:type:complete^len:850^(+),score=225.44	.	.	KEGG:hsa:27161	GO:0005737^cellular_component^cytoplasm`GO:0036464^cellular_component^cytoplasmic ribonucleoprotein granule`GO:0005829^cellular_component^cytosol`GO:0030425^cellular_component^dendrite`GO:0070062^cellular_component^extracellular exosome`GO:0016020^cellular_component^membrane`GO:0005845^cellular_component^mRNA cap binding complex`GO:0005654^cellular_component^nucleoplasm`GO:0005634^cellular_compon…	GO:0005737^cellular_component^cytoplasm`GO:0005829^cellular_component^cytosol`GO:0030425^cellular_component^dendrite`GO:0070062^cellular_component^extracellular exosome`GO:0005739^cellular_component^mitochondrion`GO:0005845^cellular_component^mRNA cap binding complex`GO:0005634^cellular_component^nucleus`GO:0000932^cellular_component^P-body`GO:0005844^cellular_component^polysome`GO:1990904^cellul…	GO:0005515^molecular_function^protein binding`GO:0003676^molecular_function^nucleic acid binding	.	.
TRINITY_DN8956_c0_g2	TRINITY_DN8956_c0_g2_i2	AGO2_HUMAN^AGO2_HUMAN^Q:215-2725,H:23-859^67.143%ID^E:0^RecName: Full=Protein argonaute-2 {ECO:0000255|HAMAP-Rule:MF_03031};^Eukaryota; Metazoa; Chordata; Craniata; Vertebrata; Euteleostomi; Mammalia; Eutheria; Euarchontoglires; Primates; Haplorrhini; Catarrhini; Hominidae; Homo	.	TRINITY_DN8956_c0_g2_i2.p1	194-2728[+]	AGO2_HUMAN^AGO2_HUMAN^Q:8-844,H:23-859^67.143%ID^E:0^RecName: Full=Protein argonaute-2 {ECO:0000255|HAMAP-Rule:MF_03031};^Eukaryota; Metazoa; Chordata; Craniata; Vertebrata; Euteleostomi; Mammalia; Eutheria; Euarchontoglires; Primates; Haplorrhini; Catarrhini; Hominidae; Homo	PF16486.8^ArgoN^N-terminal domain of argonaute^21-151^E:1.8e-31`PF08699.13^ArgoL1^Argonaute linker 1 domain^161-212^E:1.7e-20`PF02170.25^PAZ^PAZ domain^242-352^E:2.1e-26`PF16488.8^ArgoL2^Argonaute linker 2 domain^361-406^E:2e-13`PF16487.8^ArgoMid^Mid domain of argonaute^414-494^E:9.5e-28`PF02171.20^Piwi^Piwi domain^503-802^E:1e-115	sigP:type:complete^len:845^(+),score=226.62	.	.	KEGG:hsa:27161	GO:0005737^cellular_component^cytoplasm`GO:0036464^cellular_component^cytoplasmic ribonucleoprotein granule`GO:0005829^cellular_component^cytosol`GO:0030425^cellular_component^dendrite`GO:0070062^cellular_component^extracellular exosome`GO:0016020^cellular_component^membrane`GO:0005845^cellular_component^mRNA cap binding complex`GO:0005654^cellular_component^nucleoplasm`GO:0005634^cellular_compon…	GO:0005737^cellular_component^cytoplasm`GO:0036464^cellular_component^cytoplasmic ribonucleoprotein granule`GO:0005829^cellular_component^cytosol`GO:0030425^cellular_component^dendrite`GO:0070062^cellular_component^extracellular exosome`GO:0016020^cellular_component^membrane`GO:0005845^cellular_component^mRNA cap binding complex`GO:0005654^cellular_component^nucleoplasm`GO:0005634^cellular_compon…	GO:0005515^molecular_function^protein binding`GO:0003676^molecular_function^nucleic acid binding	.	.
TRINITY_DN8959_c0_g1	TRINITY_DN8959_c0_g1_i1	CP2J2_HUMAN^CP2J2_HUMAN^Q:3-257,H:125-209^37.647%ID^E:5.74e-13^RecName: Full=Cytochrome P450 2J2;^Eukaryota; Metazoa; Chordata; Craniata; Vertebrata; Euteleostomi; Mammalia; Eutheria; Euarchontoglires; Primates; Haplorrhini; Catarrhini; Hominidae; Homo	.	TRINITY_DN8959_c0_g1_i1.p1	3-398[+]	CP2J2_HUMAN^CP2J2_HUMAN^Q:1-85,H:125-209^37.647%ID^E:5.16e-13^RecName: Full=Cytochrome P450 2J2;^Eukaryota; Metazoa; Chordata; Craniata; Vertebrata; Euteleostomi; Mammalia; Eutheria; Euarchontoglires; Primates; Haplorrhini; Catarrhini; Hominidae; Homo	PF00067.25^p450^Cytochrome P450^1-123^E:2.1e-14	sigP:type:internal^len:133^(+),score=15.72	.	.	KEGG:hsa:1573	GO:0005737^cellular_component^cytoplasm`GO:0005789^cellular_component^endoplasmic reticulum membrane`GO:0070062^cellular_component^extracellular exosome`GO:0043231^cellular_component^intracellular membrane-bounded organelle`GO:0008405^molecular_function^arachidonic acid 11,12-epoxygenase activity`GO:0008404^molecular_function^arachidonic acid 14,15-epoxygenase activity`GO:0106301^molecular_functi…	GO:0005737^cellular_component^cytoplasm`GO:0005789^cellular_component^endoplasmic reticulum membrane`GO:0070062^cellular_component^extracellular exosome`GO:0043231^cellular_component^intracellular membrane-bounded organelle`GO:0008405^molecular_function^arachidonic acid 11,12-epoxygenase activity`GO:0008404^molecular_function^arachidonic acid 14,15-epoxygenase activity`GO:0106301^molecular_functi…	GO:0004497^molecular_function^monooxygenase activity`GO:0005506^molecular_function^iron ion binding`GO:0016705^molecular_function^oxidoreductase activity, acting on paired donors, with incorporation or reduction of molecular oxygen`GO:0020037^molecular_function^heme binding	.	.
TRINITY_DN8959_c0_g2	TRINITY_DN8959_c0_g2_i1	CP17A_RANDY^CP17A_RANDY^Q:254-90,H:455-509^47.273%ID^E:1.27e-06^RecName: Full=Steroid 17-alpha-hydroxylase/17,20 lyase;^Eukaryota; Metazoa; Chordata; Craniata; Vertebrata; Euteleostomi; Amphibia; Batrachia; Anura; Neobatrachia; Ranoidea; Ranidae; Rana; Rana	.	.	.	.	.	.	.	.	.	GO:0016020^cellular_component^membrane`GO:0047442^molecular_function^17-alpha-hydroxyprogesterone aldolase activity`GO:0020037^molecular_function^heme binding`GO:0005506^molecular_function^iron ion binding`GO:0004508^molecular_function^steroid 17-alpha-monooxygenase activity`GO:0007548^biological_process^sex differentiation`GO:0006694^biological_process^steroid biosynthetic process	.	.	.	.
TRINITY_DN8959_c0_g3	TRINITY_DN8959_c0_g3_i1	CP17A_ICTPU^CP17A_ICTPU^Q:9-635,H:241-452^38.967%ID^E:7.83e-46^RecName: Full=Steroid 17-alpha-hydroxylase/17,20 lyase;^Eukaryota; Metazoa; Chordata; Craniata; Vertebrata; Euteleostomi; Actinopterygii; Neopterygii; Teleostei; Ostariophysi; Siluriformes; Ictaluridae; Ictalurus	.	TRINITY_DN8959_c0_g3_i1.p1	3-635[+]	CP17A_ICTPU^CP17A_ICTPU^Q:3-211,H:241-452^38.967%ID^E:7.05e-46^RecName: Full=Steroid 17-alpha-hydroxylase/17,20 lyase;^Eukaryota; Metazoa; Chordata; Craniata; Vertebrata; Euteleostomi; Actinopterygii; Neopterygii; Teleostei; Ostariophysi; Siluriformes; Ictaluridae; Ictalurus	PF00067.25^p450^Cytochrome P450^4-211^E:6.1e-59	sigP:type:internal^len:212^(+),score=32.53	.	.	KEGG:ipu:100313515	GO:0016020^cellular_component^membrane`GO:0047442^molecular_function^17-alpha-hydroxyprogesterone aldolase activity`GO:0020037^molecular_function^heme binding`GO:0005506^molecular_function^iron ion binding`GO:0004508^molecular_function^steroid 17-alpha-monooxygenase activity`GO:0007548^biological_process^sex differentiation`GO:0006694^biological_process^steroid biosynthetic process	GO:0016020^cellular_component^membrane`GO:0047442^molecular_function^17-alpha-hydroxyprogesterone aldolase activity`GO:0020037^molecular_function^heme binding`GO:0005506^molecular_function^iron ion binding`GO:0004508^molecular_function^steroid 17-alpha-monooxygenase activity`GO:0007548^biological_process^sex differentiation`GO:0006694^biological_process^steroid biosynthetic process	GO:0004497^molecular_function^monooxygenase activity`GO:0005506^molecular_function^iron ion binding`GO:0016705^molecular_function^oxidoreductase activity, acting on paired donors, with incorporation or reduction of molecular oxygen`GO:0020037^molecular_function^heme binding	.	.
TRINITY_DN8973_c0_g1	TRINITY_DN8973_c0_g1_i1	.	.	TRINITY_DN8973_c0_g1_i1.p1	5-1288[-]	STXA_SYNVE^STXA_SYNVE^Q:72-245,H:64-235^24.719%ID^E:7.09e-07^RecName: Full=Neoverrucotoxin subunit alpha;^Eukaryota; Metazoa; Chordata; Craniata; Vertebrata; Euteleostomi; Actinopterygii; Neopterygii; Teleostei; Neoteleostei; Acanthomorphata; Eupercaria; Perciformes; Scorpaenoidei; Synanceiidae; Synanceiinae; Synanceia	.	sigP:type:complete^len:428^(-),score=68.32	ExpAA=14.71^PredHel=1^Topology=i5-27o	.	.	.	GO:0005576^cellular_component^extracellular region`GO:0090729^molecular_function^toxin activity`GO:0044179^biological_process^hemolysis in another organism	.	.	.
TRINITY_DN8973_c0_g1	TRINITY_DN8973_c0_g1_i2	.	.	TRINITY_DN8973_c0_g1_i2.p1	45-1781[-]	STXA_SYNVE^STXA_SYNVE^Q:72-245,H:64-235^24.719%ID^E:1.25e-06^RecName: Full=Neoverrucotoxin subunit alpha;^Eukaryota; Metazoa; Chordata; Craniata; Vertebrata; Euteleostomi; Actinopterygii; Neopterygii; Teleostei; Neoteleostei; Acanthomorphata; Eupercaria; Perciformes; Scorpaenoidei; Synanceiidae; Synanceiinae; Synanceia	.	sigP:type:complete^len:579^(-),score=107.90	ExpAA=14.57^PredHel=1^Topology=i5-27o	.	.	.	GO:0005576^cellular_component^extracellular region`GO:0090729^molecular_function^toxin activity`GO:0044179^biological_process^hemolysis in another organism	.	.	.
TRINITY_DN8945_c0_g1	TRINITY_DN8945_c0_g1_i1	URH1_ARATH^URH1_ARATH^Q:889-209,H:102-334^35.865%ID^E:1.16e-34^RecName: Full=Uridine nucleosidase 1 {ECO:0000303|PubMed:19293370};^Eukaryota; Viridiplantae; Streptophyta; Embryophyta; Tracheophyta; Spermatophyta; Magnoliopsida; eudicotyledons; Gunneridae; Pentapetalae; rosids; malvids; Brassicales; Brassicaceae; Camelineae; Arabidopsis	.	TRINITY_DN8945_c0_g1_i1.p1	134-889[-]	URH1_ARATH^URH1_ARATH^Q:1-227,H:102-334^35.865%ID^E:5.86e-35^RecName: Full=Uridine nucleosidase 1 {ECO:0000303|PubMed:19293370};^Eukaryota; Viridiplantae; Streptophyta; Embryophyta; Tracheophyta; Spermatophyta; Magnoliopsida; eudicotyledons; Gunneridae; Pentapetalae; rosids; malvids; Brassicales; Brassicaceae; Camelineae; Arabidopsis	PF01156.22^IU_nuc_hydro^Inosine-uridine preferring nucleoside hydrolase^1-219^E:1.1e-43	sigP:type:5prime_partial^len:252^(-),score=48.26	.	.	KEGG:ath:AT2G36310	GO:0005829^cellular_component^cytosol`GO:0047622^molecular_function^adenosine nucleosidase activity`GO:0042802^molecular_function^identical protein binding`GO:0047724^molecular_function^inosine nucleosidase activity`GO:0046982^molecular_function^protein heterodimerization activity`GO:0042803^molecular_function^protein homodimerization activity`GO:0008477^molecular_function^purine nucleosidase act…	GO:0005829^cellular_component^cytosol`GO:0047622^molecular_function^adenosine nucleosidase activity`GO:0042802^molecular_function^identical protein binding`GO:0047724^molecular_function^inosine nucleosidase activity`GO:0046982^molecular_function^protein heterodimerization activity`GO:0042803^molecular_function^protein homodimerization activity`GO:0008477^molecular_function^purine nucleosidase act…	GO:0016799^molecular_function^hydrolase activity, hydrolyzing N-glycosyl compounds	.	.
TRINITY_DN8945_c0_g2	TRINITY_DN8945_c0_g2_i1	YHD6_SCHPO^YHD6_SCHPO^Q:49-261,H:2-71^46.479%ID^E:1.74e-14^RecName: Full=Uncharacterized protein C1683.06c;^Eukaryota; Fungi; Dikarya; Ascomycota; Taphrinomycotina; Schizosaccharomycetes; Schizosaccharomycetales; Schizosaccharomycetaceae; Schizosaccharomyces	.	TRINITY_DN8945_c0_g2_i1.p1	1-300[+]	YHD6_SCHPO^YHD6_SCHPO^Q:17-87,H:2-71^46.479%ID^E:1.57e-14^RecName: Full=Uncharacterized protein C1683.06c;^Eukaryota; Fungi; Dikarya; Ascomycota; Taphrinomycotina; Schizosaccharomycetes; Schizosaccharomycetales; Schizosaccharomycetaceae; Schizosaccharomyces	PF01156.22^IU_nuc_hydro^Inosine-uridine preferring nucleoside hydrolase^18-99^E:3.3e-21	sigP:type:internal^len:101^(+),score=9.50	.	.	KEGG:spo:SPBC1683.06c	GO:0005829^cellular_component^cytosol`GO:0005634^cellular_component^nucleus`GO:0070635^molecular_function^nicotinamide riboside hydrolase activity`GO:0070636^molecular_function^nicotinic acid riboside hydrolase activity`GO:0008477^molecular_function^purine nucleosidase activity`GO:0045437^molecular_function^uridine nucleosidase activity`GO:0034356^biological_process^NAD biosynthesis via nicotinam…	GO:0005829^cellular_component^cytosol`GO:0005634^cellular_component^nucleus`GO:0070635^molecular_function^nicotinamide riboside hydrolase activity`GO:0070636^molecular_function^nicotinic acid riboside hydrolase activity`GO:0008477^molecular_function^purine nucleosidase activity`GO:0045437^molecular_function^uridine nucleosidase activity`GO:0034356^biological_process^NAD biosynthesis via nicotinam…	GO:0016799^molecular_function^hydrolase activity, hydrolyzing N-glycosyl compounds	.	.
TRINITY_DN8945_c0_g1	TRINITY_DN8945_c0_g1_i2	URH1_ARATH^URH1_ARATH^Q:900-220,H:102-334^35.865%ID^E:1.29e-34^RecName: Full=Uridine nucleosidase 1 {ECO:0000303|PubMed:19293370};^Eukaryota; Viridiplantae; Streptophyta; Embryophyta; Tracheophyta; Spermatophyta; Magnoliopsida; eudicotyledons; Gunneridae; Pentapetalae; rosids; malvids; Brassicales; Brassicaceae; Camelineae; Arabidopsis	.	TRINITY_DN8945_c0_g1_i2.p1	145-900[-]	URH1_ARATH^URH1_ARATH^Q:1-227,H:102-334^35.865%ID^E:5.86e-35^RecName: Full=Uridine nucleosidase 1 {ECO:0000303|PubMed:19293370};^Eukaryota; Viridiplantae; Streptophyta; Embryophyta; Tracheophyta; Spermatophyta; Magnoliopsida; eudicotyledons; Gunneridae; Pentapetalae; rosids; malvids; Brassicales; Brassicaceae; Camelineae; Arabidopsis	PF01156.22^IU_nuc_hydro^Inosine-uridine preferring nucleoside hydrolase^1-219^E:1.1e-43	sigP:type:5prime_partial^len:252^(-),score=48.26	.	.	KEGG:ath:AT2G36310	GO:0005829^cellular_component^cytosol`GO:0047622^molecular_function^adenosine nucleosidase activity`GO:0042802^molecular_function^identical protein binding`GO:0047724^molecular_function^inosine nucleosidase activity`GO:0046982^molecular_function^protein heterodimerization activity`GO:0042803^molecular_function^protein homodimerization activity`GO:0008477^molecular_function^purine nucleosidase act…	GO:0005829^cellular_component^cytosol`GO:0047622^molecular_function^adenosine nucleosidase activity`GO:0042802^molecular_function^identical protein binding`GO:0047724^molecular_function^inosine nucleosidase activity`GO:0046982^molecular_function^protein heterodimerization activity`GO:0042803^molecular_function^protein homodimerization activity`GO:0008477^molecular_function^purine nucleosidase act…	GO:0016799^molecular_function^hydrolase activity, hydrolyzing N-glycosyl compounds	.	.
TRINITY_DN8945_c0_g3	TRINITY_DN8945_c0_g3_i1	.	.	.	.	.	.	.	.	.	.	.	.	.	.	.
TRINITY_DN8958_c0_g1	TRINITY_DN8958_c0_g1_i1	.	.	TRINITY_DN8958_c0_g1_i1.p1	2-808[+]	.	PF14295.9^PAN_4^PAN domain^43-66^E:0.16	sigP:type:5prime_partial^len:269^(+),score=67.66	ExpAA=22.67^PredHel=1^Topology=i116-138o	.	.	.	.	.	.	.
TRINITY_DN8971_c0_g1	TRINITY_DN8971_c0_g1_i1	ANPRA_HUMAN^ANPRA_HUMAN^Q:803-96,H:821-1056^65.678%ID^E:1.47e-100^RecName: Full=Atrial natriuretic peptide receptor 1 {ECO:0000305};^Eukaryota; Metazoa; Chordata; Craniata; Vertebrata; Euteleostomi; Mammalia; Eutheria; Euarchontoglires; Primates; Haplorrhini; Catarrhini; Hominidae; Homo	.	TRINITY_DN8971_c0_g1_i1.p1	33-803[-]	ANPRA_HUMAN^ANPRA_HUMAN^Q:1-236,H:821-1056^65.678%ID^E:8.7e-101^RecName: Full=Atrial natriuretic peptide receptor 1 {ECO:0000305};^Eukaryota; Metazoa; Chordata; Craniata; Vertebrata; Euteleostomi; Mammalia; Eutheria; Euarchontoglires; Primates; Haplorrhini; Catarrhini; Hominidae; Homo	PF07701.17^HNOBA^Heme NO binding associated^12-41^E:1.3e-06`PF00211.23^Guanylate_cyc^Adenylate and Guanylate cyclase catalytic domain^47-232^E:2.2e-67	sigP:type:5prime_partial^len:257^(-),score=35.73	.	.	KEGG:hsa:4881	GO:1990620^cellular_component^ANPR-A receptor complex`GO:0005886^cellular_component^plasma membrane`GO:0043235^cellular_component^receptor complex`GO:0005524^molecular_function^ATP binding`GO:0008528^molecular_function^G protein-coupled peptide receptor activity`GO:0005525^molecular_function^GTP binding`GO:0004383^molecular_function^guanylate cyclase activity`GO:0042562^molecular_function^hormone…	GO:1990620^cellular_component^ANPR-A receptor complex`GO:0005886^cellular_component^plasma membrane`GO:0043235^cellular_component^receptor complex`GO:0005524^molecular_function^ATP binding`GO:0008528^molecular_function^G protein-coupled peptide receptor activity`GO:0005525^molecular_function^GTP binding`GO:0004383^molecular_function^guanylate cyclase activity`GO:0042562^molecular_function^hormone…	GO:0004383^molecular_function^guanylate cyclase activity`GO:0006182^biological_process^cGMP biosynthetic process`GO:0009190^biological_process^cyclic nucleotide biosynthetic process`GO:0035556^biological_process^intracellular signal transduction	.	.
TRINITY_DN8971_c1_g1	TRINITY_DN8971_c1_g1_i1	.	.	.	.	.	.	.	.	.	.	.	.	.	.	.
TRINITY_DN8976_c0_g1	TRINITY_DN8976_c0_g1_i1	.	.	.	.	.	.	.	.	.	.	.	.	.	.	.
TRINITY_DN8907_c0_g1	TRINITY_DN8907_c0_g1_i1	TTC17_RAT^TTC17_RAT^Q:523-47,H:18-188^36.782%ID^E:9.55e-23^RecName: Full=Tetratricopeptide repeat protein 17;^Eukaryota; Metazoa; Chordata; Craniata; Vertebrata; Euteleostomi; Mammalia; Eutheria; Euarchontoglires; Glires; Rodentia; Myomorpha; Muroidea; Muridae; Murinae; Rattus	.	TRINITY_DN8907_c0_g1_i1.p1	2-538[-]	TTC17_RAT^TTC17_RAT^Q:6-164,H:18-188^36.782%ID^E:4.18e-26^RecName: Full=Tetratricopeptide repeat protein 17;^Eukaryota; Metazoa; Chordata; Craniata; Vertebrata; Euteleostomi; Mammalia; Eutheria; Euarchontoglires; Glires; Rodentia; Myomorpha; Muroidea; Muridae; Murinae; Rattus	.	sigP:type:3prime_partial^len:180^(-),score=32.92	.	.	KEGG:rno:311224	GO:0015629^cellular_component^actin cytoskeleton`GO:0005737^cellular_component^cytoplasm`GO:0005829^cellular_component^cytosol`GO:0005886^cellular_component^plasma membrane`GO:0030041^biological_process^actin filament polymerization`GO:0044782^biological_process^cilium organization	GO:0015629^cellular_component^actin cytoskeleton`GO:0005737^cellular_component^cytoplasm`GO:0005829^cellular_component^cytosol`GO:0005886^cellular_component^plasma membrane`GO:0030041^biological_process^actin filament polymerization`GO:0044782^biological_process^cilium organization	.	.	.
TRINITY_DN8910_c0_g1	TRINITY_DN8910_c0_g1_i1	.	.	TRINITY_DN8910_c0_g1_i1.p1	1222-1668[-]	.	.	sigP:type:complete^len:149^(-),score=24.11	.	.	.	.	.	.	.	.
TRINITY_DN8936_c0_g1	TRINITY_DN8936_c0_g1_i1	FA5_PSETE^FA5_PSETE^Q:17-502,H:1277-1454^26.257%ID^E:1.24e-10^RecName: Full=Coagulation factor V;^Eukaryota; Metazoa; Chordata; Craniata; Vertebrata; Euteleostomi; Lepidosauria; Squamata; Bifurcata; Unidentata; Episquamata; Toxicofera; Serpentes; Colubroidea; Elapidae; Acanthophiinae; Pseudonaja	.	TRINITY_DN8936_c0_g1_i1.p1	2-3265[+]	FA5_PSETE^FA5_PSETE^Q:6-167,H:1277-1454^26.257%ID^E:2.06e-10^RecName: Full=Coagulation factor V;^Eukaryota; Metazoa; Chordata; Craniata; Vertebrata; Euteleostomi; Lepidosauria; Squamata; Bifurcata; Unidentata; Episquamata; Toxicofera; Serpentes; Colubroidea; Elapidae; Acanthophiinae; Pseudonaja	PF00754.28^F5_F8_type_C^F5/8 type C domain^41-166^E:1.1e-11	sigP:type:5prime_partial^len:1088^(+),score=242.17	.	.	.	GO:0005576^cellular_component^extracellular region`GO:0005507^molecular_function^copper ion binding`GO:0016504^molecular_function^peptidase activator activity`GO:0090729^molecular_function^toxin activity`GO:0007596^biological_process^blood coagulation	GO:0005576^cellular_component^extracellular region`GO:0005507^molecular_function^copper ion binding`GO:0016504^molecular_function^peptidase activator activity`GO:0090729^molecular_function^toxin activity`GO:0007596^biological_process^blood coagulation	.	.	.
TRINITY_DN8995_c0_g1	TRINITY_DN8995_c0_g1_i1	NPC2_DANRE^NPC2_DANRE^Q:574-194,H:22-148^39.062%ID^E:2.37e-22^RecName: Full=NPC intracellular cholesterol transporter 2 {ECO:0000250|UniProtKB:P61916};^Eukaryota; Metazoa; Chordata; Craniata; Vertebrata; Euteleostomi; Actinopterygii; Neopterygii; Teleostei; Ostariophysi; Cypriniformes; Danionidae; Danioninae; Danio	.	TRINITY_DN8995_c0_g1_i1.p2	191-640[-]	NPC2_DANRE^NPC2_DANRE^Q:5-149,H:2-148^38.514%ID^E:2.57e-24^RecName: Full=NPC intracellular cholesterol transporter 2 {ECO:0000250|UniProtKB:P61916};^Eukaryota; Metazoa; Chordata; Craniata; Vertebrata; Euteleostomi; Actinopterygii; Neopterygii; Teleostei; Ostariophysi; Cypriniformes; Danionidae; Danioninae; Danio	PF02221.18^E1_DerP2_DerF2^ML domain^24-148^E:4.8e-21	sigP:type:complete^len:150^(-),score=17.05	.	.	KEGG:dre:282673	GO:0005783^cellular_component^endoplasmic reticulum`GO:0005576^cellular_component^extracellular region`GO:0005764^cellular_component^lysosome`GO:0015485^molecular_function^cholesterol binding`GO:0032934^molecular_function^sterol binding`GO:0033344^biological_process^cholesterol efflux`GO:0008203^biological_process^cholesterol metabolic process`GO:0032367^biological_process^intracellular cholester…	GO:0005783^cellular_component^endoplasmic reticulum`GO:0005576^cellular_component^extracellular region`GO:0005764^cellular_component^lysosome`GO:0015485^molecular_function^cholesterol binding`GO:0032934^molecular_function^sterol binding`GO:0033344^biological_process^cholesterol efflux`GO:0008203^biological_process^cholesterol metabolic process`GO:0032367^biological_process^intracellular cholester…	.	.	.
TRINITY_DN8930_c0_g1	TRINITY_DN8930_c0_g1_i1	.	.	.	.	.	.	.	.	.	.	.	.	.	.	.
TRINITY_DN8933_c0_g1	TRINITY_DN8933_c0_g1_i1	.	.	.	.	.	.	.	.	.	.	.	.	.	.	.
TRINITY_DN8915_c0_g1	TRINITY_DN8915_c0_g1_i1	HEY1_CANLF^HEY1_CANLF^Q:1212-901,H:66-169^54.808%ID^E:2.1e-28^RecName: Full=Hairy/enhancer-of-split related with YRPW motif protein 1;^Eukaryota; Metazoa; Chordata; Craniata; Vertebrata; Euteleostomi; Mammalia; Eutheria; Laurasiatheria; Carnivora; Caniformia; Canidae; Canis	.	TRINITY_DN8915_c0_g1_i1.p1	280-1344[-]	HEY1_BOVIN^HEY1_BOVIN^Q:28-148,H:49-169^60.331%ID^E:5.12e-43^RecName: Full=Hairy/enhancer-of-split related with YRPW motif protein 1;^Eukaryota; Metazoa; Chordata; Craniata; Vertebrata; Euteleostomi; Mammalia; Eutheria; Laurasiatheria; Artiodactyla; Ruminantia; Pecora; Bovidae; Bovinae; Bos	PF00010.29^HLH^Helix-loop-helix DNA-binding domain^29-83^E:2e-15`PF07527.16^Hairy_orange^Hairy Orange^105-142^E:2.2e-11	sigP:type:complete^len:355^(-),score=61.89	.	.	KEGG:bta:408005	GO:0005634^cellular_component^nucleus`GO:0000981^molecular_function^DNA-binding transcription factor activity, RNA polymerase II-specific`GO:0046983^molecular_function^protein dimerization activity`GO:0000978^molecular_function^RNA polymerase II cis-regulatory region sequence-specific DNA binding`GO:0061629^molecular_function^RNA polymerase II-specific DNA-binding transcription factor binding`GO:…	GO:0005634^cellular_component^nucleus`GO:0000981^molecular_function^DNA-binding transcription factor activity, RNA polymerase II-specific`GO:0046983^molecular_function^protein dimerization activity`GO:0000978^molecular_function^RNA polymerase II cis-regulatory region sequence-specific DNA binding`GO:0061629^molecular_function^RNA polymerase II-specific DNA-binding transcription factor binding`GO:…	GO:0046983^molecular_function^protein dimerization activity`GO:0003677^molecular_function^DNA binding`GO:0006355^biological_process^regulation of DNA-templated transcription	.	.
TRINITY_DN8938_c0_g1	TRINITY_DN8938_c0_g1_i1	.	.	.	.	.	.	.	.	.	.	.	.	.	.	.
TRINITY_DN8911_c0_g1	TRINITY_DN8911_c0_g1_i1	.	.	.	.	.	.	.	.	.	.	.	.	.	.	.
TRINITY_DN8911_c0_g2	TRINITY_DN8911_c0_g2_i1	.	.	TRINITY_DN8911_c0_g2_i1.p1	32-796[-]	.	PF03175.16^DNA_pol_B_2^DNA polymerase type B, organellar and viral^8-107^E:1.7e-09	sigP:type:5prime_partial^len:255^(-),score=52.89	.	.	.	.	.	GO:0000166^molecular_function^nucleotide binding`GO:0003677^molecular_function^DNA binding`GO:0003887^molecular_function^DNA-directed DNA polymerase activity`GO:0006260^biological_process^DNA replication	.	.
TRINITY_DN8911_c0_g3	TRINITY_DN8911_c0_g3_i1	.	.	.	.	.	.	.	.	.	.	.	.	.	.	.
TRINITY_DN8932_c0_g1	TRINITY_DN8932_c0_g1_i1	GCYB1_HUMAN^GCYB1_HUMAN^Q:59-1786,H:1-568^44.688%ID^E:6.67e-162^RecName: Full=Guanylate cyclase soluble subunit beta-1 {ECO:0000305};^Eukaryota; Metazoa; Chordata; Craniata; Vertebrata; Euteleostomi; Mammalia; Eutheria; Euarchontoglires; Primates; Haplorrhini; Catarrhini; Hominidae; Homo	.	TRINITY_DN8932_c0_g1_i1.p1	2-2143[+]	GCYB1_CANLF^GCYB1_CANLF^Q:20-595,H:1-568^44.688%ID^E:2.25e-162^RecName: Full=Guanylate cyclase soluble subunit beta-1;^Eukaryota; Metazoa; Chordata; Craniata; Vertebrata; Euteleostomi; Mammalia; Eutheria; Laurasiatheria; Carnivora; Caniformia; Canidae; Canis	PF07700.18^HNOB^Haem-NO-binding^21-184^E:3.2e-53`PF07701.17^HNOBA^Heme NO binding associated^242-436^E:6.4e-48`PF00211.23^Guanylate_cyc^Adenylate and Guanylate cyclase catalytic domain^443-609^E:1.2e-55	sigP:type:5prime_partial^len:714^(+),score=125.09	.	.	KEGG:cfa:553102	GO:0098978^cellular_component^glutamatergic synapse`GO:0008074^cellular_component^guanylate cyclase complex, soluble`GO:0098831^cellular_component^presynaptic active zone cytoplasmic component`GO:0004016^molecular_function^adenylate cyclase activity`GO:0047805^molecular_function^cytidylate cyclase activity`GO:0005525^molecular_function^GTP binding`GO:0004383^molecular_function^guanylate cyclase a…	GO:0005737^cellular_component^cytoplasm`GO:0008074^cellular_component^guanylate cyclase complex, soluble`GO:0045202^cellular_component^synapse`GO:0005525^molecular_function^GTP binding`GO:0004383^molecular_function^guanylate cyclase activity`GO:0020037^molecular_function^heme binding`GO:0046872^molecular_function^metal ion binding`GO:0071732^biological_process^cellular response to nitric oxide`GO…	GO:0020037^molecular_function^heme binding`GO:0004383^molecular_function^guanylate cyclase activity`GO:0006182^biological_process^cGMP biosynthetic process`GO:0009190^biological_process^cyclic nucleotide biosynthetic process`GO:0035556^biological_process^intracellular signal transduction	.	.
TRINITY_DN8932_c0_g1	TRINITY_DN8932_c0_g1_i2	GCYB1_CANLF^GCYB1_CANLF^Q:59-1546,H:1-496^42.967%ID^E:2.16e-127^RecName: Full=Guanylate cyclase soluble subunit beta-1;^Eukaryota; Metazoa; Chordata; Craniata; Vertebrata; Euteleostomi; Mammalia; Eutheria; Laurasiatheria; Carnivora; Caniformia; Canidae; Canis	.	TRINITY_DN8932_c0_g1_i2.p1	2-1549[+]	GCYB1_CANLF^GCYB1_CANLF^Q:20-515,H:1-496^42.967%ID^E:3.03e-128^RecName: Full=Guanylate cyclase soluble subunit beta-1;^Eukaryota; Metazoa; Chordata; Craniata; Vertebrata; Euteleostomi; Mammalia; Eutheria; Laurasiatheria; Carnivora; Caniformia; Canidae; Canis	PF07700.18^HNOB^Haem-NO-binding^21-184^E:1.8e-53`PF07701.17^HNOBA^Heme NO binding associated^242-436^E:3.4e-48`PF00211.23^Guanylate_cyc^Adenylate and Guanylate cyclase catalytic domain^443-501^E:1.3e-11	sigP:type:5prime_partial^len:516^(+),score=84.19	.	.	KEGG:cfa:553102	GO:0005737^cellular_component^cytoplasm`GO:0008074^cellular_component^guanylate cyclase complex, soluble`GO:0045202^cellular_component^synapse`GO:0005525^molecular_function^GTP binding`GO:0004383^molecular_function^guanylate cyclase activity`GO:0020037^molecular_function^heme binding`GO:0046872^molecular_function^metal ion binding`GO:0071732^biological_process^cellular response to nitric oxide`GO…	GO:0005737^cellular_component^cytoplasm`GO:0008074^cellular_component^guanylate cyclase complex, soluble`GO:0045202^cellular_component^synapse`GO:0005525^molecular_function^GTP binding`GO:0004383^molecular_function^guanylate cyclase activity`GO:0020037^molecular_function^heme binding`GO:0046872^molecular_function^metal ion binding`GO:0071732^biological_process^cellular response to nitric oxide`GO…	GO:0020037^molecular_function^heme binding`GO:0004383^molecular_function^guanylate cyclase activity`GO:0006182^biological_process^cGMP biosynthetic process`GO:0009190^biological_process^cyclic nucleotide biosynthetic process`GO:0035556^biological_process^intracellular signal transduction	.	.
TRINITY_DN8909_c0_g1	TRINITY_DN8909_c0_g1_i1	AL1A1_HUMAN^AL1A1_HUMAN^Q:2115-601,H:3-501^65.545%ID^E:0^RecName: Full=Aldehyde dehydrogenase 1A1 {ECO:0000305|PubMed:19296407};^Eukaryota; Metazoa; Chordata; Craniata; Vertebrata; Euteleostomi; Mammalia; Eutheria; Euarchontoglires; Primates; Haplorrhini; Catarrhini; Hominidae; Homo	.	TRINITY_DN8909_c0_g1_i1.p1	598-2085[-]	AL1A1_HUMAN^AL1A1_HUMAN^Q:3-495,H:9-501^66.329%ID^E:0^RecName: Full=Aldehyde dehydrogenase 1A1 {ECO:0000305|PubMed:19296407};^Eukaryota; Metazoa; Chordata; Craniata; Vertebrata; Euteleostomi; Mammalia; Eutheria; Euarchontoglires; Primates; Haplorrhini; Catarrhini; Hominidae; Homo	PF00171.25^Aldedh^Aldehyde dehydrogenase family^26-486^E:5.2e-178	sigP:type:complete^len:496^(-),score=156.06	.	.	KEGG:hsa:216	GO:0030424^cellular_component^axon`GO:0005737^cellular_component^cytoplasm`GO:0005829^cellular_component^cytosol`GO:0070062^cellular_component^extracellular exosome`GO:0045202^cellular_component^synapse`GO:0106373^molecular_function^3-deoxyglucosone dehydrogenase activity`GO:0004029^molecular_function^aldehyde dehydrogenase (NAD+) activity`GO:0019145^molecular_function^aminobutyraldehyde dehydrog…	GO:0030424^cellular_component^axon`GO:0005737^cellular_component^cytoplasm`GO:0005829^cellular_component^cytosol`GO:0070062^cellular_component^extracellular exosome`GO:0045202^cellular_component^synapse`GO:0106373^molecular_function^3-deoxyglucosone dehydrogenase activity`GO:0004029^molecular_function^aldehyde dehydrogenase (NAD+) activity`GO:0019145^molecular_function^aminobutyraldehyde dehydrog…	GO:0016491^molecular_function^oxidoreductase activity	.	.
TRINITY_DN8909_c0_g2	TRINITY_DN8909_c0_g2_i1	ALDH2_RAT^ALDH2_RAT^Q:1891-230,H:2-519^65.523%ID^E:0^RecName: Full=Aldehyde dehydrogenase, mitochondrial;^Eukaryota; Metazoa; Chordata; Craniata; Vertebrata; Euteleostomi; Mammalia; Eutheria; Euarchontoglires; Glires; Rodentia; Myomorpha; Muroidea; Muridae; Murinae; Rattus	.	TRINITY_DN8909_c0_g2_i1.p1	227-1891[-]	ALDH2_HUMAN^ALDH2_HUMAN^Q:4-554,H:1-517^66.304%ID^E:0^RecName: Full=Aldehyde dehydrogenase, mitochondrial;^Eukaryota; Metazoa; Chordata; Craniata; Vertebrata; Euteleostomi; Mammalia; Eutheria; Euarchontoglires; Primates; Haplorrhini; Catarrhini; Hominidae; Homo	PF00171.25^Aldedh^Aldehyde dehydrogenase family^87-545^E:2.6e-181	sigP:type:complete^len:555^(-),score=158.72	.	.	KEGG:hsa:217	GO:0005759^cellular_component^mitochondrial matrix`GO:0005739^cellular_component^mitochondrion`GO:0004029^molecular_function^aldehyde dehydrogenase (NAD+) activity`GO:0052689^molecular_function^carboxylic ester hydrolase activity`GO:0043878^molecular_function^glyceraldehyde-3-phosphate dehydrogenase (NAD+) (non-phosphorylating) activity`GO:0042802^molecular_function^identical protein binding`GO:0…	GO:0070062^cellular_component^extracellular exosome`GO:0005759^cellular_component^mitochondrial matrix`GO:0005739^cellular_component^mitochondrion`GO:0004029^molecular_function^aldehyde dehydrogenase (NAD+) activity`GO:0004030^molecular_function^aldehyde dehydrogenase [NAD(P)+] activity`GO:0052689^molecular_function^carboxylic ester hydrolase activity`GO:0009055^molecular_function^electron transf…	GO:0016491^molecular_function^oxidoreductase activity	.	.
TRINITY_DN8909_c0_g1	TRINITY_DN8909_c0_g1_i2	AL1A1_HUMAN^AL1A1_HUMAN^Q:1543-35,H:3-497^63.221%ID^E:0^RecName: Full=Aldehyde dehydrogenase 1A1 {ECO:0000305|PubMed:19296407};^Eukaryota; Metazoa; Chordata; Craniata; Vertebrata; Euteleostomi; Mammalia; Eutheria; Euarchontoglires; Primates; Haplorrhini; Catarrhini; Hominidae; Homo	.	TRINITY_DN8909_c0_g1_i2.p1	95-1513[-]	AL1A1_HUMAN^AL1A1_HUMAN^Q:3-472,H:9-478^65.957%ID^E:0^RecName: Full=Aldehyde dehydrogenase 1A1 {ECO:0000305|PubMed:19296407};^Eukaryota; Metazoa; Chordata; Craniata; Vertebrata; Euteleostomi; Mammalia; Eutheria; Euarchontoglires; Primates; Haplorrhini; Catarrhini; Hominidae; Homo	PF00171.25^Aldedh^Aldehyde dehydrogenase family^26-471^E:7.1e-173	sigP:type:complete^len:473^(-),score=153.99	.	.	KEGG:hsa:216	GO:0030424^cellular_component^axon`GO:0005737^cellular_component^cytoplasm`GO:0005829^cellular_component^cytosol`GO:0070062^cellular_component^extracellular exosome`GO:0045202^cellular_component^synapse`GO:0106373^molecular_function^3-deoxyglucosone dehydrogenase activity`GO:0004029^molecular_function^aldehyde dehydrogenase (NAD+) activity`GO:0019145^molecular_function^aminobutyraldehyde dehydrog…	GO:0030424^cellular_component^axon`GO:0005737^cellular_component^cytoplasm`GO:0005829^cellular_component^cytosol`GO:0070062^cellular_component^extracellular exosome`GO:0045202^cellular_component^synapse`GO:0106373^molecular_function^3-deoxyglucosone dehydrogenase activity`GO:0004029^molecular_function^aldehyde dehydrogenase (NAD+) activity`GO:0019145^molecular_function^aminobutyraldehyde dehydrog…	GO:0016491^molecular_function^oxidoreductase activity	.	.
TRINITY_DN8909_c0_g2	TRINITY_DN8909_c0_g2_i2	ALDH2_RAT^ALDH2_RAT^Q:1810-230,H:2-519^68.88%ID^E:0^RecName: Full=Aldehyde dehydrogenase, mitochondrial;^Eukaryota; Metazoa; Chordata; Craniata; Vertebrata; Euteleostomi; Mammalia; Eutheria; Euarchontoglires; Glires; Rodentia; Myomorpha; Muroidea; Muridae; Murinae; Rattus	.	TRINITY_DN8909_c0_g2_i2.p1	227-1810[-]	ALDH2_HUMAN^ALDH2_HUMAN^Q:4-527,H:1-517^69.714%ID^E:0^RecName: Full=Aldehyde dehydrogenase, mitochondrial;^Eukaryota; Metazoa; Chordata; Craniata; Vertebrata; Euteleostomi; Mammalia; Eutheria; Euarchontoglires; Primates; Haplorrhini; Catarrhini; Hominidae; Homo	PF00171.25^Aldedh^Aldehyde dehydrogenase family^60-518^E:2.1e-181	sigP:type:complete^len:528^(-),score=166.65	.	.	KEGG:hsa:217	GO:0005759^cellular_component^mitochondrial matrix`GO:0005739^cellular_component^mitochondrion`GO:0004029^molecular_function^aldehyde dehydrogenase (NAD+) activity`GO:0052689^molecular_function^carboxylic ester hydrolase activity`GO:0043878^molecular_function^glyceraldehyde-3-phosphate dehydrogenase (NAD+) (non-phosphorylating) activity`GO:0042802^molecular_function^identical protein binding`GO:0…	GO:0070062^cellular_component^extracellular exosome`GO:0005759^cellular_component^mitochondrial matrix`GO:0005739^cellular_component^mitochondrion`GO:0004029^molecular_function^aldehyde dehydrogenase (NAD+) activity`GO:0004030^molecular_function^aldehyde dehydrogenase [NAD(P)+] activity`GO:0052689^molecular_function^carboxylic ester hydrolase activity`GO:0009055^molecular_function^electron transf…	GO:0016491^molecular_function^oxidoreductase activity	.	.
TRINITY_DN8929_c0_g1	TRINITY_DN8929_c0_g1_i1	.	.	.	.	.	.	.	.	.	.	.	.	.	.	.
TRINITY_DN8929_c0_g2	TRINITY_DN8929_c0_g2_i1	.	.	.	.	.	.	.	.	.	.	.	.	.	.	.
TRINITY_DN8929_c0_g3	TRINITY_DN8929_c0_g3_i1	.	.	TRINITY_DN8929_c0_g3_i1.p1	1-321[+]	.	.	sigP:type:internal^len:108^(+),score=48.79	.	.	.	.	.	.	.	.
TRINITY_DN8929_c0_g4	TRINITY_DN8929_c0_g4_i1	DNMT1_PARLI^DNMT1_PARLI^Q:114-806,H:326-558^62.232%ID^E:4.49e-98^RecName: Full=DNA (cytosine-5)-methyltransferase PliMCI;^Eukaryota; Metazoa; Echinodermata; Eleutherozoa; Echinozoa; Echinoidea; Euechinoidea; Echinacea; Camarodonta; Echinidea; Echinidae; Paracentrotus	.	TRINITY_DN8929_c0_g4_i1.p1	3-809[+]	DNMT1_PARLI^DNMT1_PARLI^Q:38-268,H:326-558^62.232%ID^E:1.53e-98^RecName: Full=DNA (cytosine-5)-methyltransferase PliMCI;^Eukaryota; Metazoa; Echinodermata; Eleutherozoa; Echinozoa; Echinoidea; Euechinoidea; Echinacea; Camarodonta; Echinidea; Echinidae; Paracentrotus	PF12047.11^DNMT1-RFD^Cytosine specific DNA methyltransferase replication foci domain^97-231^E:5.5e-46	sigP:type:internal^len:270^(+),score=96.10	.	.	.	GO:0005634^cellular_component^nucleus`GO:0003682^molecular_function^chromatin binding`GO:0003886^molecular_function^DNA (cytosine-5-)-methyltransferase activity`GO:0003677^molecular_function^DNA binding`GO:0008270^molecular_function^zinc ion binding	GO:0005634^cellular_component^nucleus`GO:0003682^molecular_function^chromatin binding`GO:0003886^molecular_function^DNA (cytosine-5-)-methyltransferase activity`GO:0003677^molecular_function^DNA binding`GO:0008270^molecular_function^zinc ion binding	.	.	.
TRINITY_DN8974_c0_g1	TRINITY_DN8974_c0_g1_i1	.	.	.	.	.	.	.	.	.	.	.	.	.	.	.
TRINITY_DN8981_c0_g1	TRINITY_DN8981_c0_g1_i1	SPEG_HUMAN^SPEG_HUMAN^Q:5-355,H:1458-1570^43.59%ID^E:4.85e-23^RecName: Full=Striated muscle preferentially expressed protein kinase;^Eukaryota; Metazoa; Chordata; Craniata; Vertebrata; Euteleostomi; Mammalia; Eutheria; Euarchontoglires; Primates; Haplorrhini; Catarrhini; Hominidae; Homo`SPEG_HUMAN^SPEG_HUMAN^Q:2-355,H:1034-1149^33.898%ID^E:9.99e-14^RecName: Full=Striated muscle preferentially exp…	.	TRINITY_DN8981_c0_g1_i1.p2	2-418[+]	SPEG_HUMAN^SPEG_HUMAN^Q:2-123,H:1458-1575^44.262%ID^E:2.1e-25^RecName: Full=Striated muscle preferentially expressed protein kinase;^Eukaryota; Metazoa; Chordata; Craniata; Vertebrata; Euteleostomi; Mammalia; Eutheria; Euarchontoglires; Primates; Haplorrhini; Catarrhini; Hominidae; Homo`SPEG_HUMAN^SPEG_HUMAN^Q:1-124,H:1034-1155^33.871%ID^E:3.87e-15^RecName: Full=Striated muscle preferentially exp…	PF07679.19^I-set^Immunoglobulin I-set domain^32-122^E:2e-24`PF13927.9^Ig_3^Immunoglobulin domain^39-109^E:7.1e-13`PF00047.28^ig^Immunoglobulin domain^40-115^E:3e-10`PF13895.9^Ig_2^Immunoglobulin domain^44-122^E:4.5e-07	sigP:type:internal^len:140^(+),score=38.40	.	.	KEGG:hsa:10290	GO:0005634^cellular_component^nucleus`GO:0005524^molecular_function^ATP binding`GO:0004672^molecular_function^protein kinase activity`GO:0106310^molecular_function^protein serine kinase activity`GO:0004674^molecular_function^protein serine/threonine kinase activity`GO:0042692^biological_process^muscle cell differentiation`GO:0007517^biological_process^muscle organ development`GO:0008285^biologica…	GO:0005634^cellular_component^nucleus`GO:0005524^molecular_function^ATP binding`GO:0004672^molecular_function^protein kinase activity`GO:0106310^molecular_function^protein serine kinase activity`GO:0004674^molecular_function^protein serine/threonine kinase activity`GO:0042692^biological_process^muscle cell differentiation`GO:0007517^biological_process^muscle organ development`GO:0008285^biologica…	.	.	.
TRINITY_DN8981_c1_g1	TRINITY_DN8981_c1_g1_i1	UNC89_CAEEL^UNC89_CAEEL^Q:6-227,H:3411-3484^39.189%ID^E:1.7e-11^RecName: Full=Muscle M-line assembly protein unc-89;^Eukaryota; Metazoa; Ecdysozoa; Nematoda; Chromadorea; Rhabditida; Rhabditina; Rhabditomorpha; Rhabditoidea; Rhabditidae; Peloderinae; Caenorhabditis`UNC89_CAEEL^UNC89_CAEEL^Q:6-212,H:3509-3577^39.13%ID^E:4.43e-11^RecName: Full=Muscle M-line assembly protein unc-89;^Eukaryota; Metaz…	.	.	.	.	.	.	.	.	KEGG:cel:CELE_C09D1.1	GO:0031672^cellular_component^A band`GO:0031430^cellular_component^M band`GO:0005524^molecular_function^ATP binding`GO:0005085^molecular_function^guanyl-nucleotide exchange factor activity`GO:0090736^molecular_function^MATH domain binding`GO:0019902^molecular_function^phosphatase binding`GO:0004672^molecular_function^protein kinase activity`GO:0031267^molecular_function^small GTPase binding`GO:00…	.	.	.	.
TRINITY_DN8981_c2_g1	TRINITY_DN8981_c2_g1_i1	KETN1_CAEEL^KETN1_CAEEL^Q:12-215,H:4657-4724^42.647%ID^E:2.77e-13^RecName: Full=Kettin homolog {ECO:0000305};^Eukaryota; Metazoa; Ecdysozoa; Nematoda; Chromadorea; Rhabditida; Rhabditina; Rhabditomorpha; Rhabditoidea; Rhabditidae; Peloderinae; Caenorhabditis`KETN1_CAEEL^KETN1_CAEEL^Q:3-215,H:4881-4951^35.211%ID^E:1.47e-08^RecName: Full=Kettin homolog {ECO:0000305};^Eukaryota; Metazoa; Ecdysozoa; …	.	.	.	.	.	.	.	.	.	GO:0005856^cellular_component^cytoskeleton`GO:0031674^cellular_component^I band`GO:0031430^cellular_component^M band`GO:0051015^molecular_function^actin filament binding`GO:0006936^biological_process^muscle contraction	.	.	.	.
TRINITY_DN8924_c0_g1	TRINITY_DN8924_c0_g1_i1	.	.	TRINITY_DN8924_c0_g1_i1.p1	27-395[-]	.	.	sigP:type:5prime_partial^len:123^(-),score=21.14	.	.	.	.	.	.	.	.
TRINITY_DN8924_c0_g2	TRINITY_DN8924_c0_g2_i1	.	.	TRINITY_DN8924_c0_g2_i1.p1	1-618[-]	.	.	sigP:type:3prime_partial^len:207^(-),score=41.23	.	.	.	.	.	.	.	.
TRINITY_DN8924_c0_g2	TRINITY_DN8924_c0_g2_i2	.	.	.	.	.	.	.	.	.	.	.	.	.	.	.
TRINITY_DN8903_c0_g1	TRINITY_DN8903_c0_g1_i1	.	.	.	.	.	.	.	.	.	.	.	.	.	.	.
TRINITY_DN8903_c0_g1	TRINITY_DN8903_c0_g1_i2	.	.	.	.	.	.	.	.	.	.	.	.	.	.	.
TRINITY_DN8923_c0_g1	TRINITY_DN8923_c0_g1_i1	.	.	TRINITY_DN8923_c0_g1_i1.p1	52-381[-]	.	.	sigP:type:5prime_partial^len:110^(-),score=3.39	.	.	.	.	.	.	.	.
TRINITY_DN8923_c0_g2	TRINITY_DN8923_c0_g2_i1	.	.	.	.	.	.	.	.	.	.	.	.	.	.	.
TRINITY_DN8900_c0_g1	TRINITY_DN8900_c0_g1_i1	.	.	TRINITY_DN8900_c0_g1_i1.p1	2-313[+]	.	.	sigP:type:internal^len:105^(+),score=25.68	.	.	.	.	.	.	.	.
TRINITY_DN8900_c0_g1	TRINITY_DN8900_c0_g1_i2	.	.	TRINITY_DN8900_c0_g1_i2.p1	2-880[+]	.	.	sigP:type:internal^len:294^(+),score=65.02	.	.	.	.	.	.	.	.
TRINITY_DN8989_c0_g1	TRINITY_DN8989_c0_g1_i1	.	.	TRINITY_DN8989_c0_g1_i1.p1	100-522[-]	.	.	sigP:type:5prime_partial^len:141^(-),score=41.85	.	.	.	.	.	.	.	.
TRINITY_DN8989_c0_g1	TRINITY_DN8989_c0_g1_i2	.	.	TRINITY_DN8989_c0_g1_i2.p1	100-717[-]	.	.	sigP:type:complete^len:206^(-),score=54.86	.	.	.	.	.	.	.	.
TRINITY_DN8931_c0_g1	TRINITY_DN8931_c0_g1_i1	.	.	TRINITY_DN8931_c0_g1_i1.p1	1-423[-]	.	.	sigP:type:internal^len:142^(-),score=31.02	.	.	.	.	.	.	.	.
TRINITY_DN8931_c0_g2	TRINITY_DN8931_c0_g2_i1	.	.	.	.	.	.	.	.	.	.	.	.	.	.	.
TRINITY_DN8931_c0_g3	TRINITY_DN8931_c0_g3_i1	.	.	TRINITY_DN8931_c0_g3_i1.p1	1-369[+]	.	.	sigP:type:internal^len:124^(+),score=25.70	.	.	.	.	.	.	.	.
TRINITY_DN8931_c0_g4	TRINITY_DN8931_c0_g4_i1	HELZ2_HUMAN^HELZ2_HUMAN^Q:1959-4139,H:1881-2624^32.308%ID^E:7.35e-86^RecName: Full=Helicase with zinc finger domain 2 {ECO:0000305};^Eukaryota; Metazoa; Chordata; Craniata; Vertebrata; Euteleostomi; Mammalia; Eutheria; Euarchontoglires; Primates; Haplorrhini; Catarrhini; Hominidae; Homo`HELZ2_HUMAN^HELZ2_HUMAN^Q:27-1367,H:1263-1708^30.217%ID^E:3.05e-29^RecName: Full=Helicase with zinc finger doma…	.	TRINITY_DN8931_c0_g4_i1.p1	3-4220[+]	HELZ2_HUMAN^HELZ2_HUMAN^Q:653-1379,H:1881-2624^32.949%ID^E:1.05e-98^RecName: Full=Helicase with zinc finger domain 2 {ECO:0000305};^Eukaryota; Metazoa; Chordata; Craniata; Vertebrata; Euteleostomi; Mammalia; Eutheria; Euarchontoglires; Primates; Haplorrhini; Catarrhini; Hominidae; Homo`HELZ2_HUMAN^HELZ2_HUMAN^Q:9-455,H:1263-1708^30.586%ID^E:8.38e-40^RecName: Full=Helicase with zinc finger domain …	PF00773.22^RNB^RNB domain^86-439^E:3.9e-67`PF13086.9^AAA_11^AAA domain^893-1141^E:6.2e-45`PF13245.9^AAA_19^AAA domain^898-1138^E:1.8e-10`PF13087.9^AAA_12^AAA domain^1150-1366^E:2e-47	sigP:type:5prime_partial^len:1406^(+),score=269.26	.	.	KEGG:hsa:85441	GO:0005737^cellular_component^cytoplasm`GO:0016020^cellular_component^membrane`GO:0005654^cellular_component^nucleoplasm`GO:0005524^molecular_function^ATP binding`GO:0003677^molecular_function^DNA binding`GO:0046872^molecular_function^metal ion binding`GO:0030374^molecular_function^nuclear receptor coactivator activity`GO:0004540^molecular_function^ribonuclease activity`GO:0003723^molecular_funct…	GO:0005737^cellular_component^cytoplasm`GO:0016020^cellular_component^membrane`GO:0005654^cellular_component^nucleoplasm`GO:0005524^molecular_function^ATP binding`GO:0003677^molecular_function^DNA binding`GO:0046872^molecular_function^metal ion binding`GO:0030374^molecular_function^nuclear receptor coactivator activity`GO:0004540^molecular_function^ribonuclease activity`GO:0003723^molecular_funct…	GO:0003723^molecular_function^RNA binding`GO:0004540^molecular_function^ribonuclease activity`GO:0004386^molecular_function^helicase activity	.	.
TRINITY_DN8931_c0_g5	TRINITY_DN8931_c0_g5_i1	.	.	.	.	.	.	.	.	.	.	.	.	.	.	.
TRINITY_DN8952_c0_g1	TRINITY_DN8952_c0_g1_i1	FMO5_RABIT^FMO5_RABIT^Q:382-1848,H:3-492^29.307%ID^E:1.22e-42^RecName: Full=Flavin-containing monooxygenase 5;^Eukaryota; Metazoa; Chordata; Craniata; Vertebrata; Euteleostomi; Mammalia; Eutheria; Euarchontoglires; Glires; Lagomorpha; Leporidae; Oryctolagus	.	TRINITY_DN8952_c0_g1_i1.p1	118-1956[+]	FMO5_RABIT^FMO5_RABIT^Q:89-577,H:3-492^29.307%ID^E:3.72e-51^RecName: Full=Flavin-containing monooxygenase 5;^Eukaryota; Metazoa; Chordata; Craniata; Vertebrata; Euteleostomi; Mammalia; Eutheria; Euarchontoglires; Glires; Lagomorpha; Leporidae; Oryctolagus	PF00743.22^FMO-like^Flavin-binding monooxygenase-like^89-575^E:2.4e-59`PF07992.17^Pyr_redox_2^Pyridine nucleotide-disulphide oxidoreductase^91-288^E:3.7e-07`PF13738.9^Pyr_redox_3^Pyridine nucleotide-disulphide oxidoreductase^94-291^E:7.7e-11`PF13434.9^Lys_Orn_oxgnase^L-lysine 6-monooxygenase/L-ornithine 5-monooxygenase^162-289^E:3e-13	sigP:type:complete^len:613^(+),score=123.02	ExpAA=50.11^PredHel=1^Topology=i32-54o	.	KEGG:ocu:100009064	GO:0005789^cellular_component^endoplasmic reticulum membrane`GO:0004031^molecular_function^aldehyde oxidase activity`GO:0050660^molecular_function^flavin adenine dinucleotide binding`GO:0004497^molecular_function^monooxygenase activity`GO:0004499^molecular_function^N,N-dimethylaniline monooxygenase activity`GO:0050661^molecular_function^NADP binding`GO:0106294^molecular_function^NADPH oxidase H20…	GO:0005789^cellular_component^endoplasmic reticulum membrane`GO:0004031^molecular_function^aldehyde oxidase activity`GO:0050660^molecular_function^flavin adenine dinucleotide binding`GO:0004497^molecular_function^monooxygenase activity`GO:0004499^molecular_function^N,N-dimethylaniline monooxygenase activity`GO:0050661^molecular_function^NADP binding`GO:0106294^molecular_function^NADPH oxidase H20…	GO:0004499^molecular_function^N,N-dimethylaniline monooxygenase activity`GO:0050660^molecular_function^flavin adenine dinucleotide binding`GO:0050661^molecular_function^NADP binding`GO:0016491^molecular_function^oxidoreductase activity	.	.
TRINITY_DN8927_c0_g1	TRINITY_DN8927_c0_g1_i1	YMEL1_MOUSE^YMEL1_MOUSE^Q:2168-333,H:92-712^41.498%ID^E:3.64e-153^RecName: Full=ATP-dependent zinc metalloprotease YME1L1;^Eukaryota; Metazoa; Chordata; Craniata; Vertebrata; Euteleostomi; Mammalia; Eutheria; Euarchontoglires; Glires; Rodentia; Myomorpha; Muroidea; Muridae; Murinae; Mus; Mus	.	TRINITY_DN8927_c0_g1_i1.p1	315-2402[-]	YMEL1_MOUSE^YMEL1_MOUSE^Q:79-690,H:92-712^41.498%ID^E:2.13e-155^RecName: Full=ATP-dependent zinc metalloprotease YME1L1;^Eukaryota; Metazoa; Chordata; Craniata; Vertebrata; Euteleostomi; Mammalia; Eutheria; Euarchontoglires; Glires; Rodentia; Myomorpha; Muroidea; Muridae; Murinae; Mus; Mus	PF00004.32^AAA^ATPase family associated with various cellular activities (AAA)^297-427^E:4.1e-41`PF17862.4^AAA_lid_3^AAA+ lid domain^450-493^E:2.8e-12`PF01434.21^Peptidase_M41^Peptidase family M41^510-684^E:2.5e-42	sigP:type:complete^len:696^(-),score=162.26	ExpAA=19.36^PredHel=1^Topology=i215-237o	.	KEGG:mmu:27377	GO:0005743^cellular_component^mitochondrial inner membrane`GO:0005739^cellular_component^mitochondrion`GO:0016604^cellular_component^nuclear body`GO:0005524^molecular_function^ATP binding`GO:0016887^molecular_function^ATP hydrolysis activity`GO:0004176^molecular_function^ATP-dependent peptidase activity`GO:0046872^molecular_function^metal ion binding`GO:0004222^molecular_function^metalloendopepti…	GO:0005743^cellular_component^mitochondrial inner membrane`GO:0005739^cellular_component^mitochondrion`GO:0016604^cellular_component^nuclear body`GO:0005524^molecular_function^ATP binding`GO:0016887^molecular_function^ATP hydrolysis activity`GO:0004176^molecular_function^ATP-dependent peptidase activity`GO:0046872^molecular_function^metal ion binding`GO:0004222^molecular_function^metalloendopepti…	GO:0005524^molecular_function^ATP binding`GO:0016887^molecular_function^ATP hydrolysis activity`GO:0004176^molecular_function^ATP-dependent peptidase activity`GO:0004222^molecular_function^metalloendopeptidase activity`GO:0006508^biological_process^proteolysis	.	.
TRINITY_DN8927_c0_g2	TRINITY_DN8927_c0_g2_i1	.	.	.	.	.	.	.	.	.	.	.	.	.	.	.
TRINITY_DN8964_c0_g1	TRINITY_DN8964_c0_g1_i1	.	.	.	.	.	.	.	.	.	.	.	.	.	.	.
TRINITY_DN8964_c0_g2	TRINITY_DN8964_c0_g2_i1	.	.	TRINITY_DN8964_c0_g2_i1.p1	2-313[-]	.	.	sigP:type:internal^len:105^(-),score=11.21	.	.	.	.	.	.	.	.
TRINITY_DN8964_c0_g3	TRINITY_DN8964_c0_g3_i1	RTXE_DROME^RTXE_DROME^Q:2-490,H:514-680^30.409%ID^E:9.89e-11^RecName: Full=Probable RNA-directed DNA polymerase from transposon X-element;^Eukaryota; Metazoa; Ecdysozoa; Arthropoda; Hexapoda; Insecta; Pterygota; Neoptera; Endopterygota; Diptera; Brachycera; Muscomorpha; Ephydroidea; Drosophilidae; Drosophila; Sophophora	.	TRINITY_DN8964_c0_g3_i1.p1	2-562[+]	RTXE_DROME^RTXE_DROME^Q:1-163,H:514-680^30.409%ID^E:8.9e-11^RecName: Full=Probable RNA-directed DNA polymerase from transposon X-element;^Eukaryota; Metazoa; Ecdysozoa; Arthropoda; Hexapoda; Insecta; Pterygota; Neoptera; Endopterygota; Diptera; Brachycera; Muscomorpha; Ephydroidea; Drosophilidae; Drosophila; Sophophora	PF00078.30^RVT_1^Reverse transcriptase (RNA-dependent DNA polymerase)^1-185^E:5.7e-24	sigP:type:internal^len:188^(+),score=12.27	.	.	.	GO:0003964^molecular_function^RNA-directed DNA polymerase activity`GO:0006313^biological_process^transposition, DNA-mediated	GO:0003964^molecular_function^RNA-directed DNA polymerase activity`GO:0006313^biological_process^transposition, DNA-mediated	.	.	.
TRINITY_DN8970_c0_g1	TRINITY_DN8970_c0_g1_i1	.	.	TRINITY_DN8970_c0_g1_i1.p1	2-340[+]	.	.	sigP:type:5prime_partial^len:113^(+),score=17.21	ExpAA=19.30^PredHel=1^Topology=o40-62i	.	.	.	.	.	.	.
TRINITY_DN8940_c0_g1	TRINITY_DN8940_c0_g1_i1	.	.	.	.	.	.	.	.	.	.	.	.	.	.	.
TRINITY_DN8940_c0_g2	TRINITY_DN8940_c0_g2_i1	.	.	.	.	.	.	.	.	.	.	.	.	.	.	.
TRINITY_DN8913_c0_g1	TRINITY_DN8913_c0_g1_i1	GCP6_MOUSE^GCP6_MOUSE^Q:128-2458,H:34-790^34.793%ID^E:2.38e-118^RecName: Full=Gamma-tubulin complex component 6;^Eukaryota; Metazoa; Chordata; Craniata; Vertebrata; Euteleostomi; Mammalia; Eutheria; Euarchontoglires; Glires; Rodentia; Myomorpha; Muroidea; Muridae; Murinae; Mus; Mus`GCP6_MOUSE^GCP6_MOUSE^Q:3458-5359,H:1147-1767^37.293%ID^E:2.09e-108^RecName: Full=Gamma-tubulin complex component 6;…	.	TRINITY_DN8913_c0_g1_i1.p1	2-5371[+]	GCP6_MOUSE^GCP6_MOUSE^Q:11-857,H:3-827^35.04%ID^E:3.45e-139^RecName: Full=Gamma-tubulin complex component 6;^Eukaryota; Metazoa; Chordata; Craniata; Vertebrata; Euteleostomi; Mammalia; Eutheria; Euarchontoglires; Glires; Rodentia; Myomorpha; Muroidea; Muridae; Murinae; Mus; Mus`GCP6_MOUSE^GCP6_MOUSE^Q:1090-1786,H:1074-1767^36.302%ID^E:2.91e-112^RecName: Full=Gamma-tubulin complex component 6;^Euk…	PF19340.2^GCP6_N^Gamma-tubulin complex component 6 N-terminus^35-371^E:6.9e-52`PF17681.4^GCP_N_terminal^Gamma tubulin complex component N-terminal^384-680^E:9.2e-35`PF04130.16^GCP_C_terminal^Gamma tubulin complex component C-terminal^1478-1785^E:1.1e-57	sigP:type:5prime_partial^len:1790^(+),score=516.29	.	.	KEGG:mmu:328580	GO:0005813^cellular_component^centrosome`GO:0005829^cellular_component^cytosol`GO:0000923^cellular_component^equatorial microtubule organizing center`GO:0000930^cellular_component^gamma-tubulin complex`GO:0000931^cellular_component^gamma-tubulin ring complex`GO:0008275^cellular_component^gamma-tubulin small complex`GO:0005874^cellular_component^microtubule`GO:0000922^cellular_component^spindle po…	GO:0005813^cellular_component^centrosome`GO:0005829^cellular_component^cytosol`GO:0000923^cellular_component^equatorial microtubule organizing center`GO:0000930^cellular_component^gamma-tubulin complex`GO:0000931^cellular_component^gamma-tubulin ring complex`GO:0008275^cellular_component^gamma-tubulin small complex`GO:0005874^cellular_component^microtubule`GO:0000922^cellular_component^spindle po…	GO:0043015^molecular_function^gamma-tubulin binding	.	.
TRINITY_DN8913_c0_g1	TRINITY_DN8913_c0_g1_i2	.	.	.	.	.	.	.	.	.	.	.	.	.	.	.
TRINITY_DN8913_c0_g1	TRINITY_DN8913_c0_g1_i3	GCP6_HUMAN^GCP6_HUMAN^Q:2154-3314,H:1431-1817^50.127%ID^E:3.36e-112^RecName: Full=Gamma-tubulin complex component 6;^Eukaryota; Metazoa; Chordata; Craniata; Vertebrata; Euteleostomi; Mammalia; Eutheria; Euarchontoglires; Primates; Haplorrhini; Catarrhini; Hominidae; Homo	.	TRINITY_DN8913_c0_g1_i3.p1	99-3326[+]	GCP6_MOUSE^GCP6_MOUSE^Q:411-1072,H:1120-1767^37.122%ID^E:2.02e-116^RecName: Full=Gamma-tubulin complex component 6;^Eukaryota; Metazoa; Chordata; Craniata; Vertebrata; Euteleostomi; Mammalia; Eutheria; Euarchontoglires; Glires; Rodentia; Myomorpha; Muroidea; Muridae; Murinae; Mus; Mus`GCP6_MOUSE^GCP6_MOUSE^Q:2-143,H:689-827^34.247%ID^E:1.77e-16^RecName: Full=Gamma-tubulin complex component 6;^Euk…	PF04130.16^GCP_C_terminal^Gamma tubulin complex component C-terminal^764-1071^E:4.8e-58	sigP:type:complete^len:1076^(+),score=333.32	.	.	KEGG:mmu:328580	GO:0005813^cellular_component^centrosome`GO:0005829^cellular_component^cytosol`GO:0000923^cellular_component^equatorial microtubule organizing center`GO:0000930^cellular_component^gamma-tubulin complex`GO:0000931^cellular_component^gamma-tubulin ring complex`GO:0008275^cellular_component^gamma-tubulin small complex`GO:0016020^cellular_component^membrane`GO:0005874^cellular_component^microtubule`G…	GO:0005813^cellular_component^centrosome`GO:0005829^cellular_component^cytosol`GO:0000923^cellular_component^equatorial microtubule organizing center`GO:0000930^cellular_component^gamma-tubulin complex`GO:0000931^cellular_component^gamma-tubulin ring complex`GO:0008275^cellular_component^gamma-tubulin small complex`GO:0005874^cellular_component^microtubule`GO:0000922^cellular_component^spindle po…	GO:0043015^molecular_function^gamma-tubulin binding	.	.
TRINITY_DN8990_c0_g1	TRINITY_DN8990_c0_g1_i1	.	.	.	.	.	.	.	.	.	.	.	.	.	.	.
TRINITY_DN8990_c0_g2	TRINITY_DN8990_c0_g2_i1	.	.	TRINITY_DN8990_c0_g2_i1.p1	147-467[-]	.	.	sigP:type:5prime_partial^len:107^(-),score=2.38	.	.	.	.	.	.	.	.
TRINITY_DN8990_c1_g1	TRINITY_DN8990_c1_g1_i1	.	.	.	.	.	.	.	.	.	.	.	.	.	.	.
TRINITY_DN8990_c1_g2	TRINITY_DN8990_c1_g2_i1	.	.	.	.	.	.	.	.	.	.	.	.	.	.	.
TRINITY_DN8990_c1_g3	TRINITY_DN8990_c1_g3_i1	.	.	TRINITY_DN8990_c1_g3_i1.p1	1-468[-]	.	.	sigP:type:internal^len:157^(-),score=13.58	ExpAA=25.98^PredHel=1^Topology=o74-96i	.	.	.	.	.	.	.
TRINITY_DN8990_c1_g3	TRINITY_DN8990_c1_g3_i2	.	.	TRINITY_DN8990_c1_g3_i2.p1	168-770[-]	.	.	sigP:type:5prime_partial^len:201^(-),score=9.97	ExpAA=26.94^PredHel=1^Topology=o74-96i	.	.	.	.	.	.	.
TRINITY_DN8990_c2_g1	TRINITY_DN8990_c2_g1_i1	.	.	TRINITY_DN8990_c2_g1_i1.p1	2-337[+]	.	.	sigP:type:5prime_partial^len:112^(+),score=20.01	.	.	.	.	.	.	.	.
TRINITY_DN8906_c0_g1	TRINITY_DN8906_c0_g1_i1	.	.	.	.	.	.	.	.	.	.	.	.	.	.	.
TRINITY_DN8906_c0_g2	TRINITY_DN8906_c0_g2_i1	.	.	.	.	.	.	.	.	.	.	.	.	.	.	.
TRINITY_DN8906_c0_g2	TRINITY_DN8906_c0_g2_i2	.	.	.	.	.	.	.	.	.	.	.	.	.	.	.
TRINITY_DN8949_c0_g1	TRINITY_DN8949_c0_g1_i1	.	.	.	.	.	.	.	.	.	.	.	.	.	.	.
TRINITY_DN8949_c0_g2	TRINITY_DN8949_c0_g2_i1	.	.	.	.	.	.	.	.	.	.	.	.	.	.	.
TRINITY_DN8941_c0_g1	TRINITY_DN8941_c0_g1_i1	.	.	.	.	.	.	.	.	.	.	.	.	.	.	.
TRINITY_DN8941_c0_g1	TRINITY_DN8941_c0_g1_i2	.	.	.	.	.	.	.	.	.	.	.	.	.	.	.
TRINITY_DN8941_c0_g1	TRINITY_DN8941_c0_g1_i3	.	.	.	.	.	.	.	.	.	.	.	.	.	.	.
TRINITY_DN8904_c0_g1	TRINITY_DN8904_c0_g1_i1	.	.	.	.	.	.	.	.	.	.	.	.	.	.	.
TRINITY_DN8904_c0_g2	TRINITY_DN8904_c0_g2_i1	MUTS_THENN^MUTS_THENN^Q:311-556,H:6-89^44.048%ID^E:7.92e-14^RecName: Full=DNA mismatch repair protein MutS {ECO:0000255|HAMAP-Rule:MF_00096};^Bacteria; Thermotogae; Thermotogales; Thermotogaceae; Thermotoga	.	TRINITY_DN8904_c0_g2_i1.p1	2-574[+]	MUTS_PETMO^MUTS_PETMO^Q:104-182,H:7-85^43.038%ID^E:3.88e-14^RecName: Full=DNA mismatch repair protein MutS {ECO:0000255|HAMAP-Rule:MF_00096};^Bacteria; Thermotogae; Petrotogales; Petrotogaceae; Petrotoga	PF01624.23^MutS_I^MutS domain I^104-183^E:8.3e-17	sigP:type:internal^len:192^(+),score=48.25	.	COG0249^that it carries out the mismatch recognition step. This protein has a weak ATPase activity (By similarity)	KEGG:pmo:Pmob_1004	GO:0005524^molecular_function^ATP binding`GO:0140664^molecular_function^ATP-dependent DNA damage sensor activity`GO:0003684^molecular_function^damaged DNA binding`GO:0030983^molecular_function^mismatched DNA binding`GO:0006298^biological_process^mismatch repair	GO:0005524^molecular_function^ATP binding`GO:0140664^molecular_function^ATP-dependent DNA damage sensor activity`GO:0003684^molecular_function^damaged DNA binding`GO:0030983^molecular_function^mismatched DNA binding`GO:0006298^biological_process^mismatch repair	GO:0005524^molecular_function^ATP binding`GO:0030983^molecular_function^mismatched DNA binding`GO:0006298^biological_process^mismatch repair	.	.
TRINITY_DN8904_c0_g3	TRINITY_DN8904_c0_g3_i1	MUTS_PELPD^MUTS_PELPD^Q:8-2257,H:99-866^33.544%ID^E:4.07e-117^RecName: Full=DNA mismatch repair protein MutS {ECO:0000255|HAMAP-Rule:MF_00096};^Bacteria; Proteobacteria; Deltaproteobacteria; Desulfuromonadales; Desulfuromonadaceae; Pelobacter	.	TRINITY_DN8904_c0_g3_i1.p1	2-2293[+]	MUTS_PELPD^MUTS_PELPD^Q:3-752,H:99-866^33.924%ID^E:1.09e-124^RecName: Full=DNA mismatch repair protein MutS {ECO:0000255|HAMAP-Rule:MF_00096};^Bacteria; Proteobacteria; Deltaproteobacteria; Desulfuromonadales; Desulfuromonadaceae; Pelobacter	PF05188.20^MutS_II^MutS domain II^26-78^E:2.3e-09`PF05192.21^MutS_III^MutS domain III^179-473^E:3.5e-31`PF05190.21^MutS_IV^MutS family domain IV^341-433^E:2e-10`PF00488.24^MutS_V^MutS domain V^524-705^E:2.1e-73	sigP:type:5prime_partial^len:764^(+),score=198.46	.	COG0249^that it carries out the mismatch recognition step. This protein has a weak ATPase activity (By similarity)	KEGG:ppd:Ppro_1064	GO:0005524^molecular_function^ATP binding`GO:0140664^molecular_function^ATP-dependent DNA damage sensor activity`GO:0003684^molecular_function^damaged DNA binding`GO:0030983^molecular_function^mismatched DNA binding`GO:0006298^biological_process^mismatch repair	GO:0005524^molecular_function^ATP binding`GO:0140664^molecular_function^ATP-dependent DNA damage sensor activity`GO:0003684^molecular_function^damaged DNA binding`GO:0030983^molecular_function^mismatched DNA binding`GO:0006298^biological_process^mismatch repair	GO:0005524^molecular_function^ATP binding`GO:0030983^molecular_function^mismatched DNA binding`GO:0006298^biological_process^mismatch repair	.	.
TRINITY_DN8984_c0_g1	TRINITY_DN8984_c0_g1_i1	.	.	.	.	.	.	.	.	.	.	.	.	.	.	.
TRINITY_DN8984_c0_g1	TRINITY_DN8984_c0_g1_i2	.	.	.	.	.	.	.	.	.	.	.	.	.	.	.
TRINITY_DN8966_c0_g1	TRINITY_DN8966_c0_g1_i1	.	.	.	.	.	.	.	.	.	.	.	.	.	.	.
TRINITY_DN8966_c0_g1	TRINITY_DN8966_c0_g1_i2	ARCH_BOVIN^ARCH_BOVIN^Q:1247-804,H:19-167^61.745%ID^E:2.72e-48^RecName: Full=Protein archease;^Eukaryota; Metazoa; Chordata; Craniata; Vertebrata; Euteleostomi; Mammalia; Eutheria; Laurasiatheria; Artiodactyla; Ruminantia; Pecora; Bovidae; Bovinae; Bos	.	TRINITY_DN8966_c0_g1_i2.p1	801-1232[-]	ARCH_DROME^ARCH_DROME^Q:4-143,H:13-156^65.972%ID^E:7.61e-61^RecName: Full=Protein archease-like;^Eukaryota; Metazoa; Ecdysozoa; Arthropoda; Hexapoda; Insecta; Pterygota; Neoptera; Endopterygota; Diptera; Brachycera; Muscomorpha; Ephydroidea; Drosophilidae; Drosophila; Sophophora	PF01951.19^Archease^Archease protein family (MTH1598/TM1083)^8-143^E:7.1e-45	sigP:type:complete^len:162^(-),score=28.91	.	.	KEGG:dme:Dmel_CG6353	GO:0072669^cellular_component^tRNA-splicing ligase complex`GO:0046872^molecular_function^metal ion binding`GO:0006388^biological_process^tRNA splicing, via endonucleolytic cleavage and ligation	GO:0072669^cellular_component^tRNA-splicing ligase complex`GO:0046872^molecular_function^metal ion binding`GO:0048680^biological_process^positive regulation of axon regeneration`GO:0008033^biological_process^tRNA processing`GO:0006388^biological_process^tRNA splicing, via endonucleolytic cleavage and ligation	.	.	.
TRINITY_DN8917_c0_g1	TRINITY_DN8917_c0_g1_i1	.	.	.	.	.	.	.	.	.	.	.	.	.	.	.
TRINITY_DN8925_c0_g1	TRINITY_DN8925_c0_g1_i1	.	.	.	.	.	.	.	.	.	.	.	.	.	.	.
TRINITY_DN8986_c0_g1	TRINITY_DN8986_c0_g1_i1	MPRI_BOVIN^MPRI_BOVIN^Q:492-4,H:593-746^42.771%ID^E:4.97e-32^RecName: Full=Cation-independent mannose-6-phosphate receptor;^Eukaryota; Metazoa; Chordata; Craniata; Vertebrata; Euteleostomi; Mammalia; Eutheria; Laurasiatheria; Artiodactyla; Ruminantia; Pecora; Bovidae; Bovinae; Bos`MPRI_BOVIN^MPRI_BOVIN^Q:465-10,H:302-448^32.258%ID^E:2.24e-13^RecName: Full=Cation-independent mannose-6-phosphate re…	.	TRINITY_DN8986_c0_g1_i1.p1	1-492[-]	MPRI_BOVIN^MPRI_BOVIN^Q:1-163,H:593-746^42.771%ID^E:4.47e-32^RecName: Full=Cation-independent mannose-6-phosphate receptor;^Eukaryota; Metazoa; Chordata; Craniata; Vertebrata; Euteleostomi; Mammalia; Eutheria; Laurasiatheria; Artiodactyla; Ruminantia; Pecora; Bovidae; Bovinae; Bos`MPRI_BOVIN^MPRI_BOVIN^Q:10-161,H:302-448^32.258%ID^E:2.02e-13^RecName: Full=Cation-independent mannose-6-phosphate re…	PF00878.21^CIMR^Cation-independent mannose-6-phosphate receptor repeat^2-142^E:6.5e-19	sigP:type:internal^len:165^(-),score=37.98	.	.	KEGG:bta:281849	GO:0009986^cellular_component^cell surface`GO:0030139^cellular_component^endocytic vesicle`GO:0010008^cellular_component^endosome membrane`GO:0005794^cellular_component^Golgi apparatus`GO:0000139^cellular_component^Golgi membrane`GO:0005770^cellular_component^late endosome`GO:0005886^cellular_component^plasma membrane`GO:0005802^cellular_component^trans-Golgi network`GO:0005520^molecular_function…	GO:0009986^cellular_component^cell surface`GO:0030139^cellular_component^endocytic vesicle`GO:0010008^cellular_component^endosome membrane`GO:0005794^cellular_component^Golgi apparatus`GO:0000139^cellular_component^Golgi membrane`GO:0005770^cellular_component^late endosome`GO:0005886^cellular_component^plasma membrane`GO:0005802^cellular_component^trans-Golgi network`GO:0005520^molecular_function…	GO:0005537^molecular_function^mannose binding`GO:0038023^molecular_function^signaling receptor activity`GO:0007041^biological_process^lysosomal transport	.	.
TRINITY_DN8986_c0_g2	TRINITY_DN8986_c0_g2_i1	MPRI_BOVIN^MPRI_BOVIN^Q:722-90,H:1390-1601^37.9%ID^E:4.73e-30^RecName: Full=Cation-independent mannose-6-phosphate receptor;^Eukaryota; Metazoa; Chordata; Craniata; Vertebrata; Euteleostomi; Mammalia; Eutheria; Laurasiatheria; Artiodactyla; Ruminantia; Pecora; Bovidae; Bovinae; Bos`MPRI_BOVIN^MPRI_BOVIN^Q:722-21,H:1105-1344^32.806%ID^E:2.3e-29^RecName: Full=Cation-independent mannose-6-phosphate …	.	TRINITY_DN8986_c0_g2_i1.p1	3-722[-]	MPRI_BOVIN^MPRI_BOVIN^Q:1-211,H:1390-1601^37.9%ID^E:4.26e-30^RecName: Full=Cation-independent mannose-6-phosphate receptor;^Eukaryota; Metazoa; Chordata; Craniata; Vertebrata; Euteleostomi; Mammalia; Eutheria; Laurasiatheria; Artiodactyla; Ruminantia; Pecora; Bovidae; Bovinae; Bos`MPRI_BOVIN^MPRI_BOVIN^Q:1-234,H:1105-1344^32.806%ID^E:2.07e-29^RecName: Full=Cation-independent mannose-6-phosphate r…	PF00878.21^CIMR^Cation-independent mannose-6-phosphate receptor repeat^1-78^E:1.6e-14`PF00878.21^CIMR^Cation-independent mannose-6-phosphate receptor repeat^85-212^E:1.2e-18	sigP:type:internal^len:241^(-),score=55.41	.	.	KEGG:bta:281849	GO:0009986^cellular_component^cell surface`GO:0030139^cellular_component^endocytic vesicle`GO:0010008^cellular_component^endosome membrane`GO:0005794^cellular_component^Golgi apparatus`GO:0000139^cellular_component^Golgi membrane`GO:0005770^cellular_component^late endosome`GO:0005886^cellular_component^plasma membrane`GO:0005802^cellular_component^trans-Golgi network`GO:0005520^molecular_function…	GO:0009986^cellular_component^cell surface`GO:0030139^cellular_component^endocytic vesicle`GO:0010008^cellular_component^endosome membrane`GO:0005794^cellular_component^Golgi apparatus`GO:0000139^cellular_component^Golgi membrane`GO:0005770^cellular_component^late endosome`GO:0005886^cellular_component^plasma membrane`GO:0005802^cellular_component^trans-Golgi network`GO:0005520^molecular_function…	GO:0005537^molecular_function^mannose binding`GO:0038023^molecular_function^signaling receptor activity`GO:0007041^biological_process^lysosomal transport	.	.
TRINITY_DN8986_c0_g3	TRINITY_DN8986_c0_g3_i1	MPRI_MOUSE^MPRI_MOUSE^Q:6-461,H:541-693^30.968%ID^E:1.31e-15^RecName: Full=Cation-independent mannose-6-phosphate receptor;^Eukaryota; Metazoa; Chordata; Craniata; Vertebrata; Euteleostomi; Mammalia; Eutheria; Euarchontoglires; Glires; Rodentia; Myomorpha; Muroidea; Muridae; Murinae; Mus; Mus`MPRI_MOUSE^MPRI_MOUSE^Q:45-449,H:1299-1435^31.757%ID^E:5.22e-15^RecName: Full=Cation-independent mannose-…	.	TRINITY_DN8986_c0_g3_i1.p1	3-461[+]	MPRI_MOUSE^MPRI_MOUSE^Q:2-153,H:541-693^30.968%ID^E:1.18e-15^RecName: Full=Cation-independent mannose-6-phosphate receptor;^Eukaryota; Metazoa; Chordata; Craniata; Vertebrata; Euteleostomi; Mammalia; Eutheria; Euarchontoglires; Glires; Rodentia; Myomorpha; Muroidea; Muridae; Murinae; Mus; Mus`MPRI_MOUSE^MPRI_MOUSE^Q:15-149,H:1299-1435^31.757%ID^E:4.69e-15^RecName: Full=Cation-independent mannose-…	PF00878.21^CIMR^Cation-independent mannose-6-phosphate receptor repeat^34-151^E:9e-19	sigP:type:internal^len:154^(+),score=37.92	.	.	KEGG:mmu:16004	GO:0009986^cellular_component^cell surface`GO:0030118^cellular_component^clathrin coat`GO:0005769^cellular_component^early endosome`GO:0030139^cellular_component^endocytic vesicle`GO:0005768^cellular_component^endosome`GO:0010008^cellular_component^endosome membrane`GO:0005615^cellular_component^extracellular space`GO:0005794^cellular_component^Golgi apparatus`GO:0000139^cellular_component^Golgi …	GO:0009986^cellular_component^cell surface`GO:0030118^cellular_component^clathrin coat`GO:0005769^cellular_component^early endosome`GO:0030139^cellular_component^endocytic vesicle`GO:0005768^cellular_component^endosome`GO:0010008^cellular_component^endosome membrane`GO:0005615^cellular_component^extracellular space`GO:0005794^cellular_component^Golgi apparatus`GO:0000139^cellular_component^Golgi …	GO:0005537^molecular_function^mannose binding`GO:0038023^molecular_function^signaling receptor activity`GO:0007041^biological_process^lysosomal transport	.	.
TRINITY_DN8986_c0_g4	TRINITY_DN8986_c0_g4_i1	MPRI_MOUSE^MPRI_MOUSE^Q:5-226,H:1332-1406^46.053%ID^E:1.68e-10^RecName: Full=Cation-independent mannose-6-phosphate receptor;^Eukaryota; Metazoa; Chordata; Craniata; Vertebrata; Euteleostomi; Mammalia; Eutheria; Euarchontoglires; Glires; Rodentia; Myomorpha; Muroidea; Muridae; Murinae; Mus; Mus`MPRI_MOUSE^MPRI_MOUSE^Q:8-250,H:1617-1701^38.372%ID^E:2.41e-09^RecName: Full=Cation-independent mannose…	.	.	.	.	.	.	.	.	KEGG:mmu:16004	GO:0009986^cellular_component^cell surface`GO:0030118^cellular_component^clathrin coat`GO:0005769^cellular_component^early endosome`GO:0030139^cellular_component^endocytic vesicle`GO:0005768^cellular_component^endosome`GO:0010008^cellular_component^endosome membrane`GO:0005615^cellular_component^extracellular space`GO:0005794^cellular_component^Golgi apparatus`GO:0000139^cellular_component^Golgi …	.	.	.	.
TRINITY_DN8999_c0_g1	TRINITY_DN8999_c0_g1_i1	.	.	.	.	.	.	.	.	.	.	.	.	.	.	.
TRINITY_DN8950_c0_g1	TRINITY_DN8950_c0_g1_i1	.	.	.	.	.	.	.	.	.	.	.	.	.	.	.
TRINITY_DN8950_c0_g1	TRINITY_DN8950_c0_g1_i2	.	.	TRINITY_DN8950_c0_g1_i2.p1	60-668[+]	.	PF00657.25^Lipase_GDSL^GDSL-like Lipase/Acylhydrolase^4-194^E:6.3e-07`PF13472.9^Lipase_GDSL_2^GDSL-like Lipase/Acylhydrolase family^7-188^E:5.9e-16	sigP:type:complete^len:203^(+),score=28.34	.	.	.	.	.	GO:0016788^molecular_function^hydrolase activity, acting on ester bonds	.	.
TRINITY_DN8950_c0_g2	TRINITY_DN8950_c0_g2_i1	.	.	.	.	.	.	.	.	.	.	.	.	.	.	.
TRINITY_DN8950_c0_g3	TRINITY_DN8950_c0_g3_i1	.	.	TRINITY_DN8950_c0_g3_i1.p1	188-802[+]	.	PF00657.25^Lipase_GDSL^GDSL-like Lipase/Acylhydrolase^4-196^E:1.2e-09`PF13472.9^Lipase_GDSL_2^GDSL-like Lipase/Acylhydrolase family^6-190^E:2.8e-22	sigP:type:complete^len:205^(+),score=26.90	.	.	.	.	.	GO:0016788^molecular_function^hydrolase activity, acting on ester bonds	.	.
TRINITY_DN8948_c0_g1	TRINITY_DN8948_c0_g1_i1	.	.	.	.	.	.	.	.	.	.	.	.	.	.	.
TRINITY_DN8954_c0_g1	TRINITY_DN8954_c0_g1_i1	.	.	.	.	.	.	.	.	.	.	.	.	.	.	.
TRINITY_DN8954_c0_g2	TRINITY_DN8954_c0_g2_i1	CO5A1_RAT^CO5A1_RAT^Q:4314-4991,H:1606-1838^48.498%ID^E:2.1e-68^RecName: Full=Collagen alpha-1(V) chain;^Eukaryota; Metazoa; Chordata; Craniata; Vertebrata; Euteleostomi; Mammalia; Eutheria; Euarchontoglires; Glires; Rodentia; Myomorpha; Muroidea; Muridae; Murinae; Rattus`CO5A1_RAT^CO5A1_RAT^Q:168-845,H:35-256^31.034%ID^E:1.14e-28^RecName: Full=Collagen alpha-1(V) chain;^Eukaryota; Metazoa; Chord…	.	TRINITY_DN8954_c0_g2_i1.p1	69-4997[+]	CO1A2_MOUSE^CO1A2_MOUSE^Q:338-1641,H:74-1371^40.759%ID^E:1.97e-154^RecName: Full=Collagen alpha-2(I) chain;^Eukaryota; Metazoa; Chordata; Craniata; Vertebrata; Euteleostomi; Mammalia; Eutheria; Euarchontoglires; Glires; Rodentia; Myomorpha; Muroidea; Muridae; Murinae; Mus; Mus`CO1A2_MOUSE^CO1A2_MOUSE^Q:252-1086,H:107-1092^39.466%ID^E:1.57e-70^RecName: Full=Collagen alpha-2(I) chain;^Eukaryota; Me…	PF01391.21^Collagen^Collagen triple helix repeat (20 copies)^274-326^E:1.6e-07`PF01391.21^Collagen^Collagen triple helix repeat (20 copies)^358-413^E:1.3e-08`PF01391.21^Collagen^Collagen triple helix repeat (20 copies)^524-577^E:2.5e-06`PF01391.21^Collagen^Collagen triple helix repeat (20 copies)^832-890^E:1.5e-06`PF01391.21^Collagen^Collagen triple helix repeat (20 copies)^1312-1370^E:1.8e-06`PF…	sigP:type:complete^len:1643^(+),score=560.77	ExpAA=18.94^PredHel=1^Topology=i7-29o	.	KEGG:mmu:12843	GO:0005604^cellular_component^basement membrane`GO:0005581^cellular_component^collagen trimer`GO:0005588^cellular_component^collagen type V trimer`GO:0062023^cellular_component^collagen-containing extracellular matrix`GO:0031012^cellular_component^extracellular matrix`GO:0005615^cellular_component^extracellular space`GO:0005201^molecular_function^extracellular matrix structural constituent`GO:000…	GO:0005581^cellular_component^collagen trimer`GO:0005584^cellular_component^collagen type I trimer`GO:0062023^cellular_component^collagen-containing extracellular matrix`GO:0005783^cellular_component^endoplasmic reticulum`GO:0031012^cellular_component^extracellular matrix`GO:0005615^cellular_component^extracellular space`GO:0005201^molecular_function^extracellular matrix structural constituent`GO…	GO:0005201^molecular_function^extracellular matrix structural constituent	.	.
TRINITY_DN8992_c0_g1	TRINITY_DN8992_c0_g1_i1	.	.	.	.	.	.	.	.	.	.	.	.	.	.	.
TRINITY_DN8905_c0_g1	TRINITY_DN8905_c0_g1_i1	KIF12_MOUSE^KIF12_MOUSE^Q:3942-2482,H:26-467^41.344%ID^E:1.08e-105^RecName: Full=Kinesin-like protein KIF12;^Eukaryota; Metazoa; Chordata; Craniata; Vertebrata; Euteleostomi; Mammalia; Eutheria; Euarchontoglires; Glires; Rodentia; Myomorpha; Muroidea; Muridae; Murinae; Mus; Mus	.	TRINITY_DN8905_c0_g1_i1.p1	1549-4146[-]	KIF12_HUMAN^KIF12_HUMAN^Q:69-545,H:26-464^41.875%ID^E:1.86e-111^RecName: Full=Kinesin-like protein KIF12;^Eukaryota; Metazoa; Chordata; Craniata; Vertebrata; Euteleostomi; Mammalia; Eutheria; Euarchontoglires; Primates; Haplorrhini; Catarrhini; Hominidae; Homo	PF16796.8^Microtub_bd^Microtubule binding^69-220^E:1.7e-19`PF00225.26^Kinesin^Kinesin motor domain^74-410^E:1.5e-100	sigP:type:complete^len:866^(-),score=209.22	.	.	KEGG:hsa:113220	GO:0005737^cellular_component^cytoplasm`GO:0070062^cellular_component^extracellular exosome`GO:0005871^cellular_component^kinesin complex`GO:0005874^cellular_component^microtubule`GO:0005815^cellular_component^microtubule organizing center`GO:0005524^molecular_function^ATP binding`GO:0016887^molecular_function^ATP hydrolysis activity`GO:0008017^molecular_function^microtubule binding`GO:0003777^mo…	GO:0005737^cellular_component^cytoplasm`GO:0070062^cellular_component^extracellular exosome`GO:0005871^cellular_component^kinesin complex`GO:0005874^cellular_component^microtubule`GO:0005524^molecular_function^ATP binding`GO:0016887^molecular_function^ATP hydrolysis activity`GO:0008017^molecular_function^microtubule binding`GO:0003777^molecular_function^microtubule motor activity`GO:0007018^biolo…	GO:0008017^molecular_function^microtubule binding`GO:0003777^molecular_function^microtubule motor activity`GO:0005524^molecular_function^ATP binding`GO:0007018^biological_process^microtubule-based movement	.	.
TRINITY_DN8922_c0_g1	TRINITY_DN8922_c0_g1_i1	.	.	.	.	.	.	.	.	.	.	.	.	.	.	.
TRINITY_DN8922_c0_g1	TRINITY_DN8922_c0_g1_i2	.	.	.	.	.	.	.	.	.	.	.	.	.	.	.
TRINITY_DN8919_c0_g1	TRINITY_DN8919_c0_g1_i1	ARL2_HUMAN^ARL2_HUMAN^Q:1662-1111,H:1-184^85.326%ID^E:1.19e-108^RecName: Full=ADP-ribosylation factor-like protein 2;^Eukaryota; Metazoa; Chordata; Craniata; Vertebrata; Euteleostomi; Mammalia; Eutheria; Euarchontoglires; Primates; Haplorrhini; Catarrhini; Hominidae; Homo	.	TRINITY_DN8919_c0_g1_i1.p1	1108-1662[-]	ARL2_HUMAN^ARL2_HUMAN^Q:1-184,H:1-184^85.326%ID^E:8.57e-115^RecName: Full=ADP-ribosylation factor-like protein 2;^Eukaryota; Metazoa; Chordata; Craniata; Vertebrata; Euteleostomi; Mammalia; Eutheria; Euarchontoglires; Primates; Haplorrhini; Catarrhini; Hominidae; Homo	PF00025.24^Arf^ADP-ribosylation factor family^4-175^E:1.3e-73`PF09439.13^SRPRB^Signal recognition particle receptor beta subunit^17-143^E:1.6e-10`PF08477.16^Roc^Ras of Complex, Roc, domain of DAPkinase^18-128^E:5.1e-13`PF04670.15^Gtr1_RagA^Gtr1/RagA G protein conserved region^18-133^E:2.7e-08`PF00071.25^Ras^Ras family^19-169^E:3e-11`PF01926.26^MMR_HSR1^50S ribosome-binding GTPase^20-125^E:1.6e-05	sigP:type:complete^len:185^(-),score=55.98	.	.	KEGG:hsa:402	GO:0005813^cellular_component^centrosome`GO:0005737^cellular_component^cytoplasm`GO:0005829^cellular_component^cytosol`GO:0005925^cellular_component^focal adhesion`GO:0005794^cellular_component^Golgi apparatus`GO:0016328^cellular_component^lateral plasma membrane`GO:0015630^cellular_component^microtubule cytoskeleton`GO:0005758^cellular_component^mitochondrial intermembrane space`GO:0005759^cellu…	GO:0005813^cellular_component^centrosome`GO:0005737^cellular_component^cytoplasm`GO:0005829^cellular_component^cytosol`GO:0005925^cellular_component^focal adhesion`GO:0005794^cellular_component^Golgi apparatus`GO:0016328^cellular_component^lateral plasma membrane`GO:0015630^cellular_component^microtubule cytoskeleton`GO:0005758^cellular_component^mitochondrial intermembrane space`GO:0005759^cellu…	GO:0003924^molecular_function^GTPase activity`GO:0005525^molecular_function^GTP binding	.	.
TRINITY_DN8919_c0_g1	TRINITY_DN8919_c0_g1_i2	ARL2_HUMAN^ARL2_HUMAN^Q:1485-1111,H:60-184^81.6%ID^E:8.39e-67^RecName: Full=ADP-ribosylation factor-like protein 2;^Eukaryota; Metazoa; Chordata; Craniata; Vertebrata; Euteleostomi; Mammalia; Eutheria; Euarchontoglires; Primates; Haplorrhini; Catarrhini; Hominidae; Homo	.	.	.	.	.	.	.	.	KEGG:hsa:402	GO:0005813^cellular_component^centrosome`GO:0005737^cellular_component^cytoplasm`GO:0005829^cellular_component^cytosol`GO:0005925^cellular_component^focal adhesion`GO:0005794^cellular_component^Golgi apparatus`GO:0016328^cellular_component^lateral plasma membrane`GO:0015630^cellular_component^microtubule cytoskeleton`GO:0005758^cellular_component^mitochondrial intermembrane space`GO:0005759^cellu…	.	.	.	.
TRINITY_DN8962_c0_g1	TRINITY_DN8962_c0_g1_i1	.	.	TRINITY_DN8962_c0_g1_i1.p1	38-409[-]	.	.	sigP:type:complete^len:124^(-),score=10.31	ExpAA=18.30^PredHel=1^Topology=o4-26i	.	.	.	.	.	.	.
TRINITY_DN8946_c0_g1	TRINITY_DN8946_c0_g1_i1	MF13A_CHICK^MF13A_CHICK^Q:625-227,H:356-497^55.634%ID^E:2.55e-47^RecName: Full=Transmembrane protein 180 {ECO:0000250|UniProtKB:Q14CX5};^Eukaryota; Metazoa; Chordata; Craniata; Vertebrata; Euteleostomi; Archelosauria; Archosauria; Dinosauria; Saurischia; Theropoda; Coelurosauria; Aves; Neognathae; Galloanserae; Galliformes; Phasianidae; Phasianinae; Gallus	.	.	.	.	.	.	.	.	KEGG:gga:423861	.	.	.	.	.
TRINITY_DN8946_c0_g1	TRINITY_DN8946_c0_g1_i2	MF13A_CHICK^MF13A_CHICK^Q:1636-227,H:13-497^57.787%ID^E:0^RecName: Full=Transmembrane protein 180 {ECO:0000250|UniProtKB:Q14CX5};^Eukaryota; Metazoa; Chordata; Craniata; Vertebrata; Euteleostomi; Archelosauria; Archosauria; Dinosauria; Saurischia; Theropoda; Coelurosauria; Aves; Neognathae; Galloanserae; Galliformes; Phasianidae; Phasianinae; Gallus	.	TRINITY_DN8946_c0_g1_i2.p1	200-1642[-]	MF13A_CHICK^MF13A_CHICK^Q:3-472,H:13-497^57.582%ID^E:0^RecName: Full=Transmembrane protein 180 {ECO:0000250|UniProtKB:Q14CX5};^Eukaryota; Metazoa; Chordata; Craniata; Vertebrata; Euteleostomi; Archelosauria; Archosauria; Dinosauria; Saurischia; Theropoda; Coelurosauria; Aves; Neognathae; Galloanserae; Galliformes; Phasianidae; Phasianinae; Gallus	PF13347.9^MFS_2^MFS/sugar transport protein^13-458^E:1.1e-19	sigP:type:complete^len:481^(-),score=62.07	ExpAA=192.68^PredHel=9^Topology=o5-27i40-62o103-125i149-171o176-195i245-267o282-304i316-338o432-454i	.	KEGG:gga:423861	.	.	.	.	.
TRINITY_DN8988_c0_g1	TRINITY_DN8988_c0_g1_i1	.	.	.	.	.	.	.	.	.	.	.	.	.	.	.
TRINITY_DN8988_c0_g2	TRINITY_DN8988_c0_g2_i1	.	.	.	.	.	.	.	.	.	.	.	.	.	.	.
TRINITY_DN8977_c0_g1	TRINITY_DN8977_c0_g1_i1	.	.	TRINITY_DN8977_c0_g1_i1.p1	13-330[-]	.	.	sigP:type:complete^len:106^(-),score=8.75	.	.	.	.	.	.	.	.
TRINITY_DN8977_c0_g1	TRINITY_DN8977_c0_g1_i2	.	.	.	.	.	.	.	.	.	.	.	.	.	.	.
TRINITY_DN8977_c0_g1	TRINITY_DN8977_c0_g1_i3	.	.	TRINITY_DN8977_c0_g1_i3.p1	13-330[-]	.	.	sigP:type:complete^len:106^(-),score=8.75	.	.	.	.	.	.	.	.
TRINITY_DN8977_c0_g1	TRINITY_DN8977_c0_g1_i4	PFI_PTIFI^PFI_PTIFI^Q:300-1058,H:26-279^21.642%ID^E:2.57e-11^RecName: Full=Polyenoic fatty acid isomerase;^Eukaryota; Rhodophyta; Florideophyceae; Rhodymeniophycidae; Ceramiales; Ceramiaceae; Ptilota	.	TRINITY_DN8977_c0_g1_i4.p1	117-1694[+]	PFI_PTIFI^PFI_PTIFI^Q:62-314,H:26-279^21.642%ID^E:1.68e-11^RecName: Full=Polyenoic fatty acid isomerase;^Eukaryota; Rhodophyta; Florideophyceae; Rhodymeniophycidae; Ceramiales; Ceramiaceae; Ptilota	PF01266.27^DAO^FAD dependent oxidoreductase^64-99^E:5.9e-08`PF00890.27^FAD_binding_2^FAD binding domain^64-100^E:8.1e-05`PF13450.9^NAD_binding_8^NAD(P)-binding Rossmann-like domain^66-130^E:2e-13`PF01593.27^Amino_oxidase^Flavin containing amine oxidoreductase^71-342^E:1.1e-18	sigP:type:complete^len:526^(+),score=105.83	.	.	KEGG:ag:AAL57199	GO:0016491^molecular_function^oxidoreductase activity`GO:0034016^molecular_function^polyenoic fatty acid isomerase activity	GO:0016491^molecular_function^oxidoreductase activity`GO:0034016^molecular_function^polyenoic fatty acid isomerase activity	GO:0016491^molecular_function^oxidoreductase activity	.	.
TRINITY_DN8977_c0_g1	TRINITY_DN8977_c0_g1_i5	PFI_PTIFI^PFI_PTIFI^Q:271-1029,H:26-279^21.642%ID^E:2.33e-11^RecName: Full=Polyenoic fatty acid isomerase;^Eukaryota; Rhodophyta; Florideophyceae; Rhodymeniophycidae; Ceramiales; Ceramiaceae; Ptilota	.	TRINITY_DN8977_c0_g1_i5.p1	88-1665[+]	PFI_PTIFI^PFI_PTIFI^Q:62-314,H:26-279^21.642%ID^E:1.68e-11^RecName: Full=Polyenoic fatty acid isomerase;^Eukaryota; Rhodophyta; Florideophyceae; Rhodymeniophycidae; Ceramiales; Ceramiaceae; Ptilota	PF01266.27^DAO^FAD dependent oxidoreductase^64-99^E:5.9e-08`PF00890.27^FAD_binding_2^FAD binding domain^64-100^E:8.1e-05`PF13450.9^NAD_binding_8^NAD(P)-binding Rossmann-like domain^66-130^E:2e-13`PF01593.27^Amino_oxidase^Flavin containing amine oxidoreductase^71-342^E:1.1e-18	sigP:type:complete^len:526^(+),score=105.83	.	.	KEGG:ag:AAL57199	GO:0016491^molecular_function^oxidoreductase activity`GO:0034016^molecular_function^polyenoic fatty acid isomerase activity	GO:0016491^molecular_function^oxidoreductase activity`GO:0034016^molecular_function^polyenoic fatty acid isomerase activity	GO:0016491^molecular_function^oxidoreductase activity	.	.
TRINITY_DN8977_c0_g1	TRINITY_DN8977_c0_g1_i6	PFI_PTIFI^PFI_PTIFI^Q:271-927,H:26-246^23.176%ID^E:3.61e-11^RecName: Full=Polyenoic fatty acid isomerase;^Eukaryota; Rhodophyta; Florideophyceae; Rhodymeniophycidae; Ceramiales; Ceramiaceae; Ptilota	.	TRINITY_DN8977_c0_g1_i6.p1	88-993[+]	PFI_PTIFI^PFI_PTIFI^Q:62-280,H:26-246^23.176%ID^E:9.14e-12^RecName: Full=Polyenoic fatty acid isomerase;^Eukaryota; Rhodophyta; Florideophyceae; Rhodymeniophycidae; Ceramiales; Ceramiaceae; Ptilota	PF00070.30^Pyr_redox^Pyridine nucleotide-disulphide oxidoreductase^63-98^E:0.00017`PF01266.27^DAO^FAD dependent oxidoreductase^64-99^E:3.1e-08`PF00890.27^FAD_binding_2^FAD binding domain^64-100^E:4e-05`PF13450.9^NAD_binding_8^NAD(P)-binding Rossmann-like domain^66-130^E:8.6e-14`PF01593.27^Amino_oxidase^Flavin containing amine oxidoreductase^71-158^E:2e-13	sigP:type:complete^len:302^(+),score=48.75	.	.	KEGG:ag:AAL57199	GO:0016491^molecular_function^oxidoreductase activity`GO:0034016^molecular_function^polyenoic fatty acid isomerase activity	GO:0016491^molecular_function^oxidoreductase activity`GO:0034016^molecular_function^polyenoic fatty acid isomerase activity	GO:0016491^molecular_function^oxidoreductase activity	.	.
TRINITY_DN8921_c0_g1	TRINITY_DN8921_c0_g1_i1	TBCD9_HUMAN^TBCD9_HUMAN^Q:76-3216,H:1-1067^52.527%ID^E:0^RecName: Full=TBC1 domain family member 9;^Eukaryota; Metazoa; Chordata; Craniata; Vertebrata; Euteleostomi; Mammalia; Eutheria; Euarchontoglires; Primates; Haplorrhini; Catarrhini; Hominidae; Homo	.	TRINITY_DN8921_c0_g1_i1.p1	1-4011[+]	TBCD9_HUMAN^TBCD9_HUMAN^Q:26-1072,H:1-1067^52.66%ID^E:0^RecName: Full=TBC1 domain family member 9;^Eukaryota; Metazoa; Chordata; Craniata; Vertebrata; Euteleostomi; Mammalia; Eutheria; Euarchontoglires; Primates; Haplorrhini; Catarrhini; Hominidae; Homo	PF02893.23^GRAM^GRAM domain^166-271^E:2.4e-20`PF02893.23^GRAM^GRAM domain^316-419^E:3.1e-13`PF00566.21^RabGAP-TBC^Rab-GTPase-TBC domain^495-699^E:2e-46`PF13202.9^EF-hand_5^EF hand^868-887^E:0.0011`PF13833.9^EF-hand_8^EF-hand domain pair^869-887^E:0.041	sigP:type:5prime_partial^len:1337^(+),score=329.77	.	.	KEGG:hsa:23158	GO:0005509^molecular_function^calcium ion binding`GO:0005096^molecular_function^GTPase activator activity`GO:0090630^biological_process^activation of GTPase activity	GO:0005509^molecular_function^calcium ion binding`GO:0005096^molecular_function^GTPase activator activity`GO:0090630^biological_process^activation of GTPase activity	GO:0005509^molecular_function^calcium ion binding	.	.
TRINITY_DN8997_c0_g1	TRINITY_DN8997_c0_g1_i1	.	.	.	.	.	.	.	.	.	.	.	.	.	.	.
TRINITY_DN8997_c0_g1	TRINITY_DN8997_c0_g1_i2	.	.	.	.	.	.	.	.	.	.	.	.	.	.	.
TRINITY_DN8918_c0_g1	TRINITY_DN8918_c0_g1_i1	.	.	.	.	.	.	.	.	.	.	.	.	.	.	.
TRINITY_DN8918_c0_g2	TRINITY_DN8918_c0_g2_i1	VOPP1_HUMAN^VOPP1_HUMAN^Q:204-587,H:35-167^32.394%ID^E:1.1e-08^RecName: Full=Vesicular, overexpressed in cancer, prosurvival protein 1;^Eukaryota; Metazoa; Chordata; Craniata; Vertebrata; Euteleostomi; Mammalia; Eutheria; Euarchontoglires; Primates; Haplorrhini; Catarrhini; Hominidae; Homo	.	TRINITY_DN8918_c0_g2_i1.p1	3-611[+]	VOPP1_HUMAN^VOPP1_HUMAN^Q:68-195,H:35-167^32.394%ID^E:1.92e-09^RecName: Full=Vesicular, overexpressed in cancer, prosurvival protein 1;^Eukaryota; Metazoa; Chordata; Craniata; Vertebrata; Euteleostomi; Mammalia; Eutheria; Euarchontoglires; Primates; Haplorrhini; Catarrhini; Hominidae; Homo	.	sigP:type:5prime_partial^len:203^(+),score=24.51	ExpAA=42.40^PredHel=2^Topology=o33-52i90-112o	.	KEGG:hsa:81552	GO:0030659^cellular_component^cytoplasmic vesicle membrane`GO:0005768^cellular_component^endosome`GO:0031301^cellular_component^obsolete integral component of organelle membrane	GO:0030659^cellular_component^cytoplasmic vesicle membrane`GO:0005768^cellular_component^endosome`GO:0031301^cellular_component^obsolete integral component of organelle membrane	.	.	.
TRINITY_DN8918_c0_g2	TRINITY_DN8918_c0_g2_i2	.	.	TRINITY_DN8918_c0_g2_i2.p1	87-572[+]	.	.	sigP:type:complete^len:162^(+),score=12.47	ExpAA=40.71^PredHel=2^Topology=i7-28o48-70i	.	.	.	.	.	.	.
TRINITY_DN8934_c0_g1	TRINITY_DN8934_c0_g1_i1	.	.	TRINITY_DN8934_c0_g1_i1.p1	720-2294[-]	.	.	sigP:type:complete^len:525^(-),score=95.10	.	.	.	.	.	.	.	.
TRINITY_DN8920_c0_g1	TRINITY_DN8920_c0_g1_i1	RIPA_XENLA^RIPA_XENLA^Q:305-57,H:145-226^33.735%ID^E:4.66e-08^RecName: Full=RPA-interacting protein A;^Eukaryota; Metazoa; Chordata; Craniata; Vertebrata; Euteleostomi; Amphibia; Batrachia; Anura; Pipoidea; Pipidae; Xenopodinae; Xenopus; Xenopus	.	.	.	.	.	.	.	.	KEGG:xla:398009	GO:0005634^cellular_component^nucleus`GO:0046872^molecular_function^metal ion binding	.	.	.	.
TRINITY_DN8920_c0_g1	TRINITY_DN8920_c0_g1_i2	RIPA_XENLA^RIPA_XENLA^Q:561-313,H:145-226^33.735%ID^E:2.89e-07^RecName: Full=RPA-interacting protein A;^Eukaryota; Metazoa; Chordata; Craniata; Vertebrata; Euteleostomi; Amphibia; Batrachia; Anura; Pipoidea; Pipidae; Xenopodinae; Xenopus; Xenopus	.	.	.	.	.	.	.	.	KEGG:xla:398009	GO:0005634^cellular_component^nucleus`GO:0046872^molecular_function^metal ion binding	.	.	.	.
TRINITY_DN8920_c0_g1	TRINITY_DN8920_c0_g1_i3	RIPA_XENLA^RIPA_XENLA^Q:957-313,H:2-226^36.564%ID^E:2.26e-36^RecName: Full=RPA-interacting protein A;^Eukaryota; Metazoa; Chordata; Craniata; Vertebrata; Euteleostomi; Amphibia; Batrachia; Anura; Pipoidea; Pipidae; Xenopodinae; Xenopus; Xenopus	.	TRINITY_DN8920_c0_g1_i3.p1	310-984[-]	RIPA_XENLA^RIPA_XENLA^Q:10-224,H:2-226^36.283%ID^E:3.12e-45^RecName: Full=RPA-interacting protein A;^Eukaryota; Metazoa; Chordata; Craniata; Vertebrata; Euteleostomi; Amphibia; Batrachia; Anura; Pipoidea; Pipidae; Xenopodinae; Xenopus; Xenopus	PF14766.9^RPA_interact_N^Replication protein A interacting N-terminal^14-51^E:2.2e-14`PF14767.9^RPA_interact_M^Replication protein A interacting middle^46-131^E:1.6e-07`PF14768.9^RPA_interact_C^Replication protein A interacting C-terminal^140-221^E:2e-21	sigP:type:5prime_partial^len:225^(-),score=34.23	.	.	KEGG:xla:398009	GO:0005634^cellular_component^nucleus`GO:0046872^molecular_function^metal ion binding	GO:0005634^cellular_component^nucleus`GO:0046872^molecular_function^metal ion binding	.	.	.
TRINITY_DN8926_c0_g1	TRINITY_DN8926_c0_g1_i1	.	.	.	.	.	.	.	.	.	.	.	.	.	.	.
TRINITY_DN8901_c0_g1	TRINITY_DN8901_c0_g1_i1	RPP14_MOUSE^RPP14_MOUSE^Q:1579-1232,H:7-120^43.966%ID^E:2.16e-19^RecName: Full=Ribonuclease P protein subunit p14;^Eukaryota; Metazoa; Chordata; Craniata; Vertebrata; Euteleostomi; Mammalia; Eutheria; Euarchontoglires; Glires; Rodentia; Myomorpha; Muroidea; Muridae; Murinae; Mus; Mus	.	TRINITY_DN8901_c0_g1_i1.p1	1208-1585[-]	RPP14_MOUSE^RPP14_MOUSE^Q:3-118,H:7-120^43.966%ID^E:3.87e-27^RecName: Full=Ribonuclease P protein subunit p14;^Eukaryota; Metazoa; Chordata; Craniata; Vertebrata; Euteleostomi; Mammalia; Eutheria; Euarchontoglires; Glires; Rodentia; Myomorpha; Muroidea; Muridae; Murinae; Mus; Mus	PF01900.22^RNase_P_Rpp14^Rpp14/Pop5 family^22-105^E:7.5e-13	sigP:type:complete^len:126^(-),score=19.04	.	.	KEGG:mmu:67053	GO:0030681^cellular_component^multimeric ribonuclease P complex`GO:0005730^cellular_component^nucleolus`GO:0004526^molecular_function^ribonuclease P activity`GO:0033204^molecular_function^ribonuclease P RNA binding`GO:0001682^biological_process^tRNA 5'-leader removal	GO:0030681^cellular_component^multimeric ribonuclease P complex`GO:0005730^cellular_component^nucleolus`GO:0004526^molecular_function^ribonuclease P activity`GO:0033204^molecular_function^ribonuclease P RNA binding`GO:0001682^biological_process^tRNA 5'-leader removal	GO:0001682^biological_process^tRNA 5'-leader removal`GO:0030677^cellular_component^ribonuclease P complex	.	.
TRINITY_DN8901_c0_g1	TRINITY_DN8901_c0_g1_i2	RPP14_MOUSE^RPP14_MOUSE^Q:902-636,H:32-120^51.685%ID^E:3.65e-19^RecName: Full=Ribonuclease P protein subunit p14;^Eukaryota; Metazoa; Chordata; Craniata; Vertebrata; Euteleostomi; Mammalia; Eutheria; Euarchontoglires; Glires; Rodentia; Myomorpha; Muroidea; Muridae; Murinae; Mus; Mus	.	TRINITY_DN8901_c0_g1_i2.p1	612-965[-]	RPP14_MOUSE^RPP14_MOUSE^Q:22-110,H:32-120^51.685%ID^E:2.86e-26^RecName: Full=Ribonuclease P protein subunit p14;^Eukaryota; Metazoa; Chordata; Craniata; Vertebrata; Euteleostomi; Mammalia; Eutheria; Euarchontoglires; Glires; Rodentia; Myomorpha; Muroidea; Muridae; Murinae; Mus; Mus	PF01900.22^RNase_P_Rpp14^Rpp14/Pop5 family^22-97^E:1e-12	sigP:type:5prime_partial^len:118^(-),score=12.55	.	.	KEGG:mmu:67053	GO:0030681^cellular_component^multimeric ribonuclease P complex`GO:0005730^cellular_component^nucleolus`GO:0004526^molecular_function^ribonuclease P activity`GO:0033204^molecular_function^ribonuclease P RNA binding`GO:0001682^biological_process^tRNA 5'-leader removal	GO:0030681^cellular_component^multimeric ribonuclease P complex`GO:0005730^cellular_component^nucleolus`GO:0004526^molecular_function^ribonuclease P activity`GO:0033204^molecular_function^ribonuclease P RNA binding`GO:0001682^biological_process^tRNA 5'-leader removal	GO:0001682^biological_process^tRNA 5'-leader removal`GO:0030677^cellular_component^ribonuclease P complex	.	.
TRINITY_DN8901_c0_g1	TRINITY_DN8901_c0_g1_i3	RPP14_MOUSE^RPP14_MOUSE^Q:983-636,H:7-120^43.966%ID^E:6.16e-20^RecName: Full=Ribonuclease P protein subunit p14;^Eukaryota; Metazoa; Chordata; Craniata; Vertebrata; Euteleostomi; Mammalia; Eutheria; Euarchontoglires; Glires; Rodentia; Myomorpha; Muroidea; Muridae; Murinae; Mus; Mus	.	TRINITY_DN8901_c0_g1_i3.p1	612-989[-]	RPP14_MOUSE^RPP14_MOUSE^Q:3-118,H:7-120^43.966%ID^E:3.87e-27^RecName: Full=Ribonuclease P protein subunit p14;^Eukaryota; Metazoa; Chordata; Craniata; Vertebrata; Euteleostomi; Mammalia; Eutheria; Euarchontoglires; Glires; Rodentia; Myomorpha; Muroidea; Muridae; Murinae; Mus; Mus	PF01900.22^RNase_P_Rpp14^Rpp14/Pop5 family^22-105^E:7.5e-13	sigP:type:complete^len:126^(-),score=19.04	.	.	KEGG:mmu:67053	GO:0030681^cellular_component^multimeric ribonuclease P complex`GO:0005730^cellular_component^nucleolus`GO:0004526^molecular_function^ribonuclease P activity`GO:0033204^molecular_function^ribonuclease P RNA binding`GO:0001682^biological_process^tRNA 5'-leader removal	GO:0030681^cellular_component^multimeric ribonuclease P complex`GO:0005730^cellular_component^nucleolus`GO:0004526^molecular_function^ribonuclease P activity`GO:0033204^molecular_function^ribonuclease P RNA binding`GO:0001682^biological_process^tRNA 5'-leader removal	GO:0001682^biological_process^tRNA 5'-leader removal`GO:0030677^cellular_component^ribonuclease P complex	.	.
TRINITY_DN8916_c0_g1	TRINITY_DN8916_c0_g1_i1	.	.	TRINITY_DN8916_c0_g1_i1.p1	3-416[+]	.	.	sigP:type:internal^len:139^(+),score=16.43	.	.	.	.	.	.	.	.
TRINITY_DN8916_c0_g1	TRINITY_DN8916_c0_g1_i2	LMCD1_PIG^LMCD1_PIG^Q:147-287,H:20-66^48.936%ID^E:3.4e-09^RecName: Full=LIM and cysteine-rich domains protein 1;^Eukaryota; Metazoa; Chordata; Craniata; Vertebrata; Euteleostomi; Mammalia; Eutheria; Laurasiatheria; Artiodactyla; Suina; Suidae; Sus	.	TRINITY_DN8916_c0_g1_i2.p1	33-548[+]	LMCD1_PIG^LMCD1_PIG^Q:39-85,H:20-66^48.936%ID^E:2.37e-09^RecName: Full=LIM and cysteine-rich domains protein 1;^Eukaryota; Metazoa; Chordata; Craniata; Vertebrata; Euteleostomi; Mammalia; Eutheria; Laurasiatheria; Artiodactyla; Suina; Suidae; Sus	.	sigP:type:3prime_partial^len:183^(+),score=18.45	.	.	KEGG:ssc:494020	GO:0005737^cellular_component^cytoplasm`GO:0005634^cellular_component^nucleus`GO:0003714^molecular_function^transcription corepressor activity`GO:0008270^molecular_function^zinc ion binding`GO:0070886^biological_process^positive regulation of calcineurin-NFAT signaling cascade`GO:0010611^biological_process^regulation of cardiac muscle hypertrophy	GO:0005737^cellular_component^cytoplasm`GO:0005634^cellular_component^nucleus`GO:0003714^molecular_function^transcription corepressor activity`GO:0008270^molecular_function^zinc ion binding`GO:0070886^biological_process^positive regulation of calcineurin-NFAT signaling cascade`GO:0010611^biological_process^regulation of cardiac muscle hypertrophy	.	.	.
TRINITY_DN8943_c0_g1	TRINITY_DN8943_c0_g1_i1	DD3_DICDI^DD3_DICDI^Q:120-1811,H:15-562^39.286%ID^E:4.29e-113^RecName: Full=Protein DD3-3;^Eukaryota; Amoebozoa; Evosea; Eumycetozoa; Dictyostelia; Dictyosteliales; Dictyosteliaceae; Dictyostelium	.	TRINITY_DN8943_c0_g1_i1.p1	93-2390[+]	DD3_DICDI^DD3_DICDI^Q:10-573,H:15-562^39.286%ID^E:1.07e-123^RecName: Full=Protein DD3-3;^Eukaryota; Amoebozoa; Evosea; Eumycetozoa; Dictyostelia; Dictyosteliales; Dictyosteliaceae; Dictyostelium	.	sigP:type:complete^len:766^(+),score=207.63	ExpAA=25.53^PredHel=1^Topology=o718-740i	.	KEGG:ddi:DDB_G0283095	.	.	.	.	.
TRINITY_DN8955_c0_g1	TRINITY_DN8955_c0_g1_i1	.	.	TRINITY_DN8955_c0_g1_i1.p1	3-470[+]	.	PF09851.12^SHOCT^Short C-terminal domain^122-147^E:0.00055	sigP:type:5prime_partial^len:156^(+),score=16.91	.	.	.	.	.	.	.	.
TRINITY_DN8908_c0_g1	TRINITY_DN8908_c0_g1_i1	.	.	.	.	.	.	.	.	.	.	.	.	.	.	.
TRINITY_DN8908_c0_g1	TRINITY_DN8908_c0_g1_i2	RTXE_DROME^RTXE_DROME^Q:3-476,H:525-685^32.143%ID^E:1.49e-20^RecName: Full=Probable RNA-directed DNA polymerase from transposon X-element;^Eukaryota; Metazoa; Ecdysozoa; Arthropoda; Hexapoda; Insecta; Pterygota; Neoptera; Endopterygota; Diptera; Brachycera; Muscomorpha; Ephydroidea; Drosophilidae; Drosophila; Sophophora	.	.	.	.	.	.	.	.	.	GO:0003964^molecular_function^RNA-directed DNA polymerase activity`GO:0006313^biological_process^transposition, DNA-mediated	.	.	.	.
TRINITY_DN8908_c0_g2	TRINITY_DN8908_c0_g2_i1	.	.	TRINITY_DN8908_c0_g2_i1.p1	1-984[-]	.	.	sigP:type:internal^len:329^(-),score=-37.87	.	.	.	.	.	.	.	.
TRINITY_DN8982_c0_g1	TRINITY_DN8982_c0_g1_i1	PIF1_DANRE^PIF1_DANRE^Q:261-10,H:538-619^40%ID^E:2.64e-10^RecName: Full=ATP-dependent DNA helicase PIF1 {ECO:0000255|HAMAP-Rule:MF_03176};^Eukaryota; Metazoa; Chordata; Craniata; Vertebrata; Euteleostomi; Actinopterygii; Neopterygii; Teleostei; Ostariophysi; Cypriniformes; Danionidae; Danioninae; Danio	.	TRINITY_DN8982_c0_g1_i1.p1	1-324[-]	PIF1_DANRE^PIF1_DANRE^Q:22-105,H:538-619^40%ID^E:2.38e-10^RecName: Full=ATP-dependent DNA helicase PIF1 {ECO:0000255|HAMAP-Rule:MF_03176};^Eukaryota; Metazoa; Chordata; Craniata; Vertebrata; Euteleostomi; Actinopterygii; Neopterygii; Teleostei; Ostariophysi; Cypriniformes; Danionidae; Danioninae; Danio	.	sigP:type:internal^len:109^(-),score=23.55	.	.	KEGG:dre:326729	GO:0005739^cellular_component^mitochondrion`GO:0005634^cellular_component^nucleus`GO:0005657^cellular_component^replication fork`GO:0043139^molecular_function^5'-3' DNA helicase activity`GO:0005524^molecular_function^ATP binding`GO:0016887^molecular_function^ATP hydrolysis activity`GO:0003677^molecular_function^DNA binding`GO:0032508^biological_process^DNA duplex unwinding`GO:0006310^biological_p…	GO:0005739^cellular_component^mitochondrion`GO:0005634^cellular_component^nucleus`GO:0005657^cellular_component^replication fork`GO:0043139^molecular_function^5'-3' DNA helicase activity`GO:0005524^molecular_function^ATP binding`GO:0016887^molecular_function^ATP hydrolysis activity`GO:0003677^molecular_function^DNA binding`GO:0032508^biological_process^DNA duplex unwinding`GO:0006310^biological_p…	.	.	.
TRINITY_DN8982_c0_g2	TRINITY_DN8982_c0_g2_i1	.	.	.	.	.	.	.	.	.	.	.	.	.	.	.
TRINITY_DN8982_c0_g2	TRINITY_DN8982_c0_g2_i2	.	.	.	.	.	.	.	.	.	.	.	.	.	.	.
TRINITY_DN8963_c0_g1	TRINITY_DN8963_c0_g1_i1	.	.	.	.	.	.	.	.	.	.	.	.	.	.	.
TRINITY_DN8985_c0_g1	TRINITY_DN8985_c0_g1_i1	.	.	.	.	.	.	.	.	.	.	.	.	.	.	.
TRINITY_DN8985_c0_g1	TRINITY_DN8985_c0_g1_i2	.	.	.	.	.	.	.	.	.	.	.	.	.	.	.
TRINITY_DN8937_c0_g1	TRINITY_DN8937_c0_g1_i1	FUCT1_NEMVE^FUCT1_NEMVE^Q:1481-489,H:12-335^54.683%ID^E:2.22e-131^RecName: Full=GDP-fucose transporter 1;^Eukaryota; Metazoa; Cnidaria; Anthozoa; Hexacorallia; Actiniaria; Edwardsiidae; Nematostella	.	TRINITY_DN8937_c0_g1_i1.p1	486-1529[-]	FUCT1_NEMVE^FUCT1_NEMVE^Q:7-347,H:2-335^55.132%ID^E:5.77e-140^RecName: Full=GDP-fucose transporter 1;^Eukaryota; Metazoa; Cnidaria; Anthozoa; Hexacorallia; Actiniaria; Edwardsiidae; Nematostella	PF03151.19^TPT^Triose-phosphate Transporter family^16-313^E:2.1e-18	sigP:type:complete^len:364^(-),score=68.17	ExpAA=189.20^PredHel=9^Topology=i12-34o49-71i84-106o116-138i143-160o170-192i213-232o242-264i297-316o	.	KEGG:nve:5514196	GO:0005794^cellular_component^Golgi apparatus`GO:0000139^cellular_component^Golgi membrane`GO:0015297^molecular_function^antiporter activity`GO:0005457^molecular_function^GDP-fucose transmembrane transporter activity`GO:0008643^biological_process^carbohydrate transport`GO:0036085^biological_process^GDP-fucose import into Golgi lumen`GO:0036066^biological_process^protein O-linked fucosylation	GO:0005794^cellular_component^Golgi apparatus`GO:0000139^cellular_component^Golgi membrane`GO:0015297^molecular_function^antiporter activity`GO:0005457^molecular_function^GDP-fucose transmembrane transporter activity`GO:0008643^biological_process^carbohydrate transport`GO:0036085^biological_process^GDP-fucose import into Golgi lumen`GO:0036066^biological_process^protein O-linked fucosylation	.	.	.
TRINITY_DN8937_c0_g1	TRINITY_DN8937_c0_g1_i2	FUCT1_NEMVE^FUCT1_NEMVE^Q:436-152,H:247-334^53.684%ID^E:5.71e-27^RecName: Full=GDP-fucose transporter 1;^Eukaryota; Metazoa; Cnidaria; Anthozoa; Hexacorallia; Actiniaria; Edwardsiidae; Nematostella	.	.	.	.	.	.	.	.	KEGG:nve:5514196	GO:0005794^cellular_component^Golgi apparatus`GO:0000139^cellular_component^Golgi membrane`GO:0015297^molecular_function^antiporter activity`GO:0005457^molecular_function^GDP-fucose transmembrane transporter activity`GO:0008643^biological_process^carbohydrate transport`GO:0036085^biological_process^GDP-fucose import into Golgi lumen`GO:0036066^biological_process^protein O-linked fucosylation	.	.	.	.
TRINITY_DN8961_c0_g1	TRINITY_DN8961_c0_g1_i1	RWDD3_PONAB^RWDD3_PONAB^Q:69-707,H:3-221^39.556%ID^E:3.63e-42^RecName: Full=RWD domain-containing protein 3;^Eukaryota; Metazoa; Chordata; Craniata; Vertebrata; Euteleostomi; Mammalia; Eutheria; Euarchontoglires; Primates; Haplorrhini; Catarrhini; Hominidae; Pongo	.	TRINITY_DN8961_c0_g1_i1.p1	51-734[+]	RWDD3_PONAB^RWDD3_PONAB^Q:7-219,H:3-221^39.556%ID^E:9.76e-43^RecName: Full=RWD domain-containing protein 3;^Eukaryota; Metazoa; Chordata; Craniata; Vertebrata; Euteleostomi; Mammalia; Eutheria; Euarchontoglires; Primates; Haplorrhini; Catarrhini; Hominidae; Pongo	PF05773.25^RWD^RWD domain^10-113^E:4.4e-14	sigP:type:complete^len:244^(+),score=34.16	.	.	KEGG:pon:100171978	GO:0005737^cellular_component^cytoplasm`GO:0005634^cellular_component^nucleus`GO:0032088^biological_process^negative regulation of NF-kappaB transcription factor activity`GO:1902073^biological_process^positive regulation of hypoxia-inducible factor-1alpha signaling pathway`GO:0033235^biological_process^positive regulation of protein sumoylation	GO:0005737^cellular_component^cytoplasm`GO:0005634^cellular_component^nucleus`GO:0032088^biological_process^negative regulation of NF-kappaB transcription factor activity`GO:1902073^biological_process^positive regulation of hypoxia-inducible factor-1alpha signaling pathway`GO:0033235^biological_process^positive regulation of protein sumoylation	GO:0005515^molecular_function^protein binding	.	.
TRINITY_DN8961_c0_g2	TRINITY_DN8961_c0_g2_i1	.	.	.	.	.	.	.	.	.	.	.	.	.	.	.
TRINITY_DN8961_c0_g1	TRINITY_DN8961_c0_g1_i2	RWDD3_PONAB^RWDD3_PONAB^Q:69-842,H:3-266^37.037%ID^E:2.13e-46^RecName: Full=RWD domain-containing protein 3;^Eukaryota; Metazoa; Chordata; Craniata; Vertebrata; Euteleostomi; Mammalia; Eutheria; Euarchontoglires; Primates; Haplorrhini; Catarrhini; Hominidae; Pongo	.	TRINITY_DN8961_c0_g1_i2.p1	51-857[+]	RWDD3_PONAB^RWDD3_PONAB^Q:7-264,H:3-266^37.037%ID^E:1.08e-46^RecName: Full=RWD domain-containing protein 3;^Eukaryota; Metazoa; Chordata; Craniata; Vertebrata; Euteleostomi; Mammalia; Eutheria; Euarchontoglires; Primates; Haplorrhini; Catarrhini; Hominidae; Pongo	PF05773.25^RWD^RWD domain^10-113^E:6.5e-14	sigP:type:3prime_partial^len:286^(+),score=39.35	.	.	KEGG:pon:100171978	GO:0005737^cellular_component^cytoplasm`GO:0005634^cellular_component^nucleus`GO:0032088^biological_process^negative regulation of NF-kappaB transcription factor activity`GO:1902073^biological_process^positive regulation of hypoxia-inducible factor-1alpha signaling pathway`GO:0033235^biological_process^positive regulation of protein sumoylation	GO:0005737^cellular_component^cytoplasm`GO:0005634^cellular_component^nucleus`GO:0032088^biological_process^negative regulation of NF-kappaB transcription factor activity`GO:1902073^biological_process^positive regulation of hypoxia-inducible factor-1alpha signaling pathway`GO:0033235^biological_process^positive regulation of protein sumoylation	GO:0005515^molecular_function^protein binding	.	.
TRINITY_DN8979_c0_g1	TRINITY_DN8979_c0_g1_i1	.	.	TRINITY_DN8979_c0_g1_i1.p1	1-438[-]	.	.	sigP:type:internal^len:147^(-),score=19.88	.	.	.	.	.	.	.	.
TRINITY_DN8979_c0_g2	TRINITY_DN8979_c0_g2_i1	DCA15_XENLA^DCA15_XENLA^Q:680-171,H:425-589^29.07%ID^E:1.11e-12^RecName: Full=DDB1- and CUL4-associated factor 15 {ECO:0000250|UniProtKB:Q66K64};^Eukaryota; Metazoa; Chordata; Craniata; Vertebrata; Euteleostomi; Amphibia; Batrachia; Anura; Pipoidea; Pipidae; Xenopodinae; Xenopus; Xenopus	.	TRINITY_DN8979_c0_g2_i1.p1	135-701[-]	DCA15_XENLA^DCA15_XENLA^Q:8-177,H:425-589^29.07%ID^E:2.62e-13^RecName: Full=DDB1- and CUL4-associated factor 15 {ECO:0000250|UniProtKB:Q66K64};^Eukaryota; Metazoa; Chordata; Craniata; Vertebrata; Euteleostomi; Amphibia; Batrachia; Anura; Pipoidea; Pipidae; Xenopodinae; Xenopus; Xenopus	.	sigP:type:5prime_partial^len:189^(-),score=50.60	.	.	.	GO:0080008^cellular_component^Cul4-RING E3 ubiquitin ligase complex`GO:0046872^molecular_function^metal ion binding`GO:0002376^biological_process^immune system process`GO:0000209^biological_process^protein polyubiquitination`GO:0032814^biological_process^regulation of natural killer cell activation	GO:0080008^cellular_component^Cul4-RING E3 ubiquitin ligase complex`GO:0046872^molecular_function^metal ion binding`GO:0002376^biological_process^immune system process`GO:0000209^biological_process^protein polyubiquitination`GO:0032814^biological_process^regulation of natural killer cell activation	.	.	.
TRINITY_DN8979_c0_g2	TRINITY_DN8979_c0_g2_i2	DCA15_XENLA^DCA15_XENLA^Q:680-171,H:425-589^29.651%ID^E:6.08e-13^RecName: Full=DDB1- and CUL4-associated factor 15 {ECO:0000250|UniProtKB:Q66K64};^Eukaryota; Metazoa; Chordata; Craniata; Vertebrata; Euteleostomi; Amphibia; Batrachia; Anura; Pipoidea; Pipidae; Xenopodinae; Xenopus; Xenopus	.	TRINITY_DN8979_c0_g2_i2.p1	135-896[-]	DCA15_XENLA^DCA15_XENLA^Q:73-242,H:425-589^29.651%ID^E:2.46e-13^RecName: Full=DDB1- and CUL4-associated factor 15 {ECO:0000250|UniProtKB:Q66K64};^Eukaryota; Metazoa; Chordata; Craniata; Vertebrata; Euteleostomi; Amphibia; Batrachia; Anura; Pipoidea; Pipidae; Xenopodinae; Xenopus; Xenopus	.	sigP:type:5prime_partial^len:254^(-),score=69.19	.	.	.	GO:0080008^cellular_component^Cul4-RING E3 ubiquitin ligase complex`GO:0046872^molecular_function^metal ion binding`GO:0002376^biological_process^immune system process`GO:0000209^biological_process^protein polyubiquitination`GO:0032814^biological_process^regulation of natural killer cell activation	GO:0080008^cellular_component^Cul4-RING E3 ubiquitin ligase complex`GO:0046872^molecular_function^metal ion binding`GO:0002376^biological_process^immune system process`GO:0000209^biological_process^protein polyubiquitination`GO:0032814^biological_process^regulation of natural killer cell activation	.	.	.
TRINITY_DN8912_c0_g1	TRINITY_DN8912_c0_g1_i1	.	.	.	.	.	.	.	.	.	.	.	.	.	.	.
TRINITY_DN8912_c0_g1	TRINITY_DN8912_c0_g1_i2	.	.	.	.	.	.	.	.	.	.	.	.	.	.	.
TRINITY_DN8912_c1_g1	TRINITY_DN8912_c1_g1_i1	AGRL1_BOVIN^AGRL1_BOVIN^Q:420-169,H:1009-1094^31.395%ID^E:7.74e-06^RecName: Full=Adhesion G protein-coupled receptor L1 {ECO:0000250|UniProtKB:O94910};^Eukaryota; Metazoa; Chordata; Craniata; Vertebrata; Euteleostomi; Mammalia; Eutheria; Laurasiatheria; Artiodactyla; Ruminantia; Pecora; Bovidae; Bovinae; Bos	.	TRINITY_DN8912_c1_g1_i1.p1	37-426[-]	AGRL1_BOVIN^AGRL1_BOVIN^Q:3-86,H:1009-1094^31.395%ID^E:4.98e-06^RecName: Full=Adhesion G protein-coupled receptor L1 {ECO:0000250|UniProtKB:O94910};^Eukaryota; Metazoa; Chordata; Craniata; Vertebrata; Euteleostomi; Mammalia; Eutheria; Laurasiatheria; Artiodactyla; Ruminantia; Pecora; Bovidae; Bovinae; Bos	PF00002.27^7tm_2^7 transmembrane receptor (Secretin family)^2-84^E:2.1e-05	sigP:type:5prime_partial^len:130^(-),score=22.74	ExpAA=63.77^PredHel=3^Topology=o4-22i42-64o68-90i	.	KEGG:bta:788252	GO:0070161^cellular_component^anchoring junction`GO:0030424^cellular_component^axon`GO:0005615^cellular_component^extracellular space`GO:0030426^cellular_component^growth cone`GO:0043005^cellular_component^neuron projection`GO:0005886^cellular_component^plasma membrane`GO:0042734^cellular_component^presynaptic membrane`GO:0045202^cellular_component^synapse`GO:0030246^molecular_function^carbohydra…	GO:0070161^cellular_component^anchoring junction`GO:0030424^cellular_component^axon`GO:0005615^cellular_component^extracellular space`GO:0030426^cellular_component^growth cone`GO:0043005^cellular_component^neuron projection`GO:0005886^cellular_component^plasma membrane`GO:0042734^cellular_component^presynaptic membrane`GO:0045202^cellular_component^synapse`GO:0030246^molecular_function^carbohydra…	GO:0004930^molecular_function^G protein-coupled receptor activity`GO:0007186^biological_process^G protein-coupled receptor signaling pathway	.	.
TRINITY_DN8914_c0_g1	TRINITY_DN8914_c0_g1_i1	TDRD6_DANRE^TDRD6_DANRE^Q:35-358,H:204-315^32.743%ID^E:9.25e-08^RecName: Full=Tudor domain-containing 6 {ECO:0000305};^Eukaryota; Metazoa; Chordata; Craniata; Vertebrata; Euteleostomi; Actinopterygii; Neopterygii; Teleostei; Ostariophysi; Cypriniformes; Danionidae; Danioninae; Danio	.	TRINITY_DN8914_c0_g1_i1.p1	2-361[+]	TDRD6_DANRE^TDRD6_DANRE^Q:12-119,H:204-315^32.743%ID^E:8.32e-08^RecName: Full=Tudor domain-containing 6 {ECO:0000305};^Eukaryota; Metazoa; Chordata; Craniata; Vertebrata; Euteleostomi; Actinopterygii; Neopterygii; Teleostei; Ostariophysi; Cypriniformes; Danionidae; Danioninae; Danio	PF00567.27^TUDOR^Tudor domain^47-116^E:1.2e-12	sigP:type:internal^len:121^(+),score=23.49	.	.	KEGG:dre:565665	GO:0033391^cellular_component^chromatoid body`GO:0060293^cellular_component^germ plasm`GO:0032019^cellular_component^mitochondrial cloud`GO:0043186^cellular_component^P granule`GO:0007281^biological_process^germ cell development`GO:0070925^biological_process^organelle assembly`GO:1903863^biological_process^P granule assembly`GO:0030719^biological_process^P granule organization`GO:0034587^biologic…	GO:0033391^cellular_component^chromatoid body`GO:0060293^cellular_component^germ plasm`GO:0032019^cellular_component^mitochondrial cloud`GO:0043186^cellular_component^P granule`GO:0007281^biological_process^germ cell development`GO:0070925^biological_process^organelle assembly`GO:1903863^biological_process^P granule assembly`GO:0030719^biological_process^P granule organization`GO:0034587^biologic…	.	.	.
TRINITY_DN8914_c0_g2	TRINITY_DN8914_c0_g2_i1	TDRD6_HUMAN^TDRD6_HUMAN^Q:7-315,H:764-864^39.806%ID^E:1.27e-16^RecName: Full=Tudor domain-containing protein 6;^Eukaryota; Metazoa; Chordata; Craniata; Vertebrata; Euteleostomi; Mammalia; Eutheria; Euarchontoglires; Primates; Haplorrhini; Catarrhini; Hominidae; Homo`TDRD6_HUMAN^TDRD6_HUMAN^Q:67-297,H:1531-1609^37.975%ID^E:8.26e-09^RecName: Full=Tudor domain-containing protein 6;^Eukaryota; Metazo…	.	TRINITY_DN8914_c0_g2_i1.p1	1-318[+]	TDRD6_HUMAN^TDRD6_HUMAN^Q:3-105,H:764-864^39.806%ID^E:1.14e-16^RecName: Full=Tudor domain-containing protein 6;^Eukaryota; Metazoa; Chordata; Craniata; Vertebrata; Euteleostomi; Mammalia; Eutheria; Euarchontoglires; Primates; Haplorrhini; Catarrhini; Hominidae; Homo`TDRD6_HUMAN^TDRD6_HUMAN^Q:23-99,H:1531-1609^37.975%ID^E:7.44e-09^RecName: Full=Tudor domain-containing protein 6;^Eukaryota; Metazoa…	PF00567.27^TUDOR^Tudor domain^9-104^E:2.6e-27`PF06003.15^SMN^Survival motor neuron protein (SMN)^52-104^E:5.9e-05	sigP:type:internal^len:107^(+),score=20.03	.	.	KEGG:hsa:221400	GO:0033391^cellular_component^chromatoid body`GO:0005737^cellular_component^cytoplasm`GO:0043186^cellular_component^P granule`GO:0030719^biological_process^P granule organization`GO:0034587^biological_process^piRNA processing`GO:0007283^biological_process^spermatogenesis	GO:0033391^cellular_component^chromatoid body`GO:0005737^cellular_component^cytoplasm`GO:0043186^cellular_component^P granule`GO:0030719^biological_process^P granule organization`GO:0034587^biological_process^piRNA processing`GO:0007283^biological_process^spermatogenesis	GO:0003723^molecular_function^RNA binding`GO:0006397^biological_process^mRNA processing`GO:0005634^cellular_component^nucleus`GO:0005737^cellular_component^cytoplasm	.	.
TRINITY_DN8914_c0_g3	TRINITY_DN8914_c0_g3_i1	TDRD1_HUMAN^TDRD1_HUMAN^Q:935-102,H:772-1060^30.872%ID^E:1.25e-32^RecName: Full=Tudor domain-containing protein 1;^Eukaryota; Metazoa; Chordata; Craniata; Vertebrata; Euteleostomi; Mammalia; Eutheria; Euarchontoglires; Primates; Haplorrhini; Catarrhini; Hominidae; Homo`TDRD1_HUMAN^TDRD1_HUMAN^Q:932-18,H:552-864^24.684%ID^E:1.32e-21^RecName: Full=Tudor domain-containing protein 1;^Eukaryota; Metaz…	.	TRINITY_DN8914_c0_g3_i1.p1	3-935[-]	TDRD1_HUMAN^TDRD1_HUMAN^Q:1-278,H:772-1060^30.293%ID^E:1.19e-33^RecName: Full=Tudor domain-containing protein 1;^Eukaryota; Metazoa; Chordata; Craniata; Vertebrata; Euteleostomi; Mammalia; Eutheria; Euarchontoglires; Primates; Haplorrhini; Catarrhini; Hominidae; Homo`TDRD1_HUMAN^TDRD1_HUMAN^Q:2-306,H:552-864^24.684%ID^E:3.16e-25^RecName: Full=Tudor domain-containing protein 1;^Eukaryota; Metazoa;…	PF00567.27^TUDOR^Tudor domain^1-61^E:4.7e-19`PF00567.27^TUDOR^Tudor domain^157-277^E:5.2e-28	sigP:type:internal^len:312^(-),score=84.75	.	.	KEGG:hsa:56165	GO:0005737^cellular_component^cytoplasm`GO:0043186^cellular_component^P granule`GO:0071546^cellular_component^pi-body`GO:0046872^molecular_function^metal ion binding`GO:0043046^biological_process^DNA methylation involved in gamete generation`GO:0031047^biological_process^RNA-mediated gene silencing`GO:0007281^biological_process^germ cell development`GO:0051321^biological_process^meiotic cell cycl…	GO:0005737^cellular_component^cytoplasm`GO:0043186^cellular_component^P granule`GO:0071546^cellular_component^pi-body`GO:0046872^molecular_function^metal ion binding`GO:0043046^biological_process^DNA methylation involved in gamete generation`GO:0031047^biological_process^RNA-mediated gene silencing`GO:0007281^biological_process^germ cell development`GO:0051321^biological_process^meiotic cell cycl…	.	.	.
TRINITY_DN8953_c0_g1	TRINITY_DN8953_c0_g1_i1	.	.	.	.	.	.	.	.	.	.	.	.	.	.	.
TRINITY_DN8978_c0_g1	TRINITY_DN8978_c0_g1_i1	.	.	.	.	.	.	.	.	.	.	.	.	.	.	.
TRINITY_DN8978_c0_g1	TRINITY_DN8978_c0_g1_i2	.	.	.	.	.	.	.	.	.	.	.	.	.	.	.
TRINITY_DN8993_c0_g1	TRINITY_DN8993_c0_g1_i1	.	.	.	.	.	.	.	.	.	.	.	.	.	.	.
TRINITY_DN8993_c0_g2	TRINITY_DN8993_c0_g2_i1	FLNA_DROME^FLNA_DROME^Q:3-404,H:54-199^40.411%ID^E:7.04e-24^RecName: Full=Filamin-A;^Eukaryota; Metazoa; Ecdysozoa; Arthropoda; Hexapoda; Insecta; Pterygota; Neoptera; Endopterygota; Diptera; Brachycera; Muscomorpha; Ephydroidea; Drosophilidae; Drosophila; Sophophora	.	TRINITY_DN8993_c0_g2_i1.p1	3-404[+]	FLNA_DROME^FLNA_DROME^Q:1-134,H:54-199^40.411%ID^E:3.28e-32^RecName: Full=Filamin-A;^Eukaryota; Metazoa; Ecdysozoa; Arthropoda; Hexapoda; Insecta; Pterygota; Neoptera; Endopterygota; Diptera; Brachycera; Muscomorpha; Ephydroidea; Drosophilidae; Drosophila; Sophophora	PF00307.34^CH^Calponin homology (CH) domain^13-67^E:1.9e-09`PF00307.34^CH^Calponin homology (CH) domain^77-133^E:1.1e-06	sigP:type:internal^len:135^(+),score=31.43	.	.	KEGG:dme:Dmel_CG3937	GO:0015629^cellular_component^actin cytoskeleton`GO:0045179^cellular_component^apical cortex`GO:0005829^cellular_component^cytosol`GO:0035324^cellular_component^female germline ring canal`GO:0035183^cellular_component^female germline ring canal inner rim`GO:0035182^cellular_component^female germline ring canal outer rim`GO:0005886^cellular_component^plasma membrane`GO:0030018^cellular_component^Z…	GO:0015629^cellular_component^actin cytoskeleton`GO:0045179^cellular_component^apical cortex`GO:0005829^cellular_component^cytosol`GO:0035324^cellular_component^female germline ring canal`GO:0035183^cellular_component^female germline ring canal inner rim`GO:0035182^cellular_component^female germline ring canal outer rim`GO:0005886^cellular_component^plasma membrane`GO:0030018^cellular_component^Z…	GO:0005515^molecular_function^protein binding	.	.
TRINITY_DN8965_c0_g1	TRINITY_DN8965_c0_g1_i1	.	.	.	.	.	.	.	.	.	.	.	.	.	.	.
TRINITY_DN8969_c0_g1	TRINITY_DN8969_c0_g1_i1	.	.	.	.	.	.	.	.	.	.	.	.	.	.	.
TRINITY_DN8928_c0_g1	TRINITY_DN8928_c0_g1_i1	.	.	TRINITY_DN8928_c0_g1_i1.p1	62-844[-]	.	.	sigP:type:5prime_partial^len:261^(-),score=32.94	.	.	.	.	.	.	.	.
TRINITY_DN8928_c0_g2	TRINITY_DN8928_c0_g2_i1	.	.	.	.	.	.	.	.	.	.	.	.	.	.	.
TRINITY_DN8928_c0_g2	TRINITY_DN8928_c0_g2_i2	.	.	.	.	.	.	.	.	.	.	.	.	.	.	.
TRINITY_DN8951_c0_g1	TRINITY_DN8951_c0_g1_i1	.	.	.	.	.	.	.	.	.	.	.	.	.	.	.
TRINITY_DN8951_c0_g1	TRINITY_DN8951_c0_g1_i2	CFA91_HUMAN^CFA91_HUMAN^Q:4667-2541,H:30-738^56.101%ID^E:0^RecName: Full=Cilia- and flagella-associated protein 91 {ECO:0000305};^Eukaryota; Metazoa; Chordata; Craniata; Vertebrata; Euteleostomi; Mammalia; Eutheria; Euarchontoglires; Primates; Haplorrhini; Catarrhini; Hominidae; Homo	.	TRINITY_DN8951_c0_g1_i2.p1	1995-4697[-]	CFA91_HUMAN^CFA91_HUMAN^Q:11-719,H:30-738^56.101%ID^E:0^RecName: Full=Cilia- and flagella-associated protein 91 {ECO:0000305};^Eukaryota; Metazoa; Chordata; Craniata; Vertebrata; Euteleostomi; Mammalia; Eutheria; Euarchontoglires; Primates; Haplorrhini; Catarrhini; Hominidae; Homo	PF14738.9^CFAP91^Cilia- and flagella-associated protein 91^174-326^E:1.5e-64	sigP:type:complete^len:901^(-),score=271.36	.	.	KEGG:hsa:89876	GO:0005930^cellular_component^axoneme`GO:0005739^cellular_component^mitochondrion`GO:0031514^cellular_component^motile cilium`GO:1904158^biological_process^axonemal central apparatus assembly`GO:0030154^biological_process^cell differentiation`GO:0003341^biological_process^cilium movement`GO:0007283^biological_process^spermatogenesis	GO:0005930^cellular_component^axoneme`GO:0005739^cellular_component^mitochondrion`GO:0031514^cellular_component^motile cilium`GO:1904158^biological_process^axonemal central apparatus assembly`GO:0030154^biological_process^cell differentiation`GO:0003341^biological_process^cilium movement`GO:0007283^biological_process^spermatogenesis	.	.	.
TRINITY_DN8951_c0_g1	TRINITY_DN8951_c0_g1_i2	CFA91_HUMAN^CFA91_HUMAN^Q:4667-2541,H:30-738^56.101%ID^E:0^RecName: Full=Cilia- and flagella-associated protein 91 {ECO:0000305};^Eukaryota; Metazoa; Chordata; Craniata; Vertebrata; Euteleostomi; Mammalia; Eutheria; Euarchontoglires; Primates; Haplorrhini; Catarrhini; Hominidae; Homo	.	TRINITY_DN8951_c0_g1_i2.p2	3-914[+]	NUCG_CAEEL^NUCG_CAEEL^Q:19-298,H:1-297^45.118%ID^E:4.22e-87^RecName: Full=Endonuclease G, mitochondrial;^Eukaryota; Metazoa; Ecdysozoa; Nematoda; Chromadorea; Rhabditida; Rhabditina; Rhabditomorpha; Rhabditoidea; Rhabditidae; Peloderinae; Caenorhabditis	PF01223.26^Endonuclease_NS^DNA/RNA non-specific endonuclease^71-293^E:1.1e-63	sigP:type:5prime_partial^len:304^(+),score=54.86	ExpAA=20.91^PredHel=1^Topology=i13-35o	.	KEGG:cel:CELE_C41D11.8	GO:0005930^cellular_component^axoneme`GO:0005739^cellular_component^mitochondrion`GO:0031514^cellular_component^motile cilium`GO:1904158^biological_process^axonemal central apparatus assembly`GO:0030154^biological_process^cell differentiation`GO:0003341^biological_process^cilium movement`GO:0007283^biological_process^spermatogenesis	GO:0005743^cellular_component^mitochondrial inner membrane`GO:0005739^cellular_component^mitochondrion`GO:0005634^cellular_component^nucleus`GO:1990238^molecular_function^double-stranded DNA endodeoxyribonuclease activity`GO:0004520^molecular_function^endodeoxyribonuclease activity`GO:0004519^molecular_function^endonuclease activity`GO:0004521^molecular_function^endoribonuclease activity`GO:00468…	GO:0003676^molecular_function^nucleic acid binding`GO:0016787^molecular_function^hydrolase activity`GO:0046872^molecular_function^metal ion binding	.	.
TRINITY_DN6944_c0_g1	TRINITY_DN6944_c0_g1_i1	.	.	.	.	.	.	.	.	.	.	.	.	.	.	.
TRINITY_DN6944_c0_g2	TRINITY_DN6944_c0_g2_i1	ARF_VIGUN^ARF_VIGUN^Q:37-585,H:11-180^39.13%ID^E:4.07e-16^RecName: Full=ADP-ribosylation factor;^Eukaryota; Viridiplantae; Streptophyta; Embryophyta; Tracheophyta; Spermatophyta; Magnoliopsida; eudicotyledons; Gunneridae; Pentapetalae; rosids; fabids; Fabales; Fabaceae; Papilionoideae; 50 kb inversion clade; NPAAA clade; indigoferoid/millettioid clade; Phaseoleae; Vigna	.	TRINITY_DN6944_c0_g2_i1.p1	1-633[+]	ARF_VIGUN^ARF_VIGUN^Q:13-195,H:11-180^39.13%ID^E:2.36e-23^RecName: Full=ADP-ribosylation factor;^Eukaryota; Viridiplantae; Streptophyta; Embryophyta; Tracheophyta; Spermatophyta; Magnoliopsida; eudicotyledons; Gunneridae; Pentapetalae; rosids; fabids; Fabales; Fabaceae; Papilionoideae; 50 kb inversion clade; NPAAA clade; indigoferoid/millettioid clade; Phaseoleae; Vigna	PF00025.24^Arf^ADP-ribosylation factor family^17-192^E:7.3e-29`PF09439.13^SRPRB^Signal recognition particle receptor beta subunit^20-159^E:1.4e-13`PF01926.26^MMR_HSR1^50S ribosome-binding GTPase^22-142^E:3.8e-06	sigP:type:5prime_partial^len:211^(+),score=44.03	.	.	.	GO:0005794^cellular_component^Golgi apparatus`GO:0005525^molecular_function^GTP binding`GO:0003924^molecular_function^GTPase activity`GO:0015031^biological_process^protein transport`GO:0016192^biological_process^vesicle-mediated transport	GO:0005794^cellular_component^Golgi apparatus`GO:0005525^molecular_function^GTP binding`GO:0003924^molecular_function^GTPase activity`GO:0015031^biological_process^protein transport`GO:0016192^biological_process^vesicle-mediated transport	GO:0003924^molecular_function^GTPase activity`GO:0005525^molecular_function^GTP binding	.	.
TRINITY_DN6926_c0_g1	TRINITY_DN6926_c0_g1_i1	STAB1_HUMAN^STAB1_HUMAN^Q:7-276,H:589-678^28.571%ID^E:2.71e-06^RecName: Full=Stabilin-1;^Eukaryota; Metazoa; Chordata; Craniata; Vertebrata; Euteleostomi; Mammalia; Eutheria; Euarchontoglires; Primates; Haplorrhini; Catarrhini; Hominidae; Homo	.	TRINITY_DN6926_c0_g1_i1.p1	1-297[+]	STAB1_HUMAN^STAB1_HUMAN^Q:3-92,H:589-678^28.571%ID^E:2.44e-06^RecName: Full=Stabilin-1;^Eukaryota; Metazoa; Chordata; Craniata; Vertebrata; Euteleostomi; Mammalia; Eutheria; Euarchontoglires; Primates; Haplorrhini; Catarrhini; Hominidae; Homo	PF02469.25^Fasciclin^Fasciclin domain^7-56^E:7.1e-05	sigP:type:internal^len:100^(+),score=21.69	.	.	KEGG:hsa:23166	GO:0030666^cellular_component^endocytic vesicle membrane`GO:0005886^cellular_component^plasma membrane`GO:0005509^molecular_function^calcium ion binding`GO:0005540^molecular_function^hyaluronic acid binding`GO:0030169^molecular_function^low-density lipoprotein particle binding`GO:0005041^molecular_function^low-density lipoprotein particle receptor activity`GO:0015035^molecular_function^protein-di…	GO:0030666^cellular_component^endocytic vesicle membrane`GO:0005886^cellular_component^plasma membrane`GO:0005509^molecular_function^calcium ion binding`GO:0005540^molecular_function^hyaluronic acid binding`GO:0030169^molecular_function^low-density lipoprotein particle binding`GO:0005041^molecular_function^low-density lipoprotein particle receptor activity`GO:0015035^molecular_function^protein-di…	.	.	.
TRINITY_DN6991_c0_g1	TRINITY_DN6991_c0_g1_i1	GP101_HUMAN^GP101_HUMAN^Q:1151-45,H:56-415^24.147%ID^E:2.84e-22^RecName: Full=Probable G-protein coupled receptor 101;^Eukaryota; Metazoa; Chordata; Craniata; Vertebrata; Euteleostomi; Mammalia; Eutheria; Euarchontoglires; Primates; Haplorrhini; Catarrhini; Hominidae; Homo	.	TRINITY_DN6991_c0_g1_i1.p1	3-1268[-]	GP101_HUMAN^GP101_HUMAN^Q:15-408,H:37-415^24.631%ID^E:2.6e-26^RecName: Full=Probable G-protein coupled receptor 101;^Eukaryota; Metazoa; Chordata; Craniata; Vertebrata; Euteleostomi; Mammalia; Eutheria; Euarchontoglires; Primates; Haplorrhini; Catarrhini; Hominidae; Homo	PF00001.24^7tm_1^7 transmembrane receptor (rhodopsin family)^27-416^E:1.4e-46	sigP:type:internal^len:423^(-),score=70.60	ExpAA=130.44^PredHel=5^Topology=o13-35i47-69o84-106i127-149o173-195i	.	KEGG:hsa:83550	GO:0043235^cellular_component^receptor complex`GO:0004930^molecular_function^G protein-coupled receptor activity`GO:0071880^biological_process^adenylate cyclase-activating adrenergic receptor signaling pathway	GO:0043235^cellular_component^receptor complex`GO:0004930^molecular_function^G protein-coupled receptor activity`GO:0071880^biological_process^adenylate cyclase-activating adrenergic receptor signaling pathway	GO:0004930^molecular_function^G protein-coupled receptor activity`GO:0007186^biological_process^G protein-coupled receptor signaling pathway	.	.
TRINITY_DN6985_c0_g1	TRINITY_DN6985_c0_g1_i1	.	.	.	.	.	.	.	.	.	.	.	.	.	.	.
TRINITY_DN6978_c0_g1	TRINITY_DN6978_c0_g1_i1	.	.	TRINITY_DN6978_c0_g1_i1.p1	688-987[-]	.	.	sigP:type:complete^len:100^(-),score=27.01	.	.	.	.	.	.	.	.
TRINITY_DN6915_c0_g1	TRINITY_DN6915_c0_g1_i1	SUREJ_STRPU^SUREJ_STRPU^Q:251-913,H:816-1050^23.361%ID^E:5.03e-06^RecName: Full=Sperm receptor for egg jelly;^Eukaryota; Metazoa; Echinodermata; Eleutherozoa; Echinozoa; Echinoidea; Euechinoidea; Echinacea; Camarodonta; Echinidea; Strongylocentrotidae; Strongylocentrotus	.	TRINITY_DN6915_c0_g1_i1.p1	2-934[+]	SUREJ_STRPU^SUREJ_STRPU^Q:84-304,H:816-1050^23.361%ID^E:4.53e-06^RecName: Full=Sperm receptor for egg jelly;^Eukaryota; Metazoa; Echinodermata; Eleutherozoa; Echinozoa; Echinoidea; Euechinoidea; Echinacea; Camarodonta; Echinidea; Strongylocentrotidae; Strongylocentrotus	PF02010.18^REJ^REJ domain^28-220^E:9.4e-27	sigP:type:internal^len:312^(+),score=65.36	.	.	KEGG:spu:373460	GO:0016020^cellular_component^membrane`GO:0005886^cellular_component^plasma membrane`GO:0005262^molecular_function^calcium channel activity`GO:0005509^molecular_function^calcium ion binding`GO:0030246^molecular_function^carbohydrate binding`GO:0050982^biological_process^detection of mechanical stimulus	GO:0016020^cellular_component^membrane`GO:0005886^cellular_component^plasma membrane`GO:0005262^molecular_function^calcium channel activity`GO:0005509^molecular_function^calcium ion binding`GO:0030246^molecular_function^carbohydrate binding`GO:0050982^biological_process^detection of mechanical stimulus	.	.	.
TRINITY_DN6915_c0_g2	TRINITY_DN6915_c0_g2_i1	SUREJ_STRPU^SUREJ_STRPU^Q:485-78,H:577-719^23.649%ID^E:2.56e-06^RecName: Full=Sperm receptor for egg jelly;^Eukaryota; Metazoa; Echinodermata; Eleutherozoa; Echinozoa; Echinoidea; Euechinoidea; Echinacea; Camarodonta; Echinidea; Strongylocentrotidae; Strongylocentrotus	.	TRINITY_DN6915_c0_g2_i1.p1	3-545[-]	SUREJ_STRPU^SUREJ_STRPU^Q:21-156,H:577-719^23.649%ID^E:2.3e-06^RecName: Full=Sperm receptor for egg jelly;^Eukaryota; Metazoa; Echinodermata; Eleutherozoa; Echinozoa; Echinoidea; Euechinoidea; Echinacea; Camarodonta; Echinidea; Strongylocentrotidae; Strongylocentrotus	PF02010.18^REJ^REJ domain^15-174^E:3.2e-23	sigP:type:internal^len:182^(-),score=30.80	.	.	KEGG:spu:373460	GO:0016020^cellular_component^membrane`GO:0005886^cellular_component^plasma membrane`GO:0005262^molecular_function^calcium channel activity`GO:0005509^molecular_function^calcium ion binding`GO:0030246^molecular_function^carbohydrate binding`GO:0050982^biological_process^detection of mechanical stimulus	GO:0016020^cellular_component^membrane`GO:0005886^cellular_component^plasma membrane`GO:0005262^molecular_function^calcium channel activity`GO:0005509^molecular_function^calcium ion binding`GO:0030246^molecular_function^carbohydrate binding`GO:0050982^biological_process^detection of mechanical stimulus	.	.	.
TRINITY_DN6958_c0_g1	TRINITY_DN6958_c0_g1_i1	.	.	TRINITY_DN6958_c0_g1_i1.p1	1547-3571[-]	.	PF01549.27^ShK^ShK domain-like^116-151^E:2.1e-05`PF01549.27^ShK^ShK domain-like^256-291^E:1.2e-05	sigP:type:5prime_partial^len:675^(-),score=209.27	.	.	.	.	.	.	.	.
TRINITY_DN6958_c0_g1	TRINITY_DN6958_c0_g1_i2	.	.	TRINITY_DN6958_c0_g1_i2.p1	1547-3469[-]	.	PF01549.27^ShK^ShK domain-like^116-151^E:2e-05`PF01549.27^ShK^ShK domain-like^256-291^E:1.1e-05	sigP:type:5prime_partial^len:641^(-),score=205.30	.	.	.	.	.	.	.	.
TRINITY_DN6919_c0_g1	TRINITY_DN6919_c0_g1_i1	.	.	TRINITY_DN6919_c0_g1_i1.p1	1-873[+]	.	.	sigP:type:internal^len:292^(+),score=99.15	.	.	.	.	.	.	.	.
TRINITY_DN6919_c0_g2	TRINITY_DN6919_c0_g2_i1	.	.	TRINITY_DN6919_c0_g2_i1.p1	2-442[+]	.	.	sigP:type:internal^len:148^(+),score=46.45	.	.	.	.	.	.	.	.
TRINITY_DN6919_c0_g3	TRINITY_DN6919_c0_g3_i1	.	.	.	.	.	.	.	.	.	.	.	.	.	.	.
TRINITY_DN6964_c0_g1	TRINITY_DN6964_c0_g1_i1	P20D2_HUMAN^P20D2_HUMAN^Q:194-628,H:273-428^39.103%ID^E:3.81e-27^RecName: Full=Xaa-Arg dipeptidase;^Eukaryota; Metazoa; Chordata; Craniata; Vertebrata; Euteleostomi; Mammalia; Eutheria; Euarchontoglires; Primates; Haplorrhini; Catarrhini; Hominidae; Homo	.	.	.	.	.	.	.	.	KEGG:hsa:135293	GO:0005654^cellular_component^nucleoplasm`GO:0004180^molecular_function^carboxypeptidase activity`GO:0016805^molecular_function^dipeptidase activity`GO:0042802^molecular_function^identical protein binding`GO:0006508^biological_process^proteolysis	.	.	.	.
TRINITY_DN6964_c0_g1	TRINITY_DN6964_c0_g1_i2	P20D2_HUMAN^P20D2_HUMAN^Q:55-828,H:17-289^51.648%ID^E:8.6e-77^RecName: Full=Xaa-Arg dipeptidase;^Eukaryota; Metazoa; Chordata; Craniata; Vertebrata; Euteleostomi; Mammalia; Eutheria; Euarchontoglires; Primates; Haplorrhini; Catarrhini; Hominidae; Homo	.	TRINITY_DN6964_c0_g1_i2.p1	46-957[+]	P20D2_MOUSE^P20D2_MOUSE^Q:10-274,H:22-297^55.797%ID^E:1.72e-88^RecName: Full=Xaa-Arg dipeptidase;^Eukaryota; Metazoa; Chordata; Craniata; Vertebrata; Euteleostomi; Mammalia; Eutheria; Euarchontoglires; Glires; Rodentia; Myomorpha; Muroidea; Muridae; Murinae; Mus; Mus	PF01546.31^Peptidase_M20^Peptidase family M20/M25/M40^96-197^E:1.6e-05`PF07687.17^M20_dimer^Peptidase dimerisation domain^176-272^E:1e-09	sigP:type:complete^len:304^(+),score=66.32	.	.	KEGG:mmu:242377	GO:0005654^cellular_component^nucleoplasm`GO:0004180^molecular_function^carboxypeptidase activity`GO:0016805^molecular_function^dipeptidase activity`GO:0042802^molecular_function^identical protein binding`GO:0006508^biological_process^proteolysis	GO:0005654^cellular_component^nucleoplasm`GO:0004180^molecular_function^carboxypeptidase activity`GO:0016805^molecular_function^dipeptidase activity`GO:0042802^molecular_function^identical protein binding`GO:0006508^biological_process^proteolysis	GO:0016787^molecular_function^hydrolase activity	.	.
TRINITY_DN6964_c0_g1	TRINITY_DN6964_c0_g1_i3	P20D2_HUMAN^P20D2_HUMAN^Q:55-1230,H:17-428^49.029%ID^E:1.1e-114^RecName: Full=Xaa-Arg dipeptidase;^Eukaryota; Metazoa; Chordata; Craniata; Vertebrata; Euteleostomi; Mammalia; Eutheria; Euarchontoglires; Primates; Haplorrhini; Catarrhini; Hominidae; Homo	.	TRINITY_DN6964_c0_g1_i3.p1	46-1242[+]	P20D2_HUMAN^P20D2_HUMAN^Q:4-395,H:17-428^49.029%ID^E:2.18e-127^RecName: Full=Xaa-Arg dipeptidase;^Eukaryota; Metazoa; Chordata; Craniata; Vertebrata; Euteleostomi; Mammalia; Eutheria; Euarchontoglires; Primates; Haplorrhini; Catarrhini; Hominidae; Homo	PF01546.31^Peptidase_M20^Peptidase family M20/M25/M40^96-337^E:5.5e-07`PF07687.17^M20_dimer^Peptidase dimerisation domain^176-272^E:1.7e-09	sigP:type:complete^len:399^(+),score=89.76	.	.	KEGG:hsa:135293	GO:0005654^cellular_component^nucleoplasm`GO:0004180^molecular_function^carboxypeptidase activity`GO:0016805^molecular_function^dipeptidase activity`GO:0042802^molecular_function^identical protein binding`GO:0006508^biological_process^proteolysis	GO:0005654^cellular_component^nucleoplasm`GO:0004180^molecular_function^carboxypeptidase activity`GO:0016805^molecular_function^dipeptidase activity`GO:0042802^molecular_function^identical protein binding`GO:0006508^biological_process^proteolysis	GO:0016787^molecular_function^hydrolase activity	.	.
TRINITY_DN6946_c0_g1	TRINITY_DN6946_c0_g1_i1	SPS2L_RAT^SPS2L_RAT^Q:357-839,H:221-381^39.13%ID^E:1.56e-26^RecName: Full=SPATS2-like protein;^Eukaryota; Metazoa; Chordata; Craniata; Vertebrata; Euteleostomi; Mammalia; Eutheria; Euarchontoglires; Glires; Rodentia; Myomorpha; Muroidea; Muridae; Murinae; Rattus	.	TRINITY_DN6946_c0_g1_i1.p1	3-2258[+]	SPS2L_RAT^SPS2L_RAT^Q:119-279,H:221-381^39.13%ID^E:1.24e-27^RecName: Full=SPATS2-like protein;^Eukaryota; Metazoa; Chordata; Craniata; Vertebrata; Euteleostomi; Mammalia; Eutheria; Euarchontoglires; Glires; Rodentia; Myomorpha; Muroidea; Muridae; Murinae; Rattus	PF07139.14^DUF1387^Protein of unknown function (DUF1387)^8-261^E:1e-47`PF07267.14^Nucleo_P87^Nucleopolyhedrovirus capsid protein P87^195-416^E:3.8e-05	sigP:type:5prime_partial^len:752^(+),score=235.38	.	.	KEGG:rno:316426	GO:0005737^cellular_component^cytoplasm`GO:0005829^cellular_component^cytosol`GO:0005730^cellular_component^nucleolus`GO:0005654^cellular_component^nucleoplasm`GO:0032991^cellular_component^protein-containing complex	GO:0005737^cellular_component^cytoplasm`GO:0005829^cellular_component^cytosol`GO:0005730^cellular_component^nucleolus`GO:0005654^cellular_component^nucleoplasm`GO:0032991^cellular_component^protein-containing complex	GO:0019028^cellular_component^viral capsid	.	.
TRINITY_DN6946_c0_g2	TRINITY_DN6946_c0_g2_i1	.	.	TRINITY_DN6946_c0_g2_i1.p1	3-383[-]	.	PF02845.19^CUE^CUE domain^34-66^E:1.2e-07	sigP:type:3prime_partial^len:128^(-),score=36.20	.	.	.	.	.	GO:0043130^molecular_function^ubiquitin binding	.	.
TRINITY_DN6970_c0_g1	TRINITY_DN6970_c0_g1_i1	MOT10_DANRE^MOT10_DANRE^Q:133-1449,H:45-484^33.708%ID^E:2.86e-68^RecName: Full=Monocarboxylate transporter 10;^Eukaryota; Metazoa; Chordata; Craniata; Vertebrata; Euteleostomi; Actinopterygii; Neopterygii; Teleostei; Ostariophysi; Cypriniformes; Danionidae; Danioninae; Danio	.	TRINITY_DN6970_c0_g1_i1.p1	136-1731[+]	MOT10_MOUSE^MOT10_MOUSE^Q:2-460,H:43-512^35.084%ID^E:6.59e-79^RecName: Full=Monocarboxylate transporter 10;^Eukaryota; Metazoa; Chordata; Craniata; Vertebrata; Euteleostomi; Mammalia; Eutheria; Euarchontoglires; Glires; Rodentia; Myomorpha; Muroidea; Muridae; Murinae; Mus; Mus	PF07690.19^MFS_1^Major Facilitator Superfamily^34-260^E:9.5e-24`PF07690.19^MFS_1^Major Facilitator Superfamily^258-430^E:3.1e-20	sigP:type:complete^len:532^(+),score=87.45	ExpAA=260.58^PredHel=12^Topology=i23-45o65-87i94-116o120-142i155-177o182-204i236-258o273-290i303-322o327-349i361-383o393-415i	.	KEGG:mmu:72472	GO:0016323^cellular_component^basolateral plasma membrane`GO:0015173^molecular_function^aromatic amino acid transmembrane transporter activity`GO:0015192^molecular_function^L-phenylalanine transmembrane transporter activity`GO:0015196^molecular_function^L-tryptophan transmembrane transporter activity`GO:0005302^molecular_function^L-tyrosine transmembrane transporter activity`GO:0015349^molecular_…	GO:0016323^cellular_component^basolateral plasma membrane`GO:0030054^cellular_component^cell junction`GO:0043231^cellular_component^intracellular membrane-bounded organelle`GO:0015173^molecular_function^aromatic amino acid transmembrane transporter activity`GO:0015192^molecular_function^L-phenylalanine transmembrane transporter activity`GO:0015196^molecular_function^L-tryptophan transmembrane tra…	GO:0022857^molecular_function^transmembrane transporter activity`GO:0055085^biological_process^transmembrane transport	.	.
TRINITY_DN6970_c0_g1	TRINITY_DN6970_c0_g1_i2	MOT10_DANRE^MOT10_DANRE^Q:245-1369,H:113-484^34.043%ID^E:9.29e-58^RecName: Full=Monocarboxylate transporter 10;^Eukaryota; Metazoa; Chordata; Craniata; Vertebrata; Euteleostomi; Actinopterygii; Neopterygii; Teleostei; Ostariophysi; Cypriniformes; Danionidae; Danioninae; Danio	.	TRINITY_DN6970_c0_g1_i2.p1	281-1651[+]	MOT10_MOUSE^MOT10_MOUSE^Q:1-385,H:122-512^34.43%ID^E:2.36e-62^RecName: Full=Monocarboxylate transporter 10;^Eukaryota; Metazoa; Chordata; Craniata; Vertebrata; Euteleostomi; Mammalia; Eutheria; Euarchontoglires; Glires; Rodentia; Myomorpha; Muroidea; Muridae; Murinae; Mus; Mus	PF07690.19^MFS_1^Major Facilitator Superfamily^4-185^E:4.4e-19`PF07690.19^MFS_1^Major Facilitator Superfamily^187-356^E:2.3e-20	sigP:type:complete^len:457^(+),score=70.71	ExpAA=210.23^PredHel=10^Topology=i20-42o46-68i75-97o107-129i161-183o198-215i228-247o252-274i286-308o318-340i	.	KEGG:mmu:72472	GO:0016323^cellular_component^basolateral plasma membrane`GO:0015173^molecular_function^aromatic amino acid transmembrane transporter activity`GO:0015192^molecular_function^L-phenylalanine transmembrane transporter activity`GO:0015196^molecular_function^L-tryptophan transmembrane transporter activity`GO:0005302^molecular_function^L-tyrosine transmembrane transporter activity`GO:0015349^molecular_…	GO:0016323^cellular_component^basolateral plasma membrane`GO:0030054^cellular_component^cell junction`GO:0043231^cellular_component^intracellular membrane-bounded organelle`GO:0015173^molecular_function^aromatic amino acid transmembrane transporter activity`GO:0015192^molecular_function^L-phenylalanine transmembrane transporter activity`GO:0015196^molecular_function^L-tryptophan transmembrane tra…	GO:0022857^molecular_function^transmembrane transporter activity`GO:0055085^biological_process^transmembrane transport	.	.
TRINITY_DN6979_c0_g1	TRINITY_DN6979_c0_g1_i1	.	.	TRINITY_DN6979_c0_g1_i1.p1	3-6491[+]	.	.	sigP:type:5prime_partial^len:2163^(+),score=470.34	.	.	.	.	.	.	.	.
TRINITY_DN6980_c0_g1	TRINITY_DN6980_c0_g1_i1	.	.	.	.	.	.	.	.	.	.	.	.	.	.	.
TRINITY_DN6902_c0_g1	TRINITY_DN6902_c0_g1_i1	ZN541_HUMAN^ZN541_HUMAN^Q:3-197,H:158-222^66.154%ID^E:1.17e-22^RecName: Full=Zinc finger protein 541;^Eukaryota; Metazoa; Chordata; Craniata; Vertebrata; Euteleostomi; Mammalia; Eutheria; Euarchontoglires; Primates; Haplorrhini; Catarrhini; Hominidae; Homo	.	TRINITY_DN6902_c0_g1_i1.p1	3-686[+]	ZN541_HUMAN^ZN541_HUMAN^Q:1-65,H:158-222^66.154%ID^E:1.94e-23^RecName: Full=Zinc finger protein 541;^Eukaryota; Metazoa; Chordata; Craniata; Vertebrata; Euteleostomi; Mammalia; Eutheria; Euarchontoglires; Primates; Haplorrhini; Catarrhini; Hominidae; Homo	PF13912.9^zf-C2H2_6^C2H2-type zinc finger^10-35^E:4.6e-07`PF00096.29^zf-C2H2^Zinc finger, C2H2 type^11-33^E:0.00013`PF13894.9^zf-C2H2_4^C2H2-type zinc finger^11-33^E:0.00053	sigP:type:internal^len:229^(+),score=76.81	.	.	KEGG:hsa:84215	GO:0000118^cellular_component^histone deacetylase complex`GO:0005634^cellular_component^nucleus`GO:0005667^cellular_component^transcription regulator complex`GO:0046872^molecular_function^metal ion binding`GO:0003714^molecular_function^transcription corepressor activity`GO:0030154^biological_process^cell differentiation`GO:0016575^biological_process^histone deacetylation`GO:0045892^biological_pro…	GO:0000118^cellular_component^histone deacetylase complex`GO:0005634^cellular_component^nucleus`GO:0005667^cellular_component^transcription regulator complex`GO:0046872^molecular_function^metal ion binding`GO:0003714^molecular_function^transcription corepressor activity`GO:0030154^biological_process^cell differentiation`GO:0016575^biological_process^histone deacetylation`GO:0045892^biological_pro…	.	.	.
TRINITY_DN6920_c0_g1	TRINITY_DN6920_c0_g1_i1	.	.	TRINITY_DN6920_c0_g1_i1.p1	2-307[+]	.	.	sigP:type:internal^len:103^(+),score=23.37	.	.	.	.	.	.	.	.
TRINITY_DN6969_c0_g1	TRINITY_DN6969_c0_g1_i1	BEGIN_SHEEP^BEGIN_SHEEP^Q:1765-1313,H:56-203^30.921%ID^E:2.62e-12^RecName: Full=Brain-enriched guanylate kinase-associated protein;^Eukaryota; Metazoa; Chordata; Craniata; Vertebrata; Euteleostomi; Mammalia; Eutheria; Laurasiatheria; Artiodactyla; Ruminantia; Pecora; Bovidae; Caprinae; Ovis	.	TRINITY_DN6969_c0_g1_i1.p1	860-1834[-]	BEGIN_SHEEP^BEGIN_SHEEP^Q:24-174,H:56-203^30.921%ID^E:3.12e-14^RecName: Full=Brain-enriched guanylate kinase-associated protein;^Eukaryota; Metazoa; Chordata; Craniata; Vertebrata; Euteleostomi; Mammalia; Eutheria; Laurasiatheria; Artiodactyla; Ruminantia; Pecora; Bovidae; Caprinae; Ovis	.	sigP:type:complete^len:325^(-),score=81.00	.	.	KEGG:oas:443287	GO:0005737^cellular_component^cytoplasm`GO:0016020^cellular_component^membrane	GO:0005737^cellular_component^cytoplasm`GO:0016020^cellular_component^membrane	.	.	.
TRINITY_DN6976_c0_g1	TRINITY_DN6976_c0_g1_i1	.	.	.	.	.	.	.	.	.	.	.	.	.	.	.
TRINITY_DN6976_c0_g2	TRINITY_DN6976_c0_g2_i1	.	.	.	.	.	.	.	.	.	.	.	.	.	.	.
TRINITY_DN6976_c0_g3	TRINITY_DN6976_c0_g3_i1	.	.	.	.	.	.	.	.	.	.	.	.	.	.	.
TRINITY_DN6908_c0_g1	TRINITY_DN6908_c0_g1_i1	.	.	TRINITY_DN6908_c0_g1_i1.p1	3-737[-]	.	.	sigP:type:internal^len:246^(-),score=55.40	.	.	.	.	.	.	.	.
TRINITY_DN6908_c0_g2	TRINITY_DN6908_c0_g2_i1	.	.	TRINITY_DN6908_c0_g2_i1.p1	2-406[-]	.	.	sigP:type:3prime_partial^len:150^(-),score=37.38	.	.	.	.	.	.	.	.
TRINITY_DN6908_c0_g3	TRINITY_DN6908_c0_g3_i1	.	.	TRINITY_DN6908_c0_g3_i1.p1	2-751[-]	.	.	sigP:type:internal^len:251^(-),score=58.28	.	.	.	.	.	.	.	.
TRINITY_DN6905_c0_g1	TRINITY_DN6905_c0_g1_i1	.	.	.	.	.	.	.	.	.	.	.	.	.	.	.
TRINITY_DN6905_c0_g1	TRINITY_DN6905_c0_g1_i2	.	.	.	.	.	.	.	.	.	.	.	.	.	.	.
TRINITY_DN6943_c0_g1	TRINITY_DN6943_c0_g1_i1	P4HTM_HUMAN^P4HTM_HUMAN^Q:3-233,H:299-380^43.902%ID^E:6.92e-13^RecName: Full=Transmembrane prolyl 4-hydroxylase;^Eukaryota; Metazoa; Chordata; Craniata; Vertebrata; Euteleostomi; Mammalia; Eutheria; Euarchontoglires; Primates; Haplorrhini; Catarrhini; Hominidae; Homo	.	.	.	.	.	.	.	.	KEGG:hsa:54681	GO:0005783^cellular_component^endoplasmic reticulum`GO:0005789^cellular_component^endoplasmic reticulum membrane`GO:0016706^molecular_function^2-oxoglutarate-dependent dioxygenase activity`GO:0005509^molecular_function^calcium ion binding`GO:0005506^molecular_function^iron ion binding`GO:0031418^molecular_function^L-ascorbic acid binding`GO:0004656^molecular_function^procollagen-proline 4-dioxyge…	.	.	.	.
TRINITY_DN6998_c0_g1	TRINITY_DN6998_c0_g1_i1	NIPBL_MOUSE^NIPBL_MOUSE^Q:7-450,H:1301-1447^50%ID^E:7.22e-31^RecName: Full=Nipped-B-like protein;^Eukaryota; Metazoa; Chordata; Craniata; Vertebrata; Euteleostomi; Mammalia; Eutheria; Euarchontoglires; Glires; Rodentia; Myomorpha; Muroidea; Muridae; Murinae; Mus; Mus	.	TRINITY_DN6998_c0_g1_i1.p1	1-450[+]	NIPBL_MOUSE^NIPBL_MOUSE^Q:3-150,H:1301-1447^50%ID^E:3.25e-44^RecName: Full=Nipped-B-like protein;^Eukaryota; Metazoa; Chordata; Craniata; Vertebrata; Euteleostomi; Mammalia; Eutheria; Euarchontoglires; Glires; Rodentia; Myomorpha; Muroidea; Muridae; Murinae; Mus; Mus	.	sigP:type:3prime_partial^len:151^(+),score=46.52	.	.	KEGG:mmu:71175	GO:0000785^cellular_component^chromatin`GO:0005829^cellular_component^cytosol`GO:0032039^cellular_component^integrator complex`GO:0043231^cellular_component^intracellular membrane-bounded organelle`GO:0005654^cellular_component^nucleoplasm`GO:0005634^cellular_component^nucleus`GO:0090694^cellular_component^Scc2-Scc4 cohesin loading complex`GO:0032116^cellular_component^SMC loading complex`GO:0003…	GO:0000785^cellular_component^chromatin`GO:0005829^cellular_component^cytosol`GO:0032039^cellular_component^integrator complex`GO:0043231^cellular_component^intracellular membrane-bounded organelle`GO:0005654^cellular_component^nucleoplasm`GO:0005634^cellular_component^nucleus`GO:0090694^cellular_component^Scc2-Scc4 cohesin loading complex`GO:0032116^cellular_component^SMC loading complex`GO:0003…	.	.	.
TRINITY_DN6998_c0_g2	TRINITY_DN6998_c0_g2_i1	NIPBL_HUMAN^NIPBL_HUMAN^Q:2-3550,H:1448-2630^50.164%ID^E:0^RecName: Full=Nipped-B-like protein;^Eukaryota; Metazoa; Chordata; Craniata; Vertebrata; Euteleostomi; Mammalia; Eutheria; Euarchontoglires; Primates; Haplorrhini; Catarrhini; Hominidae; Homo	.	TRINITY_DN6998_c0_g2_i1.p1	2-3814[+]	NIPBL_HUMAN^NIPBL_HUMAN^Q:1-1183,H:1448-2630^50.821%ID^E:0^RecName: Full=Nipped-B-like protein;^Eukaryota; Metazoa; Chordata; Craniata; Vertebrata; Euteleostomi; Mammalia; Eutheria; Euarchontoglires; Primates; Haplorrhini; Catarrhini; Hominidae; Homo	PF20168.1^PDS5^Sister chromatid cohesion protein PDS5 protein^358-511^E:1.8e-07`PF12765.10^Cohesin_HEAT^HEAT repeat associated with sister chromatid cohesion^371-412^E:1.1e-08`PF12830.10^Nipped-B_C^Sister chromatid cohesion C-terminus^853-1035^E:1.2e-54	sigP:type:5prime_partial^len:1271^(+),score=363.96	.	.	KEGG:hsa:25836	GO:0000785^cellular_component^chromatin`GO:0005829^cellular_component^cytosol`GO:0070062^cellular_component^extracellular exosome`GO:0032039^cellular_component^integrator complex`GO:0043231^cellular_component^intracellular membrane-bounded organelle`GO:0005654^cellular_component^nucleoplasm`GO:0005634^cellular_component^nucleus`GO:0090694^cellular_component^Scc2-Scc4 cohesin loading complex`GO:00…	GO:0000785^cellular_component^chromatin`GO:0005829^cellular_component^cytosol`GO:0070062^cellular_component^extracellular exosome`GO:0032039^cellular_component^integrator complex`GO:0043231^cellular_component^intracellular membrane-bounded organelle`GO:0005654^cellular_component^nucleoplasm`GO:0005634^cellular_component^nucleus`GO:0090694^cellular_component^Scc2-Scc4 cohesin loading complex`GO:00…	.	.	.
TRINITY_DN6988_c0_g1	TRINITY_DN6988_c0_g1_i1	.	.	.	.	.	.	.	.	.	.	.	.	.	.	.
TRINITY_DN6988_c0_g2	TRINITY_DN6988_c0_g2_i1	.	.	TRINITY_DN6988_c0_g2_i1.p1	3-983[-]	.	.	sigP:type:3prime_partial^len:328^(-),score=36.00	.	.	.	.	.	.	.	.
TRINITY_DN6952_c0_g1	TRINITY_DN6952_c0_g1_i1	HEXP_LEIMA^HEXP_LEIMA^Q:3109-2444,H:14-270^40.152%ID^E:8.83e-37^RecName: Full=DNA-binding protein HEXBP;^Eukaryota; Discoba; Euglenozoa; Kinetoplastea; Metakinetoplastina; Trypanosomatida; Trypanosomatidae; Leishmaniinae; Leishmania`HEXP_LEIMA^HEXP_LEIMA^Q:3115-2585,H:66-271^33.032%ID^E:3.01e-21^RecName: Full=DNA-binding protein HEXBP;^Eukaryota; Discoba; Euglenozoa; Kinetoplastea; Metakinetoplas…	.	TRINITY_DN6952_c0_g1_i1.p1	2438-3310[-]	HEXP_LEIMA^HEXP_LEIMA^Q:64-289,H:9-270^40.959%ID^E:3.13e-44^RecName: Full=DNA-binding protein HEXBP;^Eukaryota; Discoba; Euglenozoa; Kinetoplastea; Metakinetoplastina; Trypanosomatida; Trypanosomatidae; Leishmaniinae; Leishmania`HEXP_LEIMA^HEXP_LEIMA^Q:71-119,H:223-271^59.184%ID^E:6.78e-08^RecName: Full=DNA-binding protein HEXBP;^Eukaryota; Discoba; Euglenozoa; Kinetoplastea; Metakinetoplastina; …	PF00098.26^zf-CCHC^Zinc knuckle^70-87^E:7.7e-08`PF14392.9^zf-CCHC_4^Zinc knuckle^71-86^E:1.5`PF00098.26^zf-CCHC^Zinc knuckle^102-118^E:4.5e-07`PF14392.9^zf-CCHC_4^Zinc knuckle^103-117^E:0.72`PF00098.26^zf-CCHC^Zinc knuckle^123-139^E:3.2e-06`PF14392.9^zf-CCHC_4^Zinc knuckle^124-139^E:3.6`PF00098.26^zf-CCHC^Zinc knuckle^146-162^E:5.9e-07`PF14392.9^zf-CCHC_4^Zinc knuckle^147-161^E:1.9`PF14392.9^zf-C…	sigP:type:5prime_partial^len:291^(-),score=18.59	.	.	.	GO:0005634^cellular_component^nucleus`GO:0003677^molecular_function^DNA binding`GO:0008270^molecular_function^zinc ion binding	GO:0005634^cellular_component^nucleus`GO:0003677^molecular_function^DNA binding`GO:0008270^molecular_function^zinc ion binding	GO:0003676^molecular_function^nucleic acid binding`GO:0008270^molecular_function^zinc ion binding	.	.
TRINITY_DN6952_c0_g1	TRINITY_DN6952_c0_g1_i2	HEXP_LEIMA^HEXP_LEIMA^Q:3196-2444,H:14-270^37.324%ID^E:5.39e-39^RecName: Full=DNA-binding protein HEXBP;^Eukaryota; Discoba; Euglenozoa; Kinetoplastea; Metakinetoplastina; Trypanosomatida; Trypanosomatidae; Leishmaniinae; Leishmania`HEXP_LEIMA^HEXP_LEIMA^Q:3214-2585,H:35-271^33.858%ID^E:2.92e-27^RecName: Full=DNA-binding protein HEXBP;^Eukaryota; Discoba; Euglenozoa; Kinetoplastea; Metakinetoplas…	.	TRINITY_DN6952_c0_g1_i2.p1	2438-3397[-]	HEXP_LEIMA^HEXP_LEIMA^Q:64-318,H:9-270^39.655%ID^E:1.86e-46^RecName: Full=DNA-binding protein HEXBP;^Eukaryota; Discoba; Euglenozoa; Kinetoplastea; Metakinetoplastina; Trypanosomatida; Trypanosomatidae; Leishmaniinae; Leishmania`HEXP_LEIMA^HEXP_LEIMA^Q:56-271,H:29-271^34.231%ID^E:2.04e-34^RecName: Full=DNA-binding protein HEXBP;^Eukaryota; Discoba; Euglenozoa; Kinetoplastea; Metakinetoplastina; T…	PF00098.26^zf-CCHC^Zinc knuckle^70-87^E:8.7e-08`PF14392.9^zf-CCHC_4^Zinc knuckle^71-86^E:1.7`PF13917.9^zf-CCHC_3^Zinc knuckle^100-120^E:0.063`PF14392.9^zf-CCHC_4^Zinc knuckle^101-117^E:0.93`PF00098.26^zf-CCHC^Zinc knuckle^102-117^E:1.8e-07`PF00098.26^zf-CCHC^Zinc knuckle^131-147^E:5.1e-07`PF14392.9^zf-CCHC_4^Zinc knuckle^132-146^E:0.81`PF00098.26^zf-CCHC^Zinc knuckle^152-168^E:3.6e-06`PF14392.9^z…	sigP:type:5prime_partial^len:320^(-),score=20.65	.	.	.	GO:0005634^cellular_component^nucleus`GO:0003677^molecular_function^DNA binding`GO:0008270^molecular_function^zinc ion binding	GO:0005634^cellular_component^nucleus`GO:0003677^molecular_function^DNA binding`GO:0008270^molecular_function^zinc ion binding	GO:0003676^molecular_function^nucleic acid binding`GO:0008270^molecular_function^zinc ion binding	.	.
TRINITY_DN6974_c0_g1	TRINITY_DN6974_c0_g1_i1	GP157_MOUSE^GP157_MOUSE^Q:2-484,H:132-295^36.905%ID^E:8.71e-27^RecName: Full=G-protein coupled receptor 157;^Eukaryota; Metazoa; Chordata; Craniata; Vertebrata; Euteleostomi; Mammalia; Eutheria; Euarchontoglires; Glires; Rodentia; Myomorpha; Muroidea; Muridae; Murinae; Mus; Mus	.	TRINITY_DN6974_c0_g1_i1.p1	2-670[+]	GP157_MOUSE^GP157_MOUSE^Q:1-161,H:132-295^36.905%ID^E:2.07e-27^RecName: Full=G-protein coupled receptor 157;^Eukaryota; Metazoa; Chordata; Craniata; Vertebrata; Euteleostomi; Mammalia; Eutheria; Euarchontoglires; Glires; Rodentia; Myomorpha; Muroidea; Muridae; Murinae; Mus; Mus	.	sigP:type:internal^len:224^(+),score=39.40	ExpAA=44.49^PredHel=2^Topology=o51-68i95-117o	.	KEGG:mmu:269604	GO:0060170^cellular_component^ciliary membrane`GO:0005886^cellular_component^plasma membrane`GO:0004930^molecular_function^G protein-coupled receptor activity`GO:0007189^biological_process^adenylate cyclase-activating G protein-coupled receptor signaling pathway`GO:0007166^biological_process^cell surface receptor signaling pathway`GO:0048512^biological_process^circadian behavior`GO:0007186^biolog…	GO:0060170^cellular_component^ciliary membrane`GO:0005886^cellular_component^plasma membrane`GO:0004930^molecular_function^G protein-coupled receptor activity`GO:0007189^biological_process^adenylate cyclase-activating G protein-coupled receptor signaling pathway`GO:0007166^biological_process^cell surface receptor signaling pathway`GO:0048512^biological_process^circadian behavior`GO:0007186^biolog…	.	.	.
TRINITY_DN6968_c0_g1	TRINITY_DN6968_c0_g1_i1	HRH2_PONPY^HRH2_PONPY^Q:538-53,H:100-288^29.63%ID^E:2.38e-06^RecName: Full=Histamine H2 receptor;^Eukaryota; Metazoa; Chordata; Craniata; Vertebrata; Euteleostomi; Mammalia; Eutheria; Euarchontoglires; Primates; Haplorrhini; Catarrhini; Hominidae; Pongo	.	TRINITY_DN6968_c0_g1_i1.p1	2-592[-]	AA2AR_CANLF^AA2AR_CANLF^Q:19-195,H:86-303^28.899%ID^E:1.37e-13^RecName: Full=Adenosine receptor A2a;^Eukaryota; Metazoa; Chordata; Craniata; Vertebrata; Euteleostomi; Mammalia; Eutheria; Laurasiatheria; Carnivora; Caniformia; Canidae; Canis	PF00001.24^7tm_1^7 transmembrane receptor (rhodopsin family)^16-73^E:2.8e-09`PF00001.24^7tm_1^7 transmembrane receptor (rhodopsin family)^85-180^E:1.3e-09	sigP:type:internal^len:198^(-),score=18.72	ExpAA=106.58^PredHel=5^Topology=o15-33i54-76o81-98i130-152o162-184i	.	KEGG:cfa:403960	GO:0005886^cellular_component^plasma membrane`GO:0004969^molecular_function^histamine receptor activity`GO:0001696^biological_process^gastric acid secretion`GO:0045907^biological_process^positive regulation of vasoconstriction	GO:0098794^cellular_component^postsynapse`GO:0019899^molecular_function^enzyme binding`GO:0001609^molecular_function^G protein-coupled adenosine receptor activity`GO:0004930^molecular_function^G protein-coupled receptor activity`GO:0042802^molecular_function^identical protein binding`GO:0008289^molecular_function^lipid binding`GO:0007189^biological_process^adenylate cyclase-activating G protein-c…	GO:0004930^molecular_function^G protein-coupled receptor activity`GO:0007186^biological_process^G protein-coupled receptor signaling pathway	.	.
TRINITY_DN6968_c0_g2	TRINITY_DN6968_c0_g2_i1	.	.	.	.	.	.	.	.	.	.	.	.	.	.	.
TRINITY_DN6931_c0_g1	TRINITY_DN6931_c0_g1_i1	.	.	.	.	.	.	.	.	.	.	.	.	.	.	.
TRINITY_DN6987_c0_g1	TRINITY_DN6987_c0_g1_i1	XXLT1_MOUSE^XXLT1_MOUSE^Q:408-1283,H:98-391^40.878%ID^E:3.52e-82^RecName: Full=Xyloside xylosyltransferase 1;^Eukaryota; Metazoa; Chordata; Craniata; Vertebrata; Euteleostomi; Mammalia; Eutheria; Euarchontoglires; Glires; Rodentia; Myomorpha; Muroidea; Muridae; Murinae; Mus; Mus	.	TRINITY_DN6987_c0_g1_i1.p1	3-1289[+]	XXLT1_MOUSE^XXLT1_MOUSE^Q:136-427,H:98-391^40.878%ID^E:2.51e-84^RecName: Full=Xyloside xylosyltransferase 1;^Eukaryota; Metazoa; Chordata; Craniata; Vertebrata; Euteleostomi; Mammalia; Eutheria; Euarchontoglires; Glires; Rodentia; Myomorpha; Muroidea; Muridae; Murinae; Mus; Mus	PF01501.23^Glyco_transf_8^Glycosyl transferase family 8^158-394^E:3.8e-10	sigP:type:5prime_partial^len:429^(+),score=40.29	ExpAA=19.27^PredHel=1^Topology=i20-42o	.	KEGG:mmu:268880	GO:0030176^cellular_component^obsolete integral component of endoplasmic reticulum membrane`GO:0000287^molecular_function^magnesium ion binding`GO:0030145^molecular_function^manganese ion binding`GO:0035252^molecular_function^UDP-xylosyltransferase activity`GO:0140560^molecular_function^xylosyl alpha-1,3-xylosyltransferase activity`GO:0016266^biological_process^O-glycan processing	GO:0030176^cellular_component^obsolete integral component of endoplasmic reticulum membrane`GO:0000287^molecular_function^magnesium ion binding`GO:0030145^molecular_function^manganese ion binding`GO:0035252^molecular_function^UDP-xylosyltransferase activity`GO:0140560^molecular_function^xylosyl alpha-1,3-xylosyltransferase activity`GO:0016266^biological_process^O-glycan processing	GO:0016757^molecular_function^glycosyltransferase activity	.	.
TRINITY_DN6971_c0_g1	TRINITY_DN6971_c0_g1_i1	NEDD1_MOUSE^NEDD1_MOUSE^Q:246-620,H:544-660^46.4%ID^E:1.58e-22^RecName: Full=Protein NEDD1;^Eukaryota; Metazoa; Chordata; Craniata; Vertebrata; Euteleostomi; Mammalia; Eutheria; Euarchontoglires; Glires; Rodentia; Myomorpha; Muroidea; Muridae; Murinae; Mus; Mus	.	TRINITY_DN6971_c0_g1_i1.p1	51-623[+]	NEDD1_MOUSE^NEDD1_MOUSE^Q:66-190,H:544-660^46.4%ID^E:8.04e-27^RecName: Full=Protein NEDD1;^Eukaryota; Metazoa; Chordata; Craniata; Vertebrata; Euteleostomi; Mammalia; Eutheria; Euarchontoglires; Glires; Rodentia; Myomorpha; Muroidea; Muridae; Murinae; Mus; Mus	.	sigP:type:complete^len:191^(+),score=65.38	.	.	KEGG:mmu:17997	GO:0045177^cellular_component^apical part of cell`GO:0005814^cellular_component^centriole`GO:0005813^cellular_component^centrosome`GO:0036064^cellular_component^ciliary basal body`GO:0005737^cellular_component^cytoplasm`GO:0005829^cellular_component^cytosol`GO:0001650^cellular_component^fibrillar center`GO:0000931^cellular_component^gamma-tubulin ring complex`GO:0005654^cellular_component^nucleop…	GO:0045177^cellular_component^apical part of cell`GO:0005814^cellular_component^centriole`GO:0005813^cellular_component^centrosome`GO:0036064^cellular_component^ciliary basal body`GO:0005737^cellular_component^cytoplasm`GO:0005829^cellular_component^cytosol`GO:0001650^cellular_component^fibrillar center`GO:0000931^cellular_component^gamma-tubulin ring complex`GO:0005654^cellular_component^nucleop…	.	.	.
TRINITY_DN6971_c0_g1	TRINITY_DN6971_c0_g1_i2	NEDD1_BOVIN^NEDD1_BOVIN^Q:142-1101,H:1-318^46.769%ID^E:9.45e-83^RecName: Full=Protein NEDD1;^Eukaryota; Metazoa; Chordata; Craniata; Vertebrata; Euteleostomi; Mammalia; Eutheria; Laurasiatheria; Artiodactyla; Ruminantia; Pecora; Bovidae; Bovinae; Bos`NEDD1_BOVIN^NEDD1_BOVIN^Q:1807-2262,H:524-659^40.26%ID^E:9.56e-22^RecName: Full=Protein NEDD1;^Eukaryota; Metazoa; Chordata; Craniata; Vertebrata; E…	.	TRINITY_DN6971_c0_g1_i2.p1	142-2265[+]	NEDD1_BOVIN^NEDD1_BOVIN^Q:1-320,H:1-318^46.769%ID^E:1.18e-90^RecName: Full=Protein NEDD1;^Eukaryota; Metazoa; Chordata; Craniata; Vertebrata; Euteleostomi; Mammalia; Eutheria; Laurasiatheria; Artiodactyla; Ruminantia; Pecora; Bovidae; Bovinae; Bos`NEDD1_BOVIN^NEDD1_BOVIN^Q:542-707,H:510-659^38.69%ID^E:4.17e-24^RecName: Full=Protein NEDD1;^Eukaryota; Metazoa; Chordata; Craniata; Vertebrata; Eutele…	PF00400.35^WD40^WD domain, G-beta repeat^27-57^E:0.24`PF00400.35^WD40^WD domain, G-beta repeat^81-105^E:0.0012	sigP:type:complete^len:708^(+),score=205.84	.	.	KEGG:bta:519463	GO:0045177^cellular_component^apical part of cell`GO:0005814^cellular_component^centriole`GO:0036064^cellular_component^ciliary basal body`GO:0005829^cellular_component^cytosol`GO:0001650^cellular_component^fibrillar center`GO:0005654^cellular_component^nucleoplasm`GO:0000242^cellular_component^pericentriolar material`GO:0000922^cellular_component^spindle pole`GO:0043015^molecular_function^gamma-…	GO:0045177^cellular_component^apical part of cell`GO:0005814^cellular_component^centriole`GO:0036064^cellular_component^ciliary basal body`GO:0005829^cellular_component^cytosol`GO:0001650^cellular_component^fibrillar center`GO:0005654^cellular_component^nucleoplasm`GO:0000242^cellular_component^pericentriolar material`GO:0000922^cellular_component^spindle pole`GO:0043015^molecular_function^gamma-…	GO:0005515^molecular_function^protein binding	.	.
TRINITY_DN6912_c0_g1	TRINITY_DN6912_c0_g1_i1	.	.	.	.	.	.	.	.	.	.	.	.	.	.	.
TRINITY_DN6914_c0_g1	TRINITY_DN6914_c0_g1_i1	.	.	.	.	.	.	.	.	.	.	.	.	.	.	.
TRINITY_DN6945_c0_g1	TRINITY_DN6945_c0_g1_i1	.	.	.	.	.	.	.	.	.	.	.	.	.	.	.
TRINITY_DN6945_c0_g1	TRINITY_DN6945_c0_g1_i2	.	.	TRINITY_DN6945_c0_g1_i2.p1	486-1148[-]	.	.	sigP:type:complete^len:221^(-),score=38.86	.	.	.	.	.	.	.	.
TRINITY_DN6910_c0_g1	TRINITY_DN6910_c0_g1_i1	.	.	TRINITY_DN6910_c0_g1_i1.p1	1-318[+]	.	.	sigP:type:internal^len:107^(+),score=21.86	.	.	.	.	.	.	.	.
TRINITY_DN6921_c0_g1	TRINITY_DN6921_c0_g1_i1	.	.	.	.	.	.	.	.	.	.	.	.	.	.	.
TRINITY_DN6953_c0_g1	TRINITY_DN6953_c0_g1_i1	ATS18_MOUSE^ATS18_MOUSE^Q:3393-751,H:62-1019^32.452%ID^E:2.6e-122^RecName: Full=A disintegrin and metalloproteinase with thrombospondin motifs 18;^Eukaryota; Metazoa; Chordata; Craniata; Vertebrata; Euteleostomi; Mammalia; Eutheria; Euarchontoglires; Glires; Rodentia; Myomorpha; Muroidea; Muridae; Murinae; Mus; Mus`ATS18_MOUSE^ATS18_MOUSE^Q:1233-634,H:974-1180^26.852%ID^E:2.25e-13^RecName: Full=A…	.	TRINITY_DN6953_c0_g1_i1.p1	58-3552[-]	ATS18_MOUSE^ATS18_MOUSE^Q:54-934,H:62-1019^32.655%ID^E:1.6e-128^RecName: Full=A disintegrin and metalloproteinase with thrombospondin motifs 18;^Eukaryota; Metazoa; Chordata; Craniata; Vertebrata; Euteleostomi; Mammalia; Eutheria; Euarchontoglires; Glires; Rodentia; Myomorpha; Muroidea; Muridae; Murinae; Mus; Mus`ATS18_MOUSE^ATS18_MOUSE^Q:774-973,H:974-1180^26.852%ID^E:1.78e-13^RecName: Full=A di…	PF01562.22^Pep_M12B_propep^Reprolysin family propeptide^55-194^E:7.6e-25`PF13688.9^Reprolysin_5^Metallo-peptidase family M12^254-414^E:2.5e-09`PF13582.9^Reprolysin_3^Metallo-peptidase family M12B Reprolysin-like^275-393^E:4.9e-07`PF01421.22^Reprolysin^Reprolysin (M12B) family zinc metalloprotease^300-442^E:1.6e-11`PF17771.4^ADAMTS_CR_2^ADAMTS cysteine-rich domain 2^457-522^E:4.1e-19`PF00090.22^TS…	sigP:type:complete^len:1165^(-),score=215.85	.	.	KEGG:mmu:208936	GO:0031012^cellular_component^extracellular matrix`GO:0005576^cellular_component^extracellular region`GO:0046872^molecular_function^metal ion binding`GO:0004222^molecular_function^metalloendopeptidase activity`GO:0030198^biological_process^extracellular matrix organization`GO:0001654^biological_process^eye development`GO:0090331^biological_process^negative regulation of platelet aggregation`GO:00…	GO:0031012^cellular_component^extracellular matrix`GO:0005576^cellular_component^extracellular region`GO:0046872^molecular_function^metal ion binding`GO:0004222^molecular_function^metalloendopeptidase activity`GO:0030198^biological_process^extracellular matrix organization`GO:0001654^biological_process^eye development`GO:0090331^biological_process^negative regulation of platelet aggregation`GO:00…	GO:0004222^molecular_function^metalloendopeptidase activity`GO:0006508^biological_process^proteolysis	.	.
TRINITY_DN6959_c0_g1	TRINITY_DN6959_c0_g1_i1	PLST_RAT^PLST_RAT^Q:4331-2322,H:1-623^40.086%ID^E:2.13e-130^RecName: Full=Plastin-3;^Eukaryota; Metazoa; Chordata; Craniata; Vertebrata; Euteleostomi; Mammalia; Eutheria; Euarchontoglires; Glires; Rodentia; Myomorpha; Muroidea; Muridae; Murinae; Rattus	.	TRINITY_DN6959_c0_g1_i1.p1	2286-4331[-]	PLST_RAT^PLST_RAT^Q:1-670,H:1-623^40.086%ID^E:3.79e-138^RecName: Full=Plastin-3;^Eukaryota; Metazoa; Chordata; Craniata; Vertebrata; Euteleostomi; Mammalia; Eutheria; Euarchontoglires; Glires; Rodentia; Myomorpha; Muroidea; Muridae; Murinae; Rattus	PF00307.34^CH^Calponin homology (CH) domain^121-241^E:5.3e-21`PF00307.34^CH^Calponin homology (CH) domain^278-395^E:3.8e-10`PF00307.34^CH^Calponin homology (CH) domain^416-524^E:5.6e-13`PF00307.34^CH^Calponin homology (CH) domain^542-673^E:5.1e-08	sigP:type:complete^len:682^(-),score=125.58	.	.	.	GO:0005884^cellular_component^actin filament`GO:0032432^cellular_component^actin filament bundle`GO:0005737^cellular_component^cytoplasm`GO:0031594^cellular_component^neuromuscular junction`GO:0032420^cellular_component^stereocilium`GO:0051015^molecular_function^actin filament binding`GO:0005509^molecular_function^calcium ion binding`GO:0098699^molecular_function^structural constituent of presyna…	GO:0005884^cellular_component^actin filament`GO:0032432^cellular_component^actin filament bundle`GO:0005737^cellular_component^cytoplasm`GO:0031594^cellular_component^neuromuscular junction`GO:0032420^cellular_component^stereocilium`GO:0051015^molecular_function^actin filament binding`GO:0005509^molecular_function^calcium ion binding`GO:0098699^molecular_function^structural constituent of presyna…	GO:0005515^molecular_function^protein binding	.	.
TRINITY_DN6959_c0_g1	TRINITY_DN6959_c0_g1_i2	PLST_RAT^PLST_RAT^Q:4295-2322,H:1-623^40.789%ID^E:3.2e-132^RecName: Full=Plastin-3;^Eukaryota; Metazoa; Chordata; Craniata; Vertebrata; Euteleostomi; Mammalia; Eutheria; Euarchontoglires; Glires; Rodentia; Myomorpha; Muroidea; Muridae; Murinae; Rattus	.	TRINITY_DN6959_c0_g1_i2.p1	2286-4295[-]	PLST_RAT^PLST_RAT^Q:1-658,H:1-623^40.789%ID^E:4.31e-140^RecName: Full=Plastin-3;^Eukaryota; Metazoa; Chordata; Craniata; Vertebrata; Euteleostomi; Mammalia; Eutheria; Euarchontoglires; Glires; Rodentia; Myomorpha; Muroidea; Muridae; Murinae; Rattus	PF00307.34^CH^Calponin homology (CH) domain^121-241^E:5.2e-21`PF00307.34^CH^Calponin homology (CH) domain^278-395^E:3.7e-10`PF00307.34^CH^Calponin homology (CH) domain^416-524^E:5.5e-13`PF00307.34^CH^Calponin homology (CH) domain^542-661^E:5e-09	sigP:type:complete^len:670^(-),score=120.67	.	.	.	GO:0005884^cellular_component^actin filament`GO:0032432^cellular_component^actin filament bundle`GO:0005737^cellular_component^cytoplasm`GO:0031594^cellular_component^neuromuscular junction`GO:0032420^cellular_component^stereocilium`GO:0051015^molecular_function^actin filament binding`GO:0005509^molecular_function^calcium ion binding`GO:0098699^molecular_function^structural constituent of presyna…	GO:0005884^cellular_component^actin filament`GO:0032432^cellular_component^actin filament bundle`GO:0005737^cellular_component^cytoplasm`GO:0031594^cellular_component^neuromuscular junction`GO:0032420^cellular_component^stereocilium`GO:0051015^molecular_function^actin filament binding`GO:0005509^molecular_function^calcium ion binding`GO:0098699^molecular_function^structural constituent of presyna…	GO:0005515^molecular_function^protein binding	.	.
TRINITY_DN6940_c0_g1	TRINITY_DN6940_c0_g1_i1	EHMT1_HUMAN^EHMT1_HUMAN^Q:1-216,H:779-850^42.466%ID^E:5.44e-06^RecName: Full=Histone-lysine N-methyltransferase EHMT1;^Eukaryota; Metazoa; Chordata; Craniata; Vertebrata; Euteleostomi; Mammalia; Eutheria; Euarchontoglires; Primates; Haplorrhini; Catarrhini; Hominidae; Homo	.	.	.	.	.	.	.	.	KEGG:hsa:79813	GO:0000785^cellular_component^chromatin`GO:0016604^cellular_component^nuclear body`GO:0005654^cellular_component^nucleoplasm`GO:0005634^cellular_component^nucleus`GO:0070742^molecular_function^C2H2 zinc finger domain binding`GO:0046976^molecular_function^histone H3K27 methyltransferase activity`GO:0046974^molecular_function^histone H3K9 methyltransferase activity`GO:0018024^molecular_function^his…	.	.	.	.
TRINITY_DN6940_c0_g2	TRINITY_DN6940_c0_g2_i1	.	.	.	.	.	.	.	.	.	.	.	.	.	.	.
TRINITY_DN6990_c0_g1	TRINITY_DN6990_c0_g1_i1	.	.	TRINITY_DN6990_c0_g1_i1.p1	1-492[+]	.	PF16489.8^GAIN^GPCR-Autoproteolysis INducing (GAIN) domain^8-163^E:1.6e-20	sigP:type:internal^len:165^(+),score=33.12	.	.	.	.	.	.	.	.
TRINITY_DN6951_c0_g1	TRINITY_DN6951_c0_g1_i1	.	.	.	.	.	.	.	.	.	.	.	.	.	.	.
TRINITY_DN6951_c0_g2	TRINITY_DN6951_c0_g2_i1	IFT80_RAT^IFT80_RAT^Q:277-2574,H:1-766^67.014%ID^E:0^RecName: Full=Intraflagellar transport protein 80 homolog;^Eukaryota; Metazoa; Chordata; Craniata; Vertebrata; Euteleostomi; Mammalia; Eutheria; Euarchontoglires; Glires; Rodentia; Myomorpha; Muroidea; Muridae; Murinae; Rattus	.	TRINITY_DN6951_c0_g2_i1.p1	277-2592[+]	IFT80_RAT^IFT80_RAT^Q:1-766,H:1-766^67.014%ID^E:0^RecName: Full=Intraflagellar transport protein 80 homolog;^Eukaryota; Metazoa; Chordata; Craniata; Vertebrata; Euteleostomi; Mammalia; Eutheria; Euarchontoglires; Glires; Rodentia; Myomorpha; Muroidea; Muridae; Murinae; Rattus	PF00400.35^WD40^WD domain, G-beta repeat^99-133^E:0.079`PF00400.35^WD40^WD domain, G-beta repeat^183-215^E:0.023`PF00400.35^WD40^WD domain, G-beta repeat^227-253^E:0.24	sigP:type:complete^len:772^(+),score=207.64	.	.	KEGG:rno:295106	GO:0097731^cellular_component^9+0 non-motile cilium`GO:0005813^cellular_component^centrosome`GO:0036064^cellular_component^ciliary basal body`GO:0005929^cellular_component^cilium`GO:0005737^cellular_component^cytoplasm`GO:0030992^cellular_component^intraciliary transport particle B`GO:0061975^biological_process^articular cartilage development`GO:0035630^biological_process^bone mineralization invo…	GO:0097731^cellular_component^9+0 non-motile cilium`GO:0005813^cellular_component^centrosome`GO:0036064^cellular_component^ciliary basal body`GO:0005929^cellular_component^cilium`GO:0005737^cellular_component^cytoplasm`GO:0030992^cellular_component^intraciliary transport particle B`GO:0061975^biological_process^articular cartilage development`GO:0035630^biological_process^bone mineralization invo…	GO:0005515^molecular_function^protein binding	.	.
TRINITY_DN6986_c0_g1	TRINITY_DN6986_c0_g1_i1	.	.	TRINITY_DN6986_c0_g1_i1.p1	3-2447[+]	.	PF17908.4^APAF1_C^APAF-1 helical domain^16-111^E:3.7e-09	sigP:type:5prime_partial^len:815^(+),score=194.26	.	.	.	.	.	.	.	.
TRINITY_DN6986_c0_g2	TRINITY_DN6986_c0_g2_i1	.	.	TRINITY_DN6986_c0_g2_i1.p1	1-297[+]	.	.	sigP:type:internal^len:100^(+),score=22.99	.	.	.	.	.	.	.	.
TRINITY_DN6997_c0_g1	TRINITY_DN6997_c0_g1_i1	RN168_DANRE^RN168_DANRE^Q:113-400,H:22-118^47.423%ID^E:2.41e-27^RecName: Full=E3 ubiquitin-protein ligase rnf168 {ECO:0000255|HAMAP-Rule:MF_03066};^Eukaryota; Metazoa; Chordata; Craniata; Vertebrata; Euteleostomi; Actinopterygii; Neopterygii; Teleostei; Ostariophysi; Cypriniformes; Danionidae; Danioninae; Danio	.	TRINITY_DN6997_c0_g1_i1.p1	47-1102[+]	RN168_XENTR^RN168_XENTR^Q:23-182,H:12-185^45.402%ID^E:4.51e-36^RecName: Full=E3 ubiquitin-protein ligase rnf168 {ECO:0000255|HAMAP-Rule:MF_03066};^Eukaryota; Metazoa; Chordata; Craniata; Vertebrata; Euteleostomi; Amphibia; Batrachia; Anura; Pipoidea; Pipidae; Xenopodinae; Xenopus; Silurana	PF13920.9^zf-C3HC4_3^Zinc finger, C3HC4 type (RING finger)^24-71^E:2.3e-08`PF13923.9^zf-C3HC4_2^Zinc finger, C3HC4 type (RING finger)^27-65^E:3.1e-08`PF00097.28^zf-C3HC4^Zinc finger, C3HC4 type (RING finger)^27-65^E:4.2e-08`PF14447.9^Prok-RING_4^Prokaryotic RING finger family 4^27-71^E:6.9e-07`PF13445.9^zf-RING_UBOX^RING-type zinc-finger^27-63^E:3.5e-06	sigP:type:complete^len:352^(+),score=78.02	.	.	KEGG:xtr:100144920	GO:0005634^cellular_component^nucleus`GO:0035861^cellular_component^site of double-strand break`GO:0000151^cellular_component^ubiquitin ligase complex`GO:0003682^molecular_function^chromatin binding`GO:0042393^molecular_function^histone binding`GO:0070530^molecular_function^K63-linked polyubiquitin modification-dependent protein binding`GO:0046872^molecular_function^metal ion binding`GO:0031491^m…	GO:0005634^cellular_component^nucleus`GO:0035861^cellular_component^site of double-strand break`GO:0000151^cellular_component^ubiquitin ligase complex`GO:0003682^molecular_function^chromatin binding`GO:0042393^molecular_function^histone binding`GO:0070530^molecular_function^K63-linked polyubiquitin modification-dependent protein binding`GO:0046872^molecular_function^metal ion binding`GO:0031491^m…	GO:0046872^molecular_function^metal ion binding	.	.
TRINITY_DN6997_c0_g1	TRINITY_DN6997_c0_g1_i2	RN168_DANRE^RN168_DANRE^Q:113-400,H:22-118^47.423%ID^E:2.21e-25^RecName: Full=E3 ubiquitin-protein ligase rnf168 {ECO:0000255|HAMAP-Rule:MF_03066};^Eukaryota; Metazoa; Chordata; Craniata; Vertebrata; Euteleostomi; Actinopterygii; Neopterygii; Teleostei; Ostariophysi; Cypriniformes; Danionidae; Danioninae; Danio	.	TRINITY_DN6997_c0_g1_i2.p1	621-1178[+]	.	.	sigP:type:complete^len:186^(+),score=45.01	.	.	KEGG:dre:334081	GO:0005634^cellular_component^nucleus`GO:0035861^cellular_component^site of double-strand break`GO:0000151^cellular_component^ubiquitin ligase complex`GO:0003682^molecular_function^chromatin binding`GO:0042393^molecular_function^histone binding`GO:0070530^molecular_function^K63-linked polyubiquitin modification-dependent protein binding`GO:0046872^molecular_function^metal ion binding`GO:0031491^m…	.	.	.	.
TRINITY_DN6997_c0_g1	TRINITY_DN6997_c0_g1_i2	RN168_DANRE^RN168_DANRE^Q:113-400,H:22-118^47.423%ID^E:2.21e-25^RecName: Full=E3 ubiquitin-protein ligase rnf168 {ECO:0000255|HAMAP-Rule:MF_03066};^Eukaryota; Metazoa; Chordata; Craniata; Vertebrata; Euteleostomi; Actinopterygii; Neopterygii; Teleostei; Ostariophysi; Cypriniformes; Danionidae; Danioninae; Danio	.	TRINITY_DN6997_c0_g1_i2.p2	47-490[+]	RN168_DANRE^RN168_DANRE^Q:23-138,H:22-136^47.009%ID^E:6.07e-34^RecName: Full=E3 ubiquitin-protein ligase rnf168 {ECO:0000255|HAMAP-Rule:MF_03066};^Eukaryota; Metazoa; Chordata; Craniata; Vertebrata; Euteleostomi; Actinopterygii; Neopterygii; Teleostei; Ostariophysi; Cypriniformes; Danionidae; Danioninae; Danio	PF13920.9^zf-C3HC4_3^Zinc finger, C3HC4 type (RING finger)^24-71^E:5.2e-09`PF13923.9^zf-C3HC4_2^Zinc finger, C3HC4 type (RING finger)^27-65^E:7.9e-09`PF00097.28^zf-C3HC4^Zinc finger, C3HC4 type (RING finger)^27-65^E:1.1e-08`PF14447.9^Prok-RING_4^Prokaryotic RING finger family 4^27-71^E:3.1e-07`PF13445.9^zf-RING_UBOX^RING-type zinc-finger^27-63^E:4e-07`PF14634.9^zf-RING_5^zinc-RING finger domain^2…	sigP:type:complete^len:148^(+),score=16.00	.	.	KEGG:dre:334081	GO:0005634^cellular_component^nucleus`GO:0035861^cellular_component^site of double-strand break`GO:0000151^cellular_component^ubiquitin ligase complex`GO:0003682^molecular_function^chromatin binding`GO:0042393^molecular_function^histone binding`GO:0070530^molecular_function^K63-linked polyubiquitin modification-dependent protein binding`GO:0046872^molecular_function^metal ion binding`GO:0031491^m…	GO:0005634^cellular_component^nucleus`GO:0035861^cellular_component^site of double-strand break`GO:0000151^cellular_component^ubiquitin ligase complex`GO:0003682^molecular_function^chromatin binding`GO:0042393^molecular_function^histone binding`GO:0070530^molecular_function^K63-linked polyubiquitin modification-dependent protein binding`GO:0046872^molecular_function^metal ion binding`GO:0031491^m…	GO:0046872^molecular_function^metal ion binding	.	.
TRINITY_DN6925_c0_g1	TRINITY_DN6925_c0_g1_i1	OX2R_CANLF^OX2R_CANLF^Q:281-9,H:67-153^30.769%ID^E:3.49e-08^RecName: Full=Orexin receptor type 2;^Eukaryota; Metazoa; Chordata; Craniata; Vertebrata; Euteleostomi; Mammalia; Eutheria; Laurasiatheria; Carnivora; Caniformia; Canidae; Canis	.	.	.	.	.	.	.	.	KEGG:cfa:399545	GO:0004930^molecular_function^G protein-coupled receptor activity`GO:0016499^molecular_function^orexin receptor activity`GO:0022410^biological_process^circadian sleep/wake cycle process`GO:0007631^biological_process^feeding behavior`GO:0007186^biological_process^G protein-coupled receptor signaling pathway`GO:0040011^biological_process^locomotion`GO:0007218^biological_process^neuropeptide signali…	.	.	.	.
TRINITY_DN6989_c0_g1	TRINITY_DN6989_c0_g1_i1	CAB32_DROME^CAB32_DROME^Q:67-885,H:33-298^35.379%ID^E:3.35e-45^RecName: Full=Calbindin-32;^Eukaryota; Metazoa; Ecdysozoa; Arthropoda; Hexapoda; Insecta; Pterygota; Neoptera; Endopterygota; Diptera; Brachycera; Muscomorpha; Ephydroidea; Drosophilidae; Drosophila; Sophophora`CAB32_DROME^CAB32_DROME^Q:325-873,H:19-202^34.518%ID^E:3.9e-27^RecName: Full=Calbindin-32;^Eukaryota; Metazoa; Ecdysozoa; Art…	.	TRINITY_DN6989_c0_g1_i1.p1	40-897[+]	CAB32_DROME^CAB32_DROME^Q:10-282,H:33-298^35.379%ID^E:2.68e-47^RecName: Full=Calbindin-32;^Eukaryota; Metazoa; Ecdysozoa; Arthropoda; Hexapoda; Insecta; Pterygota; Neoptera; Endopterygota; Diptera; Brachycera; Muscomorpha; Ephydroidea; Drosophilidae; Drosophila; Sophophora`CAB32_DROME^CAB32_DROME^Q:96-278,H:19-202^34.184%ID^E:8.24e-28^RecName: Full=Calbindin-32;^Eukaryota; Metazoa; Ecdysozoa; Art…	PF13202.9^EF-hand_5^EF hand^18-40^E:0.0016`PF13499.9^EF-hand_7^EF-hand domain pair^20-90^E:1e-08`PF13833.9^EF-hand_8^EF-hand domain pair^191-227^E:0.011`PF13499.9^EF-hand_7^EF-hand domain pair^200-281^E:3.1e-07`PF13202.9^EF-hand_5^EF hand^259-281^E:0.00034	sigP:type:complete^len:299^(+),score=70.81	.	.	KEGG:dme:Dmel_CG6702	GO:0005829^cellular_component^cytosol`GO:0030425^cellular_component^dendrite`GO:0043005^cellular_component^neuron projection`GO:0005634^cellular_component^nucleus`GO:0045202^cellular_component^synapse`GO:0043195^cellular_component^terminal bouton`GO:0061175^cellular_component^type II terminal bouton`GO:0097467^cellular_component^type III terminal bouton`GO:0005509^molecular_function^calcium ion b…	GO:0005829^cellular_component^cytosol`GO:0030425^cellular_component^dendrite`GO:0043005^cellular_component^neuron projection`GO:0005634^cellular_component^nucleus`GO:0045202^cellular_component^synapse`GO:0043195^cellular_component^terminal bouton`GO:0061175^cellular_component^type II terminal bouton`GO:0097467^cellular_component^type III terminal bouton`GO:0005509^molecular_function^calcium ion b…	GO:0005509^molecular_function^calcium ion binding	.	.
TRINITY_DN6947_c0_g1	TRINITY_DN6947_c0_g1_i1	S38AB_RAT^S38AB_RAT^Q:2494-1178,H:9-430^46.697%ID^E:3.85e-115^RecName: Full=Putative sodium-coupled neutral amino acid transporter 11;^Eukaryota; Metazoa; Chordata; Craniata; Vertebrata; Euteleostomi; Mammalia; Eutheria; Euarchontoglires; Glires; Rodentia; Myomorpha; Muroidea; Muridae; Murinae; Rattus	.	TRINITY_DN6947_c0_g1_i1.p1	1067-2554[-]	S38AB_RAT^S38AB_RAT^Q:21-468,H:9-438^45.982%ID^E:6.77e-133^RecName: Full=Putative sodium-coupled neutral amino acid transporter 11;^Eukaryota; Metazoa; Chordata; Craniata; Vertebrata; Euteleostomi; Mammalia; Eutheria; Euarchontoglires; Glires; Rodentia; Myomorpha; Muroidea; Muridae; Murinae; Rattus	PF01490.21^Aa_trans^Transmembrane amino acid transporter protein^61-448^E:9.9e-70`PF03222.16^Trp_Tyr_perm^Tryptophan/tyrosine permease family^67-266^E:1.9e-05	sigP:type:complete^len:496^(-),score=55.94	ExpAA=239.98^PredHel=11^Topology=i69-87o92-114i134-156o185-204i211-233o248-270i290-312o327-349i369-391o395-414i427-449o	.	.	GO:0015179^molecular_function^L-amino acid transmembrane transporter activity`GO:0003333^biological_process^amino acid transmembrane transport`GO:0006814^biological_process^sodium ion transport	GO:0015179^molecular_function^L-amino acid transmembrane transporter activity`GO:0003333^biological_process^amino acid transmembrane transport`GO:0006814^biological_process^sodium ion transport	GO:0003333^biological_process^amino acid transmembrane transport	.	.
TRINITY_DN6957_c0_g1	TRINITY_DN6957_c0_g1_i1	C1D_HUMAN^C1D_HUMAN^Q:93-329,H:48-125^65.823%ID^E:2.14e-32^RecName: Full=Nuclear nucleic acid-binding protein C1D;^Eukaryota; Metazoa; Chordata; Craniata; Vertebrata; Euteleostomi; Mammalia; Eutheria; Euarchontoglires; Primates; Haplorrhini; Catarrhini; Hominidae; Homo	.	.	.	.	.	.	.	.	KEGG:hsa:10438	GO:0005737^cellular_component^cytoplasm`GO:0000178^cellular_component^exosome (RNase complex)`GO:0000176^cellular_component^nuclear exosome (RNase complex)`GO:0005730^cellular_component^nucleolus`GO:0005654^cellular_component^nucleoplasm`GO:0005634^cellular_component^nucleus`GO:0017053^cellular_component^transcription repressor complex`GO:0003677^molecular_function^DNA binding`GO:0016922^molecula…	.	.	.	.
TRINITY_DN6957_c0_g1	TRINITY_DN6957_c0_g1_i2	C1D_HUMAN^C1D_HUMAN^Q:71-454,H:2-128^52.344%ID^E:2.57e-40^RecName: Full=Nuclear nucleic acid-binding protein C1D;^Eukaryota; Metazoa; Chordata; Craniata; Vertebrata; Euteleostomi; Mammalia; Eutheria; Euarchontoglires; Primates; Haplorrhini; Catarrhini; Hominidae; Homo	.	TRINITY_DN6957_c0_g1_i2.p1	65-574[+]	C1D_HUMAN^C1D_HUMAN^Q:3-130,H:2-128^52.344%ID^E:5.08e-41^RecName: Full=Nuclear nucleic acid-binding protein C1D;^Eukaryota; Metazoa; Chordata; Craniata; Vertebrata; Euteleostomi; Mammalia; Eutheria; Euarchontoglires; Primates; Haplorrhini; Catarrhini; Hominidae; Homo	PF04000.18^Sas10_Utp3^Sas10/Utp3/C1D family^19-97^E:4.3e-16	sigP:type:complete^len:191^(+),score=28.00	.	.	KEGG:hsa:10438	GO:0005737^cellular_component^cytoplasm`GO:0000178^cellular_component^exosome (RNase complex)`GO:0000176^cellular_component^nuclear exosome (RNase complex)`GO:0005730^cellular_component^nucleolus`GO:0005654^cellular_component^nucleoplasm`GO:0005634^cellular_component^nucleus`GO:0017053^cellular_component^transcription repressor complex`GO:0003677^molecular_function^DNA binding`GO:0016922^molecula…	GO:0005737^cellular_component^cytoplasm`GO:0000178^cellular_component^exosome (RNase complex)`GO:0000176^cellular_component^nuclear exosome (RNase complex)`GO:0005730^cellular_component^nucleolus`GO:0005654^cellular_component^nucleoplasm`GO:0005634^cellular_component^nucleus`GO:0017053^cellular_component^transcription repressor complex`GO:0003677^molecular_function^DNA binding`GO:0016922^molecula…	.	.	.
TRINITY_DN6957_c0_g1	TRINITY_DN6957_c0_g1_i3	C1D_HUMAN^C1D_HUMAN^Q:71-445,H:2-125^53.6%ID^E:1.86e-40^RecName: Full=Nuclear nucleic acid-binding protein C1D;^Eukaryota; Metazoa; Chordata; Craniata; Vertebrata; Euteleostomi; Mammalia; Eutheria; Euarchontoglires; Primates; Haplorrhini; Catarrhini; Hominidae; Homo	.	TRINITY_DN6957_c0_g1_i3.p1	65-556[+]	C1D_HUMAN^C1D_HUMAN^Q:6-146,H:5-139^51.064%ID^E:1.1e-41^RecName: Full=Nuclear nucleic acid-binding protein C1D;^Eukaryota; Metazoa; Chordata; Craniata; Vertebrata; Euteleostomi; Mammalia; Eutheria; Euarchontoglires; Primates; Haplorrhini; Catarrhini; Hominidae; Homo	PF04000.18^Sas10_Utp3^Sas10/Utp3/C1D family^19-97^E:4e-16	sigP:type:complete^len:185^(+),score=42.36	.	.	KEGG:hsa:10438	GO:0005737^cellular_component^cytoplasm`GO:0000178^cellular_component^exosome (RNase complex)`GO:0000176^cellular_component^nuclear exosome (RNase complex)`GO:0005730^cellular_component^nucleolus`GO:0005654^cellular_component^nucleoplasm`GO:0005634^cellular_component^nucleus`GO:0017053^cellular_component^transcription repressor complex`GO:0003677^molecular_function^DNA binding`GO:0016922^molecula…	GO:0005737^cellular_component^cytoplasm`GO:0000178^cellular_component^exosome (RNase complex)`GO:0000176^cellular_component^nuclear exosome (RNase complex)`GO:0005730^cellular_component^nucleolus`GO:0005654^cellular_component^nucleoplasm`GO:0005634^cellular_component^nucleus`GO:0017053^cellular_component^transcription repressor complex`GO:0003677^molecular_function^DNA binding`GO:0016922^molecula…	.	.	.
TRINITY_DN6929_c0_g1	TRINITY_DN6929_c0_g1_i1	.	.	.	.	.	.	.	.	.	.	.	.	.	.	.
TRINITY_DN6929_c0_g1	TRINITY_DN6929_c0_g1_i2	.	.	.	.	.	.	.	.	.	.	.	.	.	.	.
TRINITY_DN6929_c0_g2	TRINITY_DN6929_c0_g2_i1	RSGI5_ACET2^RSGI5_ACET2^Q:125-385,H:390-475^33.333%ID^E:8.76e-08^RecName: Full=Anti-sigma-I factor RsgI5 {ECO:0000305};^Bacteria; Firmicutes; Clostridia; Eubacteriales; Oscillospiraceae; Acetivibrio	.	TRINITY_DN6929_c0_g2_i1.p1	2-406[+]	RSGI5_ACET2^RSGI5_ACET2^Q:44-128,H:392-475^34.118%ID^E:1.83e-07^RecName: Full=Anti-sigma-I factor RsgI5 {ECO:0000305};^Bacteria; Firmicutes; Clostridia; Eubacteriales; Oscillospiraceae; Acetivibrio	PF05270.16^AbfB^Alpha-L-arabinofuranosidase B (ABFB) domain^26-129^E:3.1e-18	sigP:type:5prime_partial^len:135^(+),score=28.97	.	COG2755^lipolytic protein G-D-S-L family	KEGG:cth:Cthe_1273	GO:0005886^cellular_component^plasma membrane`GO:0046556^molecular_function^alpha-L-arabinofuranosidase activity`GO:0046373^biological_process^L-arabinose metabolic process	GO:0005886^cellular_component^plasma membrane`GO:0046556^molecular_function^alpha-L-arabinofuranosidase activity`GO:0046373^biological_process^L-arabinose metabolic process	GO:0046556^molecular_function^alpha-L-arabinofuranosidase activity`GO:0046373^biological_process^L-arabinose metabolic process	.	.
TRINITY_DN6975_c0_g1	TRINITY_DN6975_c0_g1_i1	.	.	.	.	.	.	.	.	.	.	.	.	.	.	.
TRINITY_DN6975_c0_g2	TRINITY_DN6975_c0_g2_i1	LANC3_MOUSE^LANC3_MOUSE^Q:126-1340,H:5-419^46.19%ID^E:1.73e-120^RecName: Full=LanC-like protein 3;^Eukaryota; Metazoa; Chordata; Craniata; Vertebrata; Euteleostomi; Mammalia; Eutheria; Euarchontoglires; Glires; Rodentia; Myomorpha; Muroidea; Muridae; Murinae; Mus; Mus	.	TRINITY_DN6975_c0_g2_i1.p1	3-1346[+]	LANC3_MOUSE^LANC3_MOUSE^Q:42-446,H:5-419^46.19%ID^E:9.17e-122^RecName: Full=LanC-like protein 3;^Eukaryota; Metazoa; Chordata; Craniata; Vertebrata; Euteleostomi; Mammalia; Eutheria; Euarchontoglires; Glires; Rodentia; Myomorpha; Muroidea; Muridae; Murinae; Mus; Mus	PF00432.24^Prenyltrans^Prenyltransferase and squalene oxidase repeat^81-87^E:7300`PF05147.16^LANC_like^Lanthionine synthetase C-like protein^84-444^E:3.4e-73`PF00432.24^Prenyltrans^Prenyltransferase and squalene oxidase repeat^287-309^E:0.11	sigP:type:5prime_partial^len:448^(+),score=67.74	ExpAA=67.39^PredHel=2^Topology=i85-102o139-161i	.	KEGG:mmu:236285	GO:0005886^cellular_component^plasma membrane`GO:0005975^biological_process^carbohydrate metabolic process	GO:0005886^cellular_component^plasma membrane`GO:0005975^biological_process^carbohydrate metabolic process	GO:0003824^molecular_function^catalytic activity	.	.
TRINITY_DN6994_c0_g1	TRINITY_DN6994_c0_g1_i1	KIF7_HUMAN^KIF7_HUMAN^Q:1949-819,H:845-1214^41.053%ID^E:2.24e-70^RecName: Full=Kinesin-like protein KIF7;^Eukaryota; Metazoa; Chordata; Craniata; Vertebrata; Euteleostomi; Mammalia; Eutheria; Euarchontoglires; Primates; Haplorrhini; Catarrhini; Hominidae; Homo	.	TRINITY_DN6994_c0_g1_i1.p1	537-1934[-]	KIF7_HUMAN^KIF7_HUMAN^Q:2-372,H:851-1214^40.909%ID^E:2.13e-71^RecName: Full=Kinesin-like protein KIF7;^Eukaryota; Metazoa; Chordata; Craniata; Vertebrata; Euteleostomi; Mammalia; Eutheria; Euarchontoglires; Primates; Haplorrhini; Catarrhini; Hominidae; Homo	.	sigP:type:complete^len:474^(-),score=195.25	.	.	KEGG:hsa:374654	GO:0036064^cellular_component^ciliary basal body`GO:0097542^cellular_component^ciliary tip`GO:0005929^cellular_component^cilium`GO:0005737^cellular_component^cytoplasm`GO:0005871^cellular_component^kinesin complex`GO:0005874^cellular_component^microtubule`GO:0005524^molecular_function^ATP binding`GO:0016887^molecular_function^ATP hydrolysis activity`GO:0008017^molecular_function^microtubule bindi…	GO:0036064^cellular_component^ciliary basal body`GO:0097542^cellular_component^ciliary tip`GO:0005929^cellular_component^cilium`GO:0005737^cellular_component^cytoplasm`GO:0005871^cellular_component^kinesin complex`GO:0005874^cellular_component^microtubule`GO:0005524^molecular_function^ATP binding`GO:0016887^molecular_function^ATP hydrolysis activity`GO:0008017^molecular_function^microtubule bindi…	.	.	.
TRINITY_DN6983_c0_g1	TRINITY_DN6983_c0_g1_i1	.	.	.	.	.	.	.	.	.	.	.	.	.	.	.
TRINITY_DN6983_c0_g2	TRINITY_DN6983_c0_g2_i1	WDR76_XENLA^WDR76_XENLA^Q:253-1647,H:114-578^41.423%ID^E:7.75e-105^RecName: Full=WD repeat-containing protein 76;^Eukaryota; Metazoa; Chordata; Craniata; Vertebrata; Euteleostomi; Amphibia; Batrachia; Anura; Pipoidea; Pipidae; Xenopodinae; Xenopus; Xenopus	.	TRINITY_DN6983_c0_g2_i1.p1	1-1659[+]	WDR76_XENLA^WDR76_XENLA^Q:85-549,H:114-578^41.545%ID^E:6.68e-115^RecName: Full=WD repeat-containing protein 76;^Eukaryota; Metazoa; Chordata; Craniata; Vertebrata; Euteleostomi; Amphibia; Batrachia; Anura; Pipoidea; Pipidae; Xenopodinae; Xenopus; Xenopus	PF00400.35^WD40^WD domain, G-beta repeat^287-317^E:0.041	sigP:type:5prime_partial^len:553^(+),score=138.08	.	.	KEGG:xla:735144	GO:0006974^biological_process^cellular response to DNA damage stimulus	GO:0006974^biological_process^cellular response to DNA damage stimulus	GO:0005515^molecular_function^protein binding	.	.
TRINITY_DN6983_c0_g2	TRINITY_DN6983_c0_g2_i2	WDR76_XENLA^WDR76_XENLA^Q:253-1734,H:114-578^38.856%ID^E:9.76e-99^RecName: Full=WD repeat-containing protein 76;^Eukaryota; Metazoa; Chordata; Craniata; Vertebrata; Euteleostomi; Amphibia; Batrachia; Anura; Pipoidea; Pipidae; Xenopodinae; Xenopus; Xenopus	.	TRINITY_DN6983_c0_g2_i2.p1	1-1746[+]	WDR76_XENLA^WDR76_XENLA^Q:85-578,H:114-578^38.976%ID^E:8.21e-109^RecName: Full=WD repeat-containing protein 76;^Eukaryota; Metazoa; Chordata; Craniata; Vertebrata; Euteleostomi; Amphibia; Batrachia; Anura; Pipoidea; Pipidae; Xenopodinae; Xenopus; Xenopus	PF00400.35^WD40^WD domain, G-beta repeat^316-346^E:0.044	sigP:type:5prime_partial^len:582^(+),score=134.54	.	.	KEGG:xla:735144	GO:0006974^biological_process^cellular response to DNA damage stimulus	GO:0006974^biological_process^cellular response to DNA damage stimulus	GO:0005515^molecular_function^protein binding	.	.
TRINITY_DN6984_c0_g1	TRINITY_DN6984_c0_g1_i1	.	.	.	.	.	.	.	.	.	.	.	.	.	.	.
TRINITY_DN6984_c0_g1	TRINITY_DN6984_c0_g1_i2	.	.	.	.	.	.	.	.	.	.	.	.	.	.	.
TRINITY_DN6956_c0_g1	TRINITY_DN6956_c0_g1_i1	.	.	.	.	.	.	.	.	.	.	.	.	.	.	.
TRINITY_DN6961_c0_g1	TRINITY_DN6961_c0_g1_i1	VGLU2_BOVIN^VGLU2_BOVIN^Q:1-1200,H:134-534^40.099%ID^E:3.67e-103^RecName: Full=Vesicular glutamate transporter 2 {ECO:0000250|UniProtKB:Q9P2U8};^Eukaryota; Metazoa; Chordata; Craniata; Vertebrata; Euteleostomi; Mammalia; Eutheria; Laurasiatheria; Artiodactyla; Ruminantia; Pecora; Bovidae; Bovinae; Bos	.	TRINITY_DN6961_c0_g1_i1.p1	46-1203[+]	VGLU2_HUMAN^VGLU2_HUMAN^Q:1-385,H:149-534^39.846%ID^E:3.27e-98^RecName: Full=Vesicular glutamate transporter 2 {ECO:0000303|PubMed:11698620};^Eukaryota; Metazoa; Chordata; Craniata; Vertebrata; Euteleostomi; Mammalia; Eutheria; Euarchontoglires; Primates; Haplorrhini; Catarrhini; Hominidae; Homo	PF07690.19^MFS_1^Major Facilitator Superfamily^3-313^E:2e-41	sigP:type:complete^len:401^(+),score=61.66	ExpAA=204.86^PredHel=10^Topology=i5-22o32-54i66-88o98-120i161-183o203-225i238-260o264-286i293-315o330-352i	.	KEGG:hsa:57084	GO:0070161^cellular_component^anchoring junction`GO:0060076^cellular_component^excitatory synapse`GO:0030285^cellular_component^obsolete integral component of synaptic vesicle membrane`GO:0043005^cellular_component^neuron projection`GO:0008021^cellular_component^synaptic vesicle`GO:0030672^cellular_component^synaptic vesicle membrane`GO:0005254^molecular_function^chloride channel activity`GO:0005…	GO:0070161^cellular_component^anchoring junction`GO:0060076^cellular_component^excitatory synapse`GO:0030285^cellular_component^obsolete integral component of synaptic vesicle membrane`GO:0043005^cellular_component^neuron projection`GO:0030672^cellular_component^synaptic vesicle membrane`GO:0005254^molecular_function^chloride channel activity`GO:0005313^molecular_function^L-glutamate transmembran…	GO:0022857^molecular_function^transmembrane transporter activity`GO:0055085^biological_process^transmembrane transport	.	.
TRINITY_DN6961_c0_g1	TRINITY_DN6961_c0_g1_i2	VGLU2_BOVIN^VGLU2_BOVIN^Q:117-818,H:300-534^37.021%ID^E:4.24e-50^RecName: Full=Vesicular glutamate transporter 2 {ECO:0000250|UniProtKB:Q9P2U8};^Eukaryota; Metazoa; Chordata; Craniata; Vertebrata; Euteleostomi; Mammalia; Eutheria; Laurasiatheria; Artiodactyla; Ruminantia; Pecora; Bovidae; Bovinae; Bos	.	TRINITY_DN6961_c0_g1_i2.p1	216-821[+]	VGLU2_BOVIN^VGLU2_BOVIN^Q:1-201,H:333-534^37.624%ID^E:2.4e-42^RecName: Full=Vesicular glutamate transporter 2 {ECO:0000250|UniProtKB:Q9P2U8};^Eukaryota; Metazoa; Chordata; Craniata; Vertebrata; Euteleostomi; Mammalia; Eutheria; Laurasiatheria; Artiodactyla; Ruminantia; Pecora; Bovidae; Bovinae; Bos	PF07690.19^MFS_1^Major Facilitator Superfamily^2-168^E:9.5e-12	sigP:type:complete^len:202^(+),score=40.56	ExpAA=103.81^PredHel=5^Topology=o20-42i54-76o80-102i109-131o146-168i	.	KEGG:bta:100125225	GO:0070161^cellular_component^anchoring junction`GO:0060076^cellular_component^excitatory synapse`GO:0030285^cellular_component^obsolete integral component of synaptic vesicle membrane`GO:0043005^cellular_component^neuron projection`GO:0008021^cellular_component^synaptic vesicle`GO:0030672^cellular_component^synaptic vesicle membrane`GO:0005254^molecular_function^chloride channel activity`GO:0005…	GO:0070161^cellular_component^anchoring junction`GO:0060076^cellular_component^excitatory synapse`GO:0030285^cellular_component^obsolete integral component of synaptic vesicle membrane`GO:0043005^cellular_component^neuron projection`GO:0008021^cellular_component^synaptic vesicle`GO:0030672^cellular_component^synaptic vesicle membrane`GO:0005254^molecular_function^chloride channel activity`GO:0005…	GO:0022857^molecular_function^transmembrane transporter activity`GO:0055085^biological_process^transmembrane transport	.	.
TRINITY_DN6961_c0_g1	TRINITY_DN6961_c0_g1_i3	VGLU2_HUMAN^VGLU2_HUMAN^Q:82-783,H:300-534^37.021%ID^E:3.04e-50^RecName: Full=Vesicular glutamate transporter 2 {ECO:0000303|PubMed:11698620};^Eukaryota; Metazoa; Chordata; Craniata; Vertebrata; Euteleostomi; Mammalia; Eutheria; Euarchontoglires; Primates; Haplorrhini; Catarrhini; Hominidae; Homo	.	TRINITY_DN6961_c0_g1_i3.p1	49-786[+]	VGLU2_HUMAN^VGLU2_HUMAN^Q:12-245,H:300-534^37.021%ID^E:6e-51^RecName: Full=Vesicular glutamate transporter 2 {ECO:0000303|PubMed:11698620};^Eukaryota; Metazoa; Chordata; Craniata; Vertebrata; Euteleostomi; Mammalia; Eutheria; Euarchontoglires; Primates; Haplorrhini; Catarrhini; Hominidae; Homo	PF07690.19^MFS_1^Major Facilitator Superfamily^14-173^E:3.4e-16	sigP:type:complete^len:246^(+),score=45.61	ExpAA=127.94^PredHel=6^Topology=i21-43o63-85i98-120o124-146i153-175o190-212i	.	KEGG:hsa:57084	GO:0070161^cellular_component^anchoring junction`GO:0060076^cellular_component^excitatory synapse`GO:0030285^cellular_component^obsolete integral component of synaptic vesicle membrane`GO:0043005^cellular_component^neuron projection`GO:0030672^cellular_component^synaptic vesicle membrane`GO:0005254^molecular_function^chloride channel activity`GO:0005313^molecular_function^L-glutamate transmembran…	GO:0070161^cellular_component^anchoring junction`GO:0060076^cellular_component^excitatory synapse`GO:0030285^cellular_component^obsolete integral component of synaptic vesicle membrane`GO:0043005^cellular_component^neuron projection`GO:0030672^cellular_component^synaptic vesicle membrane`GO:0005254^molecular_function^chloride channel activity`GO:0005313^molecular_function^L-glutamate transmembran…	GO:0022857^molecular_function^transmembrane transporter activity`GO:0055085^biological_process^transmembrane transport	.	.
TRINITY_DN6961_c0_g2	TRINITY_DN6961_c0_g2_i1	.	.	TRINITY_DN6961_c0_g2_i1.p1	2-436[-]	VGLU3_MOUSE^VGLU3_MOUSE^Q:67-145,H:69-152^41.667%ID^E:3.51e-15^RecName: Full=Vesicular glutamate transporter 3 {ECO:0000303|PubMed:12384506};^Eukaryota; Metazoa; Chordata; Craniata; Vertebrata; Euteleostomi; Mammalia; Eutheria; Euarchontoglires; Glires; Rodentia; Myomorpha; Muroidea; Muridae; Murinae; Mus; Mus	.	sigP:type:3prime_partial^len:146^(-),score=30.06	ExpAA=20.41^PredHel=1^Topology=i82-100o	.	KEGG:mmu:216227	.	GO:0070161^cellular_component^anchoring junction`GO:0097440^cellular_component^apical dendrite`GO:0043679^cellular_component^axon terminus`GO:0097441^cellular_component^basal dendrite`GO:0060203^cellular_component^clathrin-sculpted glutamate transport vesicle membrane`GO:0005737^cellular_component^cytoplasm`GO:0031410^cellular_component^cytoplasmic vesicle`GO:0030425^cellular_component^dendrite`G…	.	.	.
TRINITY_DN6963_c0_g1	TRINITY_DN6963_c0_g1_i1	.	.	.	.	.	.	.	.	.	.	.	.	.	.	.
TRINITY_DN6918_c0_g1	TRINITY_DN6918_c0_g1_i1	.	.	TRINITY_DN6918_c0_g1_i1.p1	32-463[-]	.	PF13359.9^DDE_Tnp_4^DDE superfamily endonuclease^1-136^E:4.9e-37`PF01609.24^DDE_Tnp_1^Transposase DDE domain^3-116^E:4.3e-05	sigP:type:5prime_partial^len:144^(-),score=15.42	ExpAA=17.34^PredHel=1^Topology=i116-138o	.	.	.	.	GO:0003677^molecular_function^DNA binding`GO:0004803^molecular_function^transposase activity`GO:0006313^biological_process^transposition, DNA-mediated	.	.
TRINITY_DN6993_c0_g1	TRINITY_DN6993_c0_g1_i1	LORF2_HUMAN^LORF2_HUMAN^Q:309-61,H:470-552^32.53%ID^E:6.8e-08^RecName: Full=LINE-1 retrotransposable element ORF2 protein;^Eukaryota; Metazoa; Chordata; Craniata; Vertebrata; Euteleostomi; Mammalia; Eutheria; Euarchontoglires; Primates; Haplorrhini; Catarrhini; Hominidae; Homo	.	.	.	.	.	.	.	.	.	GO:0046872^molecular_function^metal ion binding`GO:0003964^molecular_function^RNA-directed DNA polymerase activity`GO:0009036^molecular_function^type II site-specific deoxyribonuclease activity`GO:0006310^biological_process^DNA recombination`GO:0090305^biological_process^nucleic acid phosphodiester bond hydrolysis`GO:0032199^biological_process^reverse transcription involved in RNA-mediated transp…	.	.	.	.
TRINITY_DN6941_c0_g1	TRINITY_DN6941_c0_g1_i1	KIF1A_AEDAE^KIF1A_AEDAE^Q:1-1887,H:953-1644^36.338%ID^E:2.26e-123^RecName: Full=Kinesin-like protein unc-104;^Eukaryota; Metazoa; Ecdysozoa; Arthropoda; Hexapoda; Insecta; Pterygota; Neoptera; Endopterygota; Diptera; Nematocera; Culicoidea; Culicidae; Culicinae; Aedini; Aedes; Stegomyia	.	TRINITY_DN6941_c0_g1_i1.p1	1-1890[+]	KIF1A_AEDAE^KIF1A_AEDAE^Q:1-629,H:953-1644^37.042%ID^E:1.23e-126^RecName: Full=Kinesin-like protein unc-104;^Eukaryota; Metazoa; Ecdysozoa; Arthropoda; Hexapoda; Insecta; Pterygota; Neoptera; Endopterygota; Diptera; Nematocera; Culicoidea; Culicidae; Culicinae; Aedini; Aedes; Stegomyia	PF12473.11^DUF3694^Kinesin protein^160-303^E:3e-31	sigP:type:5prime_partial^len:630^(+),score=138.94	.	.	.	GO:0005737^cellular_component^cytoplasm`GO:0005874^cellular_component^microtubule`GO:0005875^cellular_component^microtubule associated complex`GO:0005524^molecular_function^ATP binding`GO:0008017^molecular_function^microtubule binding`GO:0003777^molecular_function^microtubule motor activity`GO:0048489^biological_process^synaptic vesicle transport`GO:0047496^biological_process^vesicle transport al…	GO:0005737^cellular_component^cytoplasm`GO:0005874^cellular_component^microtubule`GO:0005875^cellular_component^microtubule associated complex`GO:0005524^molecular_function^ATP binding`GO:0008017^molecular_function^microtubule binding`GO:0003777^molecular_function^microtubule motor activity`GO:0048489^biological_process^synaptic vesicle transport`GO:0047496^biological_process^vesicle transport al…	.	.	.
TRINITY_DN6941_c0_g2	TRINITY_DN6941_c0_g2_i1	.	.	.	.	.	.	.	.	.	.	.	.	.	.	.
TRINITY_DN6909_c0_g1	TRINITY_DN6909_c0_g1_i1	.	.	.	.	.	.	.	.	.	.	.	.	.	.	.
TRINITY_DN6950_c0_g1	TRINITY_DN6950_c0_g1_i1	.	.	.	.	.	.	.	.	.	.	.	.	.	.	.
TRINITY_DN6960_c0_g1	TRINITY_DN6960_c0_g1_i1	.	.	.	.	.	.	.	.	.	.	.	.	.	.	.
TRINITY_DN6960_c0_g2	TRINITY_DN6960_c0_g2_i1	BRE4_CAEEL^BRE4_CAEEL^Q:468-7,H:150-302^57.143%ID^E:4.13e-57^RecName: Full=Beta-1,4-N-acetylgalactosaminyltransferase bre-4;^Eukaryota; Metazoa; Ecdysozoa; Nematoda; Chromadorea; Rhabditida; Rhabditina; Rhabditomorpha; Rhabditoidea; Rhabditidae; Peloderinae; Caenorhabditis	.	TRINITY_DN6960_c0_g2_i1.p2	1-471[-]	BRE4_CAEEL^BRE4_CAEEL^Q:2-155,H:150-302^57.143%ID^E:3.71e-57^RecName: Full=Beta-1,4-N-acetylgalactosaminyltransferase bre-4;^Eukaryota; Metazoa; Ecdysozoa; Nematoda; Chromadorea; Rhabditida; Rhabditina; Rhabditomorpha; Rhabditoidea; Rhabditidae; Peloderinae; Caenorhabditis	PF13733.9^Glyco_transf_7N^N-terminal region of glycosyl transferase group 7^1-88^E:2.3e-40`PF02709.17^Glyco_transf_7C^N-terminal domain of galactosyltransferase^92-156^E:6e-25	sigP:type:internal^len:158^(-),score=33.38	.	.	KEGG:cel:CELE_Y73E7A.7	GO:0005794^cellular_component^Golgi apparatus`GO:0008376^molecular_function^acetylgalactosaminyltransferase activity`GO:0033207^molecular_function^beta-1,4-N-acetylgalactosaminyltransferase activity`GO:0046872^molecular_function^metal ion binding`GO:0005975^biological_process^carbohydrate metabolic process`GO:0070085^biological_process^glycosylation`GO:0045747^biological_process^positive regulati…	GO:0005794^cellular_component^Golgi apparatus`GO:0008376^molecular_function^acetylgalactosaminyltransferase activity`GO:0033207^molecular_function^beta-1,4-N-acetylgalactosaminyltransferase activity`GO:0046872^molecular_function^metal ion binding`GO:0005975^biological_process^carbohydrate metabolic process`GO:0070085^biological_process^glycosylation`GO:0045747^biological_process^positive regulati…	.	.	.
TRINITY_DN6960_c0_g2	TRINITY_DN6960_c0_g2_i2	BRE4_CAEBR^BRE4_CAEBR^Q:434-3,H:151-293^59.028%ID^E:3.71e-56^RecName: Full=Beta-1,4-N-acetylgalactosaminyltransferase bre-4;^Eukaryota; Metazoa; Ecdysozoa; Nematoda; Chromadorea; Rhabditida; Rhabditina; Rhabditomorpha; Rhabditoidea; Rhabditidae; Peloderinae; Caenorhabditis	.	TRINITY_DN6960_c0_g2_i2.p1	3-437[-]	BRE4_CAEBR^BRE4_CAEBR^Q:2-145,H:151-293^59.028%ID^E:3.34e-56^RecName: Full=Beta-1,4-N-acetylgalactosaminyltransferase bre-4;^Eukaryota; Metazoa; Ecdysozoa; Nematoda; Chromadorea; Rhabditida; Rhabditina; Rhabditomorpha; Rhabditoidea; Rhabditidae; Peloderinae; Caenorhabditis	PF13733.9^Glyco_transf_7N^N-terminal region of glycosyl transferase group 7^1-88^E:1.5e-39`PF02709.17^Glyco_transf_7C^N-terminal domain of galactosyltransferase^93-145^E:9.6e-22	sigP:type:internal^len:146^(-),score=17.04	.	.	KEGG:cbr:CBG_22165	GO:0005794^cellular_component^Golgi apparatus`GO:0033207^molecular_function^beta-1,4-N-acetylgalactosaminyltransferase activity`GO:0046872^molecular_function^metal ion binding`GO:0005975^biological_process^carbohydrate metabolic process`GO:0070085^biological_process^glycosylation`GO:0045747^biological_process^positive regulation of Notch signaling pathway`GO:0006486^biological_process^protein gly…	GO:0005794^cellular_component^Golgi apparatus`GO:0033207^molecular_function^beta-1,4-N-acetylgalactosaminyltransferase activity`GO:0046872^molecular_function^metal ion binding`GO:0005975^biological_process^carbohydrate metabolic process`GO:0070085^biological_process^glycosylation`GO:0045747^biological_process^positive regulation of Notch signaling pathway`GO:0006486^biological_process^protein gly…	.	.	.
TRINITY_DN6948_c0_g1	TRINITY_DN6948_c0_g1_i1	AK1A1_RAT^AK1A1_RAT^Q:98-262,H:271-325^65.455%ID^E:4.34e-17^RecName: Full=Aldo-keto reductase family 1 member A1;^Eukaryota; Metazoa; Chordata; Craniata; Vertebrata; Euteleostomi; Mammalia; Eutheria; Euarchontoglires; Glires; Rodentia; Myomorpha; Muroidea; Muridae; Murinae; Rattus	.	.	.	.	.	.	.	.	KEGG:rno:78959	GO:0016324^cellular_component^apical plasma membrane`GO:0005829^cellular_component^cytosol`GO:0045202^cellular_component^synapse`GO:0004032^molecular_function^alditol:NADP+ 1-oxidoreductase activity`GO:0047655^molecular_function^allyl-alcohol dehydrogenase activity`GO:0047941^molecular_function^glucuronolactone reductase activity`GO:0047956^molecular_function^glycerol dehydrogenase [NADP+] activi…	.	.	.	.
TRINITY_DN6948_c0_g1	TRINITY_DN6948_c0_g1_i2	AK1A1_RAT^AK1A1_RAT^Q:171-1142,H:1-325^56.135%ID^E:8.31e-135^RecName: Full=Aldo-keto reductase family 1 member A1;^Eukaryota; Metazoa; Chordata; Craniata; Vertebrata; Euteleostomi; Mammalia; Eutheria; Euarchontoglires; Glires; Rodentia; Myomorpha; Muroidea; Muridae; Murinae; Rattus	.	TRINITY_DN6948_c0_g1_i2.p1	45-1145[+]	AK1A1_RAT^AK1A1_RAT^Q:43-366,H:1-325^56.135%ID^E:3.06e-136^RecName: Full=Aldo-keto reductase family 1 member A1;^Eukaryota; Metazoa; Chordata; Craniata; Vertebrata; Euteleostomi; Mammalia; Eutheria; Euarchontoglires; Glires; Rodentia; Myomorpha; Muroidea; Muridae; Murinae; Rattus	PF00248.24^Aldo_ket_red^Aldo/keto reductase family^59-334^E:8.8e-57	sigP:type:complete^len:367^(+),score=62.40	.	.	KEGG:rno:78959	GO:0016324^cellular_component^apical plasma membrane`GO:0005829^cellular_component^cytosol`GO:0045202^cellular_component^synapse`GO:0004032^molecular_function^alditol:NADP+ 1-oxidoreductase activity`GO:0047655^molecular_function^allyl-alcohol dehydrogenase activity`GO:0047941^molecular_function^glucuronolactone reductase activity`GO:0047956^molecular_function^glycerol dehydrogenase [NADP+] activi…	GO:0016324^cellular_component^apical plasma membrane`GO:0005829^cellular_component^cytosol`GO:0045202^cellular_component^synapse`GO:0004032^molecular_function^alditol:NADP+ 1-oxidoreductase activity`GO:0047655^molecular_function^allyl-alcohol dehydrogenase activity`GO:0047941^molecular_function^glucuronolactone reductase activity`GO:0047956^molecular_function^glycerol dehydrogenase [NADP+] activi…	.	.	.
TRINITY_DN6906_c0_g1	TRINITY_DN6906_c0_g1_i1	.	.	.	.	.	.	.	.	.	.	.	.	.	.	.
TRINITY_DN6955_c0_g1	TRINITY_DN6955_c0_g1_i1	GR101_LYMST^GR101_LYMST^Q:3-1019,H:732-1060^48.235%ID^E:3.09e-66^RecName: Full=G-protein coupled receptor GRL101;^Eukaryota; Metazoa; Spiralia; Lophotrochozoa; Mollusca; Gastropoda; Heterobranchia; Euthyneura; Panpulmonata; Hygrophila; Lymnaeoidea; Lymnaeidae; Lymnaea	.	TRINITY_DN6955_c0_g1_i1.p1	3-1931[+]	GR101_LYMST^GR101_LYMST^Q:1-339,H:732-1060^48.235%ID^E:4.02e-97^RecName: Full=G-protein coupled receptor GRL101;^Eukaryota; Metazoa; Spiralia; Lophotrochozoa; Mollusca; Gastropoda; Heterobranchia; Euthyneura; Panpulmonata; Hygrophila; Lymnaeoidea; Lymnaeidae; Lymnaea	PF00001.24^7tm_1^7 transmembrane receptor (rhodopsin family)^54-317^E:1.6e-28`PF00069.28^Pkinase^Protein kinase domain^426-566^E:9.8e-08	sigP:type:5prime_partial^len:643^(+),score=125.75	ExpAA=151.68^PredHel=7^Topology=o42-61i74-96o116-138i162-180o219-241i265-287o297-319i	.	.	GO:0005886^cellular_component^plasma membrane`GO:0004930^molecular_function^G protein-coupled receptor activity	GO:0005886^cellular_component^plasma membrane`GO:0004930^molecular_function^G protein-coupled receptor activity	GO:0004930^molecular_function^G protein-coupled receptor activity`GO:0007186^biological_process^G protein-coupled receptor signaling pathway`GO:0004672^molecular_function^protein kinase activity`GO:0005524^molecular_function^ATP binding`GO:0006468^biological_process^protein phosphorylation	.	.
TRINITY_DN6955_c0_g1	TRINITY_DN6955_c0_g1_i1	GR101_LYMST^GR101_LYMST^Q:3-1019,H:732-1060^48.235%ID^E:3.09e-66^RecName: Full=G-protein coupled receptor GRL101;^Eukaryota; Metazoa; Spiralia; Lophotrochozoa; Mollusca; Gastropoda; Heterobranchia; Euthyneura; Panpulmonata; Hygrophila; Lymnaeoidea; Lymnaeidae; Lymnaea	.	TRINITY_DN6955_c0_g1_i1.p2	2605-4059[-]	ATAT_TRIAD^ATAT_TRIAD^Q:1-213,H:1-224^49.782%ID^E:2.61e-54^RecName: Full=Alpha-tubulin N-acetyltransferase {ECO:0000255|HAMAP-Rule:MF_03130};^Eukaryota; Metazoa; Placozoa; Trichoplacidae; Trichoplax	PF05301.14^Acetyltransf_16^GNAT acetyltransferase, Mec-17^9-183^E:2.5e-64	sigP:type:complete^len:485^(-),score=97.35	.	.	KEGG:tad:TRIADDRAFT_53139	GO:0005886^cellular_component^plasma membrane`GO:0004930^molecular_function^G protein-coupled receptor activity	GO:0005874^cellular_component^microtubule`GO:0019799^molecular_function^tubulin N-acetyltransferase activity`GO:0071929^biological_process^alpha-tubulin acetylation`GO:0070507^biological_process^regulation of microtubule cytoskeleton organization	GO:0019799^molecular_function^tubulin N-acetyltransferase activity`GO:0071929^biological_process^alpha-tubulin acetylation`GO:0005874^cellular_component^microtubule	.	.
TRINITY_DN6955_c0_g1	TRINITY_DN6955_c0_g1_i2	ATAT_TRIAD^ATAT_TRIAD^Q:2279-1641,H:1-224^49.782%ID^E:5.67e-52^RecName: Full=Alpha-tubulin N-acetyltransferase {ECO:0000255|HAMAP-Rule:MF_03130};^Eukaryota; Metazoa; Placozoa; Trichoplacidae; Trichoplax	.	TRINITY_DN6955_c0_g1_i2.p1	825-2279[-]	ATAT_TRIAD^ATAT_TRIAD^Q:1-213,H:1-224^49.782%ID^E:2.61e-54^RecName: Full=Alpha-tubulin N-acetyltransferase {ECO:0000255|HAMAP-Rule:MF_03130};^Eukaryota; Metazoa; Placozoa; Trichoplacidae; Trichoplax	PF05301.14^Acetyltransf_16^GNAT acetyltransferase, Mec-17^9-183^E:2.5e-64	sigP:type:complete^len:485^(-),score=97.35	.	.	KEGG:tad:TRIADDRAFT_53139	GO:0005874^cellular_component^microtubule`GO:0019799^molecular_function^tubulin N-acetyltransferase activity`GO:0071929^biological_process^alpha-tubulin acetylation`GO:0070507^biological_process^regulation of microtubule cytoskeleton organization	GO:0005874^cellular_component^microtubule`GO:0019799^molecular_function^tubulin N-acetyltransferase activity`GO:0071929^biological_process^alpha-tubulin acetylation`GO:0070507^biological_process^regulation of microtubule cytoskeleton organization	GO:0019799^molecular_function^tubulin N-acetyltransferase activity`GO:0071929^biological_process^alpha-tubulin acetylation`GO:0005874^cellular_component^microtubule	.	.
TRINITY_DN6967_c0_g1	TRINITY_DN6967_c0_g1_i1	.	.	.	.	.	.	.	.	.	.	.	.	.	.	.
TRINITY_DN6981_c0_g1	TRINITY_DN6981_c0_g1_i1	.	.	TRINITY_DN6981_c0_g1_i1.p1	170-1132[+]	.	.	sigP:type:complete^len:321^(+),score=76.17	.	.	.	.	.	.	.	.
TRINITY_DN6981_c0_g1	TRINITY_DN6981_c0_g1_i2	.	.	TRINITY_DN6981_c0_g1_i2.p1	170-1132[+]	.	.	sigP:type:complete^len:321^(+),score=76.17	.	.	.	.	.	.	.	.
TRINITY_DN6973_c0_g1	TRINITY_DN6973_c0_g1_i1	ERAP2_PONAB^ERAP2_PONAB^Q:2862-253,H:56-948^36.313%ID^E:0^RecName: Full=Endoplasmic reticulum aminopeptidase 2;^Eukaryota; Metazoa; Chordata; Craniata; Vertebrata; Euteleostomi; Mammalia; Eutheria; Euarchontoglires; Primates; Haplorrhini; Catarrhini; Hominidae; Pongo	.	TRINITY_DN6973_c0_g1_i1.p1	205-2733[-]	AMPE_GLOBR^AMPE_GLOBR^Q:4-840,H:125-951^36.525%ID^E:0^RecName: Full=Aminopeptidase A {ECO:0000303|PubMed:17383704};^Eukaryota; Metazoa; Chordata; Craniata; Vertebrata; Euteleostomi; Lepidosauria; Squamata; Bifurcata; Unidentata; Episquamata; Toxicofera; Serpentes; Colubroidea; Viperidae; Crotalinae; Gloydius	PF17900.4^Peptidase_M1_N^Peptidase M1 N-terminal domain^2-161^E:6.4e-43`PF01433.23^Peptidase_M1^Peptidase family M1 domain^197-413^E:5e-85`PF11838.11^ERAP1_C^ERAP1-like C-terminal domain^500-818^E:2.3e-83	sigP:type:complete^len:969^(-),score=211.22	.	.	KEGG:pon:100171433	GO:0005789^cellular_component^endoplasmic reticulum membrane`GO:0070006^molecular_function^metalloaminopeptidase activity`GO:0008270^molecular_function^zinc ion binding`GO:0002250^biological_process^adaptive immune response`GO:0019885^biological_process^antigen processing and presentation of endogenous peptide antigen via MHC class I`GO:0006508^biological_process^proteolysis	GO:0005886^cellular_component^plasma membrane`GO:0070006^molecular_function^metalloaminopeptidase activity`GO:0008270^molecular_function^zinc ion binding`GO:0006508^biological_process^proteolysis	GO:0008237^molecular_function^metallopeptidase activity`GO:0008270^molecular_function^zinc ion binding	.	.
TRINITY_DN6911_c0_g1	TRINITY_DN6911_c0_g1_i1	.	.	.	.	.	.	.	.	.	.	.	.	.	.	.
TRINITY_DN6911_c0_g2	TRINITY_DN6911_c0_g2_i1	.	.	TRINITY_DN6911_c0_g2_i1.p1	3-392[+]	.	.	sigP:type:internal^len:131^(+),score=23.46	.	.	.	.	.	.	.	.
TRINITY_DN6932_c0_g1	TRINITY_DN6932_c0_g1_i1	.	.	.	.	.	.	.	.	.	.	.	.	.	.	.
TRINITY_DN6932_c0_g2	TRINITY_DN6932_c0_g2_i1	.	.	.	.	.	.	.	.	.	.	.	.	.	.	.
TRINITY_DN6996_c0_g1	TRINITY_DN6996_c0_g1_i1	.	.	.	.	.	.	.	.	.	.	.	.	.	.	.
TRINITY_DN6996_c0_g1	TRINITY_DN6996_c0_g1_i2	.	.	.	.	.	.	.	.	.	.	.	.	.	.	.
TRINITY_DN6982_c0_g1	TRINITY_DN6982_c0_g1_i1	.	.	.	.	.	.	.	.	.	.	.	.	.	.	.
TRINITY_DN6982_c0_g1	TRINITY_DN6982_c0_g1_i2	.	.	.	.	.	.	.	.	.	.	.	.	.	.	.
TRINITY_DN6962_c0_g1	TRINITY_DN6962_c0_g1_i1	.	.	TRINITY_DN6962_c0_g1_i1.p1	1-546[-]	.	.	sigP:type:internal^len:183^(-),score=69.14	.	.	.	.	.	.	.	.
TRINITY_DN6962_c0_g2	TRINITY_DN6962_c0_g2_i1	.	.	TRINITY_DN6962_c0_g2_i1.p1	1-720[+]	.	.	sigP:type:internal^len:241^(+),score=75.06	.	.	.	.	.	.	.	.
TRINITY_DN6962_c0_g3	TRINITY_DN6962_c0_g3_i1	.	.	TRINITY_DN6962_c0_g3_i1.p1	1-297[+]	.	.	sigP:type:internal^len:100^(+),score=26.75	.	.	.	.	.	.	.	.
TRINITY_DN6900_c0_g1	TRINITY_DN6900_c0_g1_i1	.	.	.	.	.	.	.	.	.	.	.	.	.	.	.
TRINITY_DN6939_c0_g1	TRINITY_DN6939_c0_g1_i1	.	.	.	.	.	.	.	.	.	.	.	.	.	.	.
TRINITY_DN6966_c0_g1	TRINITY_DN6966_c0_g1_i1	.	.	TRINITY_DN6966_c0_g1_i1.p1	2-535[-]	.	.	sigP:type:internal^len:179^(-),score=54.53	.	.	.	.	.	.	.	.
TRINITY_DN6904_c0_g1	TRINITY_DN6904_c0_g1_i1	MICA2_HUMAN^MICA2_HUMAN^Q:3-146,H:443-492^44%ID^E:8.29e-07^RecName: Full=[F-actin]-monooxygenase MICAL2 {ECO:0000305};^Eukaryota; Metazoa; Chordata; Craniata; Vertebrata; Euteleostomi; Mammalia; Eutheria; Euarchontoglires; Primates; Haplorrhini; Catarrhini; Hominidae; Homo	.	.	.	.	.	.	.	.	KEGG:hsa:9645	GO:0005737^cellular_component^cytoplasm`GO:0005634^cellular_component^nucleus`GO:0003779^molecular_function^actin binding`GO:0071949^molecular_function^FAD binding`GO:0046872^molecular_function^metal ion binding`GO:0051019^molecular_function^mitogen-activated protein kinase binding`GO:0016174^molecular_function^NAD(P)H oxidase H2O2-forming activity`GO:0043914^molecular_function^NADPH:sulfur oxido…	.	.	.	.
TRINITY_DN6992_c0_g1	TRINITY_DN6992_c0_g1_i1	CP135_DANRE^CP135_DANRE^Q:98-241,H:1-48^72.917%ID^E:3.12e-17^RecName: Full=Centrosomal protein of 135 kDa;^Eukaryota; Metazoa; Chordata; Craniata; Vertebrata; Euteleostomi; Actinopterygii; Neopterygii; Teleostei; Ostariophysi; Cypriniformes; Danionidae; Danioninae; Danio	.	.	.	.	.	.	.	.	KEGG:dre:553303	GO:0005814^cellular_component^centriole`GO:0005813^cellular_component^centrosome`GO:0005737^cellular_component^cytoplasm`GO:0007099^biological_process^centriole replication`GO:0010457^biological_process^centriole-centriole cohesion	.	.	.	.
TRINITY_DN6992_c0_g2	TRINITY_DN6992_c0_g2_i1	CP135_DANRE^CP135_DANRE^Q:2152-1124,H:771-1113^38.192%ID^E:4.15e-50^RecName: Full=Centrosomal protein of 135 kDa;^Eukaryota; Metazoa; Chordata; Craniata; Vertebrata; Euteleostomi; Actinopterygii; Neopterygii; Teleostei; Ostariophysi; Cypriniformes; Danionidae; Danioninae; Danio	.	TRINITY_DN6992_c0_g2_i1.p1	887-2233[-]	CP135_DANRE^CP135_DANRE^Q:28-370,H:771-1113^38.192%ID^E:2.9e-58^RecName: Full=Centrosomal protein of 135 kDa;^Eukaryota; Metazoa; Chordata; Craniata; Vertebrata; Euteleostomi; Actinopterygii; Neopterygii; Teleostei; Ostariophysi; Cypriniformes; Danionidae; Danioninae; Danio	.	sigP:type:complete^len:518^(-),score=128.68	.	.	KEGG:dre:553303	GO:0005814^cellular_component^centriole`GO:0005813^cellular_component^centrosome`GO:0005737^cellular_component^cytoplasm`GO:0007099^biological_process^centriole replication`GO:0010457^biological_process^centriole-centriole cohesion	GO:0005814^cellular_component^centriole`GO:0005813^cellular_component^centrosome`GO:0005737^cellular_component^cytoplasm`GO:0007099^biological_process^centriole replication`GO:0010457^biological_process^centriole-centriole cohesion	.	.	.
TRINITY_DN6992_c0_g2	TRINITY_DN6992_c0_g2_i2	CP135_HUMAN^CP135_HUMAN^Q:4489-1025,H:42-1136^33.706%ID^E:0^RecName: Full=Centrosomal protein of 135 kDa {ECO:0000305};^Eukaryota; Metazoa; Chordata; Craniata; Vertebrata; Euteleostomi; Mammalia; Eutheria; Euarchontoglires; Primates; Haplorrhini; Catarrhini; Hominidae; Homo	.	TRINITY_DN6992_c0_g2_i2.p1	887-4489[-]	CP135_HUMAN^CP135_HUMAN^Q:1-1155,H:42-1136^33.792%ID^E:0^RecName: Full=Centrosomal protein of 135 kDa {ECO:0000305};^Eukaryota; Metazoa; Chordata; Craniata; Vertebrata; Euteleostomi; Mammalia; Eutheria; Euarchontoglires; Primates; Haplorrhini; Catarrhini; Hominidae; Homo	.	sigP:type:5prime_partial^len:1201^(-),score=354.38	.	.	KEGG:hsa:9662	GO:0005814^cellular_component^centriole`GO:0005813^cellular_component^centrosome`GO:0005829^cellular_component^cytosol`GO:0008022^molecular_function^protein C-terminus binding`GO:0007099^biological_process^centriole replication`GO:0010457^biological_process^centriole-centriole cohesion`GO:1904951^biological_process^positive regulation of establishment of protein localization`GO:1902857^biological…	GO:0005814^cellular_component^centriole`GO:0005813^cellular_component^centrosome`GO:0005829^cellular_component^cytosol`GO:0008022^molecular_function^protein C-terminus binding`GO:0007099^biological_process^centriole replication`GO:0010457^biological_process^centriole-centriole cohesion`GO:1904951^biological_process^positive regulation of establishment of protein localization`GO:1902857^biological…	.	.	.
TRINITY_DN6933_c0_g1	TRINITY_DN6933_c0_g1_i1	.	.	TRINITY_DN6933_c0_g1_i1.p1	2-508[-]	.	.	sigP:type:internal^len:170^(-),score=30.07	.	.	.	.	.	.	.	.
TRINITY_DN6933_c0_g2	TRINITY_DN6933_c0_g2_i1	.	.	TRINITY_DN6933_c0_g2_i1.p1	1-336[+]	.	.	sigP:type:internal^len:113^(+),score=13.15	.	.	.	.	.	.	.	.
TRINITY_DN6933_c0_g3	TRINITY_DN6933_c0_g3_i1	.	.	.	.	.	.	.	.	.	.	.	.	.	.	.
TRINITY_DN6999_c0_g1	TRINITY_DN6999_c0_g1_i1	NAA10_MOUSE^NAA10_MOUSE^Q:84-554,H:1-157^87.261%ID^E:1.58e-99^RecName: Full=N-alpha-acetyltransferase 10;^Eukaryota; Metazoa; Chordata; Craniata; Vertebrata; Euteleostomi; Mammalia; Eutheria; Euarchontoglires; Glires; Rodentia; Myomorpha; Muroidea; Muridae; Murinae; Mus; Mus	.	TRINITY_DN6999_c0_g1_i1.p1	84-842[+]	NAA10_MOUSE^NAA10_MOUSE^Q:1-157,H:1-157^87.261%ID^E:3.52e-100^RecName: Full=N-alpha-acetyltransferase 10;^Eukaryota; Metazoa; Chordata; Craniata; Vertebrata; Euteleostomi; Mammalia; Eutheria; Euarchontoglires; Glires; Rodentia; Myomorpha; Muroidea; Muridae; Murinae; Mus; Mus	PF00583.28^Acetyltransf_1^Acetyltransferase (GNAT) family^39-126^E:1.2e-14`PF13673.10^Acetyltransf_10^Acetyltransferase (GNAT) domain^43-124^E:4.1e-09`PF13508.10^Acetyltransf_7^Acetyltransferase (GNAT) domain^43-123^E:1.6e-08`PF08445.13^FR47^FR47-like protein^70-124^E:1.4e-06	sigP:type:complete^len:253^(+),score=52.01	.	.	KEGG:mmu:56292	GO:0005737^cellular_component^cytoplasm`GO:0005829^cellular_component^cytosol`GO:0031415^cellular_component^NatA complex`GO:0005730^cellular_component^nucleolus`GO:0005634^cellular_component^nucleus`GO:0016407^molecular_function^acetyltransferase activity`GO:0008080^molecular_function^N-acetyltransferase activity`GO:0004596^molecular_function^peptide alpha-N-acetyltransferase activity`GO:1990190^…	GO:0005737^cellular_component^cytoplasm`GO:0005829^cellular_component^cytosol`GO:0031415^cellular_component^NatA complex`GO:0005730^cellular_component^nucleolus`GO:0005634^cellular_component^nucleus`GO:0016407^molecular_function^acetyltransferase activity`GO:0008080^molecular_function^N-acetyltransferase activity`GO:0004596^molecular_function^peptide alpha-N-acetyltransferase activity`GO:1990190^…	GO:0008080^molecular_function^N-acetyltransferase activity`GO:0016747^molecular_function^acyltransferase activity, transferring groups other than amino-acyl groups	.	.
TRINITY_DN6999_c0_g1	TRINITY_DN6999_c0_g1_i2	NAA10_MOUSE^NAA10_MOUSE^Q:399-851,H:7-157^88.079%ID^E:7.54e-95^RecName: Full=N-alpha-acetyltransferase 10;^Eukaryota; Metazoa; Chordata; Craniata; Vertebrata; Euteleostomi; Mammalia; Eutheria; Euarchontoglires; Glires; Rodentia; Myomorpha; Muroidea; Muridae; Murinae; Mus; Mus	.	TRINITY_DN6999_c0_g1_i2.p1	414-1139[+]	NAA10_MOUSE^NAA10_MOUSE^Q:1-146,H:12-157^88.356%ID^E:5.41e-94^RecName: Full=N-alpha-acetyltransferase 10;^Eukaryota; Metazoa; Chordata; Craniata; Vertebrata; Euteleostomi; Mammalia; Eutheria; Euarchontoglires; Glires; Rodentia; Myomorpha; Muroidea; Muridae; Murinae; Mus; Mus	PF00583.28^Acetyltransf_1^Acetyltransferase (GNAT) family^28-115^E:1.2e-14`PF13508.10^Acetyltransf_7^Acetyltransferase (GNAT) domain^32-112^E:1.4e-08`PF13673.10^Acetyltransf_10^Acetyltransferase (GNAT) domain^33-113^E:4.3e-09`PF08445.13^FR47^FR47-like protein^59-113^E:1.3e-06	sigP:type:complete^len:242^(+),score=53.38	.	.	KEGG:mmu:56292	GO:0005737^cellular_component^cytoplasm`GO:0005829^cellular_component^cytosol`GO:0031415^cellular_component^NatA complex`GO:0005730^cellular_component^nucleolus`GO:0005634^cellular_component^nucleus`GO:0016407^molecular_function^acetyltransferase activity`GO:0008080^molecular_function^N-acetyltransferase activity`GO:0004596^molecular_function^peptide alpha-N-acetyltransferase activity`GO:1990190^…	GO:0005737^cellular_component^cytoplasm`GO:0005829^cellular_component^cytosol`GO:0031415^cellular_component^NatA complex`GO:0005730^cellular_component^nucleolus`GO:0005634^cellular_component^nucleus`GO:0016407^molecular_function^acetyltransferase activity`GO:0008080^molecular_function^N-acetyltransferase activity`GO:0004596^molecular_function^peptide alpha-N-acetyltransferase activity`GO:1990190^…	GO:0008080^molecular_function^N-acetyltransferase activity`GO:0016747^molecular_function^acyltransferase activity, transferring groups other than amino-acyl groups	.	.
TRINITY_DN6999_c0_g1	TRINITY_DN6999_c0_g1_i3	NAA10_MOUSE^NAA10_MOUSE^Q:84-470,H:1-129^87.597%ID^E:1.4e-83^RecName: Full=N-alpha-acetyltransferase 10;^Eukaryota; Metazoa; Chordata; Craniata; Vertebrata; Euteleostomi; Mammalia; Eutheria; Euarchontoglires; Glires; Rodentia; Myomorpha; Muroidea; Muridae; Murinae; Mus; Mus	.	TRINITY_DN6999_c0_g1_i3.p2	84-473[+]	NAA10_MOUSE^NAA10_MOUSE^Q:1-129,H:1-129^87.597%ID^E:5.26e-84^RecName: Full=N-alpha-acetyltransferase 10;^Eukaryota; Metazoa; Chordata; Craniata; Vertebrata; Euteleostomi; Mammalia; Eutheria; Euarchontoglires; Glires; Rodentia; Myomorpha; Muroidea; Muridae; Murinae; Mus; Mus	PF00583.28^Acetyltransf_1^Acetyltransferase (GNAT) family^38-126^E:1.8e-15`PF13673.10^Acetyltransf_10^Acetyltransferase (GNAT) domain^43-123^E:1.8e-09`PF13508.10^Acetyltransf_7^Acetyltransferase (GNAT) domain^43-124^E:2.8e-09`PF08445.13^FR47^FR47-like protein^69-124^E:4.2e-07	sigP:type:complete^len:130^(+),score=23.27	.	.	KEGG:mmu:56292	GO:0005737^cellular_component^cytoplasm`GO:0005829^cellular_component^cytosol`GO:0031415^cellular_component^NatA complex`GO:0005730^cellular_component^nucleolus`GO:0005634^cellular_component^nucleus`GO:0016407^molecular_function^acetyltransferase activity`GO:0008080^molecular_function^N-acetyltransferase activity`GO:0004596^molecular_function^peptide alpha-N-acetyltransferase activity`GO:1990190^…	GO:0005737^cellular_component^cytoplasm`GO:0005829^cellular_component^cytosol`GO:0031415^cellular_component^NatA complex`GO:0005730^cellular_component^nucleolus`GO:0005634^cellular_component^nucleus`GO:0016407^molecular_function^acetyltransferase activity`GO:0008080^molecular_function^N-acetyltransferase activity`GO:0004596^molecular_function^peptide alpha-N-acetyltransferase activity`GO:1990190^…	GO:0008080^molecular_function^N-acetyltransferase activity`GO:0016747^molecular_function^acyltransferase activity, transferring groups other than amino-acyl groups	.	.
TRINITY_DN6977_c0_g1	TRINITY_DN6977_c0_g1_i1	.	.	.	.	.	.	.	.	.	.	.	.	.	.	.
TRINITY_DN6954_c0_g1	TRINITY_DN6954_c0_g1_i1	.	.	.	.	.	.	.	.	.	.	.	.	.	.	.
TRINITY_DN6937_c0_g1	TRINITY_DN6937_c0_g1_i1	.	.	.	.	.	.	.	.	.	.	.	.	.	.	.
TRINITY_DN6972_c0_g1	TRINITY_DN6972_c0_g1_i1	XDH_DROSU^XDH_DROSU^Q:2-295,H:30-127^70.408%ID^E:3.14e-44^RecName: Full=Xanthine dehydrogenase;^Eukaryota; Metazoa; Ecdysozoa; Arthropoda; Hexapoda; Insecta; Pterygota; Neoptera; Endopterygota; Diptera; Brachycera; Muscomorpha; Ephydroidea; Drosophilidae; Drosophila; Sophophora	.	TRINITY_DN6972_c0_g1_i1.p1	2-325[+]	XDH_DROSU^XDH_DROSU^Q:1-98,H:30-127^70.408%ID^E:2.83e-44^RecName: Full=Xanthine dehydrogenase;^Eukaryota; Metazoa; Ecdysozoa; Arthropoda; Hexapoda; Insecta; Pterygota; Neoptera; Endopterygota; Diptera; Brachycera; Muscomorpha; Ephydroidea; Drosophilidae; Drosophila; Sophophora	PF00111.30^Fer2^2Fe-2S iron-sulfur cluster binding domain^1-53^E:1.7e-07`PF01799.23^Fer2_2^[2Fe-2S] binding domain^63-102^E:5.1e-12	sigP:type:internal^len:109^(+),score=21.25	.	.	.	GO:0005777^cellular_component^peroxisome`GO:0051537^molecular_function^2 iron, 2 sulfur cluster binding`GO:0071949^molecular_function^FAD binding`GO:0050660^molecular_function^flavin adenine dinucleotide binding`GO:0005506^molecular_function^iron ion binding`GO:0043546^molecular_function^molybdopterin cofactor binding`GO:0004854^molecular_function^xanthine dehydrogenase activity`GO:0009115^biolog…	GO:0005777^cellular_component^peroxisome`GO:0051537^molecular_function^2 iron, 2 sulfur cluster binding`GO:0071949^molecular_function^FAD binding`GO:0050660^molecular_function^flavin adenine dinucleotide binding`GO:0005506^molecular_function^iron ion binding`GO:0043546^molecular_function^molybdopterin cofactor binding`GO:0004854^molecular_function^xanthine dehydrogenase activity`GO:0009115^biolog…	GO:0051536^molecular_function^iron-sulfur cluster binding`GO:0016491^molecular_function^oxidoreductase activity`GO:0046872^molecular_function^metal ion binding	.	.
TRINITY_DN6972_c0_g2	TRINITY_DN6972_c0_g2_i1	XDH_CHICK^XDH_CHICK^Q:3-155,H:118-168^68.627%ID^E:2.03e-18^RecName: Full=Xanthine dehydrogenase/oxidase;^Eukaryota; Metazoa; Chordata; Craniata; Vertebrata; Euteleostomi; Archelosauria; Archosauria; Dinosauria; Saurischia; Theropoda; Coelurosauria; Aves; Neognathae; Galloanserae; Galliformes; Phasianidae; Phasianinae; Gallus	.	.	.	.	.	.	.	.	KEGG:gga:396025	GO:0005829^cellular_component^cytosol`GO:0005615^cellular_component^extracellular space`GO:0005777^cellular_component^peroxisome`GO:0051537^molecular_function^2 iron, 2 sulfur cluster binding`GO:0071949^molecular_function^FAD binding`GO:0050660^molecular_function^flavin adenine dinucleotide binding`GO:0070674^molecular_function^hypoxanthine dehydrogenase activity`GO:0005506^molecular_function^iro…	.	.	.	.
TRINITY_DN6916_c0_g1	TRINITY_DN6916_c0_g1_i1	.	.	.	.	.	.	.	.	.	.	.	.	.	.	.
TRINITY_DN6916_c0_g2	TRINITY_DN6916_c0_g2_i1	.	.	.	.	.	.	.	.	.	.	.	.	.	.	.
TRINITY_DN6922_c0_g1	TRINITY_DN6922_c0_g1_i1	.	.	.	.	.	.	.	.	.	.	.	.	.	.	.
TRINITY_DN6922_c0_g2	TRINITY_DN6922_c0_g2_i1	.	.	.	.	.	.	.	.	.	.	.	.	.	.	.
TRINITY_DN6903_c0_g1	TRINITY_DN6903_c0_g1_i1	.	.	.	.	.	.	.	.	.	.	.	.	.	.	.
TRINITY_DN6942_c0_g1	TRINITY_DN6942_c0_g1_i1	B4GN4_HUMAN^B4GN4_HUMAN^Q:1-354,H:121-232^42.373%ID^E:3.24e-26^RecName: Full=N-acetyl-beta-glucosaminyl-glycoprotein 4-beta-N-acetylgalactosaminyltransferase 1;^Eukaryota; Metazoa; Chordata; Craniata; Vertebrata; Euteleostomi; Mammalia; Eutheria; Euarchontoglires; Primates; Haplorrhini; Catarrhini; Hominidae; Homo	.	TRINITY_DN6942_c0_g1_i1.p1	1-354[+]	B4GN4_HUMAN^B4GN4_HUMAN^Q:1-118,H:121-232^42.373%ID^E:2.92e-26^RecName: Full=N-acetyl-beta-glucosaminyl-glycoprotein 4-beta-N-acetylgalactosaminyltransferase 1;^Eukaryota; Metazoa; Chordata; Craniata; Vertebrata; Euteleostomi; Mammalia; Eutheria; Euarchontoglires; Primates; Haplorrhini; Catarrhini; Hominidae; Homo	PF07691.15^PA14^PA14 domain^43-76^E:9.3e-07	sigP:type:internal^len:119^(+),score=36.08	.	.	KEGG:hsa:338707	GO:0032580^cellular_component^Golgi cisterna membrane`GO:0008376^molecular_function^acetylgalactosaminyltransferase activity`GO:0033842^molecular_function^N-acetyl-beta-glucosaminyl-glycoprotein 4-beta-N-acetylgalactosaminyltransferase activity	GO:0032580^cellular_component^Golgi cisterna membrane`GO:0008376^molecular_function^acetylgalactosaminyltransferase activity`GO:0033842^molecular_function^N-acetyl-beta-glucosaminyl-glycoprotein 4-beta-N-acetylgalactosaminyltransferase activity	.	.	.
TRINITY_DN6942_c1_g1	TRINITY_DN6942_c1_g1_i1	.	.	.	.	.	.	.	.	.	.	.	.	.	.	.
TRINITY_DN6949_c0_g1	TRINITY_DN6949_c0_g1_i1	STIP1_MOUSE^STIP1_MOUSE^Q:1197-781,H:2-146^33.793%ID^E:1.27e-13^RecName: Full=Stress-induced-phosphoprotein 1;^Eukaryota; Metazoa; Chordata; Craniata; Vertebrata; Euteleostomi; Mammalia; Eutheria; Euarchontoglires; Glires; Rodentia; Myomorpha; Muroidea; Muridae; Murinae; Mus; Mus`STIP1_MOUSE^STIP1_MOUSE^Q:1179-895,H:364-458^40%ID^E:5.02e-09^RecName: Full=Stress-induced-phosphoprotein 1;^Eukaryota…	.	TRINITY_DN6949_c0_g1_i1.p1	145-1977[-]	STIP1_MOUSE^STIP1_MOUSE^Q:261-399,H:2-146^33.793%ID^E:1.25e-13^RecName: Full=Stress-induced-phosphoprotein 1;^Eukaryota; Metazoa; Chordata; Craniata; Vertebrata; Euteleostomi; Mammalia; Eutheria; Euarchontoglires; Glires; Rodentia; Myomorpha; Muroidea; Muridae; Murinae; Mus; Mus`STIP1_MOUSE^STIP1_MOUSE^Q:270-361,H:367-458^41.304%ID^E:3.2e-09^RecName: Full=Stress-induced-phosphoprotein 1;^Eukaryot…	PF07719.20^TPR_2^Tetratricopeptide repeat^333-364^E:5.4e-05`PF13181.9^TPR_8^Tetratricopeptide repeat^333-364^E:0.067`PF01753.21^zf-MYND^MYND finger^564-602^E:2.2e-10	sigP:type:complete^len:611^(-),score=91.92	.	.	KEGG:mmu:20867	GO:0101031^cellular_component^chaperone complex`GO:0005829^cellular_component^cytosol`GO:0120293^cellular_component^dynein axonemal particle`GO:0043209^cellular_component^myelin sheath`GO:0005634^cellular_component^nucleus`GO:0032991^cellular_component^protein-containing complex`GO:0051087^molecular_function^chaperone binding`GO:0030544^molecular_function^Hsp70 protein binding`GO:0051879^molecula…	GO:0101031^cellular_component^chaperone complex`GO:0005829^cellular_component^cytosol`GO:0120293^cellular_component^dynein axonemal particle`GO:0043209^cellular_component^myelin sheath`GO:0005634^cellular_component^nucleus`GO:0032991^cellular_component^protein-containing complex`GO:0051087^molecular_function^chaperone binding`GO:0030544^molecular_function^Hsp70 protein binding`GO:0051879^molecula…	GO:0005515^molecular_function^protein binding	.	.
TRINITY_DN6924_c0_g1	TRINITY_DN6924_c0_g1_i1	.	.	.	.	.	.	.	.	.	.	.	.	.	.	.
TRINITY_DN6924_c0_g2	TRINITY_DN6924_c0_g2_i1	.	.	TRINITY_DN6924_c0_g2_i1.p1	88-501[+]	.	.	sigP:type:3prime_partial^len:139^(+),score=55.49	.	.	.	.	.	.	.	.
TRINITY_DN6924_c0_g3	TRINITY_DN6924_c0_g3_i1	SZT2_HUMAN^SZT2_HUMAN^Q:121-453,H:730-843^39.496%ID^E:9.82e-10^RecName: Full=KICSTOR complex protein SZT2 {ECO:0000305};^Eukaryota; Metazoa; Chordata; Craniata; Vertebrata; Euteleostomi; Mammalia; Eutheria; Euarchontoglires; Primates; Haplorrhini; Catarrhini; Hominidae; Homo	.	TRINITY_DN6924_c0_g3_i1.p1	1-453[+]	SZT2_HUMAN^SZT2_HUMAN^Q:41-151,H:730-843^39.496%ID^E:3.01e-14^RecName: Full=KICSTOR complex protein SZT2 {ECO:0000305};^Eukaryota; Metazoa; Chordata; Craniata; Vertebrata; Euteleostomi; Mammalia; Eutheria; Euarchontoglires; Primates; Haplorrhini; Catarrhini; Hominidae; Homo	.	sigP:type:internal^len:152^(+),score=48.91	.	.	KEGG:hsa:23334	GO:0140007^cellular_component^KICSTOR complex`GO:0005765^cellular_component^lysosomal membrane`GO:0005777^cellular_component^peroxisome`GO:0034198^biological_process^cellular response to amino acid starvation`GO:0042149^biological_process^cellular response to glucose starvation`GO:0007417^biological_process^central nervous system development`GO:0021540^biological_process^corpus callosum morphogen…	GO:0140007^cellular_component^KICSTOR complex`GO:0005765^cellular_component^lysosomal membrane`GO:0005777^cellular_component^peroxisome`GO:0034198^biological_process^cellular response to amino acid starvation`GO:0042149^biological_process^cellular response to glucose starvation`GO:0007417^biological_process^central nervous system development`GO:0021540^biological_process^corpus callosum morphogen…	.	.	.
TRINITY_DN6907_c0_g1	TRINITY_DN6907_c0_g1_i1	.	.	.	.	.	.	.	.	.	.	.	.	.	.	.
TRINITY_DN17266_c0_g1	TRINITY_DN17266_c0_g1_i1	.	.	.	.	.	.	.	.	.	.	.	.	.	.	.
TRINITY_DN17237_c0_g1	TRINITY_DN17237_c0_g1_i1	.	.	.	.	.	.	.	.	.	.	.	.	.	.	.
TRINITY_DN17224_c0_g1	TRINITY_DN17224_c0_g1_i1	H33_XENTR^H33_XENTR^Q:32-439,H:1-136^99.265%ID^E:4.23e-81^RecName: Full=Histone H3.3;^Eukaryota; Metazoa; Chordata; Craniata; Vertebrata; Euteleostomi; Amphibia; Batrachia; Anura; Pipoidea; Pipidae; Xenopodinae; Xenopus; Silurana	.	TRINITY_DN17224_c0_g1_i1.p1	32-442[+]	H33_TRIPS^H33_TRIPS^Q:1-136,H:1-136^100%ID^E:4.19e-95^RecName: Full=Histone H3.3;^Eukaryota; Metazoa; Ecdysozoa; Nematoda; Enoplea; Dorylaimia; Trichinellida; Trichinellidae; Trichinella	PF00125.27^Histone^Core histone H2A/H2B/H3/H4^1-132^E:1.9e-51	sigP:type:complete^len:137^(+),score=14.29	.	.	KEGG:xtr:100038101`KEGG:xtr:394622`KEGG:xtr:448680	GO:0000786^cellular_component^nucleosome`GO:0005634^cellular_component^nucleus`GO:0003677^molecular_function^DNA binding`GO:0046982^molecular_function^protein heterodimerization activity`GO:0030527^molecular_function^structural constituent of chromatin	GO:0000786^cellular_component^nucleosome`GO:0005634^cellular_component^nucleus`GO:0003677^molecular_function^DNA binding`GO:0046982^molecular_function^protein heterodimerization activity`GO:0030527^molecular_function^structural constituent of chromatin	GO:0003677^molecular_function^DNA binding	.	.
TRINITY_DN17274_c0_g1	TRINITY_DN17274_c0_g1_i1	.	.	.	.	.	.	.	.	.	.	.	.	.	.	.
TRINITY_DN17220_c0_g1	TRINITY_DN17220_c0_g1_i1	.	.	.	.	.	.	.	.	.	.	.	.	.	.	.
TRINITY_DN17236_c0_g1	TRINITY_DN17236_c0_g1_i1	.	.	.	.	.	.	.	.	.	.	.	.	.	.	.
TRINITY_DN17212_c0_g1	TRINITY_DN17212_c0_g1_i1	.	.	.	.	.	.	.	.	.	.	.	.	.	.	.
TRINITY_DN17273_c0_g1	TRINITY_DN17273_c0_g1_i1	.	.	.	.	.	.	.	.	.	.	.	.	.	.	.
TRINITY_DN17202_c0_g1	TRINITY_DN17202_c0_g1_i1	.	.	.	.	.	.	.	.	.	.	.	.	.	.	.
TRINITY_DN17291_c0_g1	TRINITY_DN17291_c0_g1_i1	.	.	.	.	.	.	.	.	.	.	.	.	.	.	.
TRINITY_DN17213_c0_g1	TRINITY_DN17213_c0_g1_i1	.	.	.	.	.	.	.	.	.	.	.	.	.	.	.
TRINITY_DN17243_c0_g1	TRINITY_DN17243_c0_g1_i1	.	.	.	.	.	.	.	.	.	.	.	.	.	.	.
TRINITY_DN17289_c0_g1	TRINITY_DN17289_c0_g1_i1	.	.	.	.	.	.	.	.	.	.	.	.	.	.	.
TRINITY_DN17290_c0_g1	TRINITY_DN17290_c0_g1_i1	.	.	TRINITY_DN17290_c0_g1_i1.p2	2-319[-]	.	.	sigP:type:internal^len:107^(-),score=13.65	.	.	.	.	.	.	.	.
TRINITY_DN17257_c0_g1	TRINITY_DN17257_c0_g1_i1	.	.	.	.	.	.	.	.	.	.	.	.	.	.	.
TRINITY_DN17279_c0_g1	TRINITY_DN17279_c0_g1_i1	.	.	.	.	.	.	.	.	.	.	.	.	.	.	.
TRINITY_DN17282_c0_g1	TRINITY_DN17282_c0_g1_i1	.	.	.	.	.	.	.	.	.	.	.	.	.	.	.
TRINITY_DN17241_c0_g1	TRINITY_DN17241_c0_g1_i1	.	.	.	.	.	.	.	.	.	.	.	.	.	.	.
TRINITY_DN17293_c0_g1	TRINITY_DN17293_c0_g1_i1	.	.	.	.	.	.	.	.	.	.	.	.	.	.	.
TRINITY_DN17255_c0_g1	TRINITY_DN17255_c0_g1_i1	.	.	.	.	.	.	.	.	.	.	.	.	.	.	.
TRINITY_DN17219_c0_g1	TRINITY_DN17219_c0_g1_i1	.	.	.	.	.	.	.	.	.	.	.	.	.	.	.
TRINITY_DN17256_c0_g1	TRINITY_DN17256_c0_g1_i1	HMCN1_HUMAN^HMCN1_HUMAN^Q:10-198,H:3169-3242^39.189%ID^E:1.81e-08^RecName: Full=Hemicentin-1;^Eukaryota; Metazoa; Chordata; Craniata; Vertebrata; Euteleostomi; Mammalia; Eutheria; Euarchontoglires; Primates; Haplorrhini; Catarrhini; Hominidae; Homo`HMCN1_HUMAN^HMCN1_HUMAN^Q:16-225,H:3916-3994^30.38%ID^E:9.81e-08^RecName: Full=Hemicentin-1;^Eukaryota; Metazoa; Chordata; Craniata; Vertebrata; Eutel…	.	.	.	.	.	.	.	.	KEGG:hsa:83872	GO:0005912^cellular_component^adherens junction`GO:0005604^cellular_component^basement membrane`GO:0005938^cellular_component^cell cortex`GO:0032154^cellular_component^cleavage furrow`GO:0062023^cellular_component^collagen-containing extracellular matrix`GO:0005737^cellular_component^cytoplasm`GO:0070062^cellular_component^extracellular exosome`GO:0005927^cellular_component^muscle tendon junction…	.	.	.	.
TRINITY_DN17200_c0_g1	TRINITY_DN17200_c0_g1_i1	.	.	.	.	.	.	.	.	.	.	.	.	.	.	.
TRINITY_DN17235_c0_g1	TRINITY_DN17235_c0_g1_i1	RL35A_ICTPU^RL35A_ICTPU^Q:347-18,H:2-110^63.636%ID^E:5.81e-45^RecName: Full=60S ribosomal protein L35a;^Eukaryota; Metazoa; Chordata; Craniata; Vertebrata; Euteleostomi; Actinopterygii; Neopterygii; Teleostei; Ostariophysi; Siluriformes; Ictaluridae; Ictalurus	.	TRINITY_DN17235_c0_g1_i1.p1	15-356[-]	RL35A_ICTPU^RL35A_ICTPU^Q:3-113,H:1-110^63.063%ID^E:4.61e-45^RecName: Full=60S ribosomal protein L35a;^Eukaryota; Metazoa; Chordata; Craniata; Vertebrata; Euteleostomi; Actinopterygii; Neopterygii; Teleostei; Ostariophysi; Siluriformes; Ictaluridae; Ictalurus	PF01247.21^Ribosomal_L35Ae^Ribosomal protein L35Ae^7-107^E:6e-43	sigP:type:complete^len:131^(-),score=15.53	.	.	KEGG:ipu:100305052	GO:1990904^cellular_component^ribonucleoprotein complex`GO:0005840^cellular_component^ribosome`GO:0003735^molecular_function^structural constituent of ribosome`GO:0000049^molecular_function^tRNA binding`GO:0006412^biological_process^translation	GO:1990904^cellular_component^ribonucleoprotein complex`GO:0005840^cellular_component^ribosome`GO:0003735^molecular_function^structural constituent of ribosome`GO:0000049^molecular_function^tRNA binding`GO:0006412^biological_process^translation	GO:0003735^molecular_function^structural constituent of ribosome`GO:0006412^biological_process^translation`GO:0005840^cellular_component^ribosome	.	.
TRINITY_DN17247_c0_g1	TRINITY_DN17247_c0_g1_i1	.	.	.	.	.	.	.	.	.	.	.	.	.	.	.
TRINITY_DN17294_c0_g1	TRINITY_DN17294_c0_g1_i1	.	.	.	.	.	.	.	.	.	.	.	.	.	.	.
TRINITY_DN17238_c0_g1	TRINITY_DN17238_c0_g1_i1	PCY2_HUMAN^PCY2_HUMAN^Q:1353-256,H:20-386^60.87%ID^E:1.25e-165^RecName: Full=Ethanolamine-phosphate cytidylyltransferase;^Eukaryota; Metazoa; Chordata; Craniata; Vertebrata; Euteleostomi; Mammalia; Eutheria; Euarchontoglires; Primates; Haplorrhini; Catarrhini; Hominidae; Homo	.	TRINITY_DN17238_c0_g1_i1.p1	241-1374[-]	PCY2_HUMAN^PCY2_HUMAN^Q:8-373,H:20-386^60.87%ID^E:1.03e-167^RecName: Full=Ethanolamine-phosphate cytidylyltransferase;^Eukaryota; Metazoa; Chordata; Craniata; Vertebrata; Euteleostomi; Mammalia; Eutheria; Euarchontoglires; Primates; Haplorrhini; Catarrhini; Hominidae; Homo`PCY2_HUMAN^PCY2_HUMAN^Q:2-142,H:205-350^30.822%ID^E:3.43e-13^RecName: Full=Ethanolamine-phosphate cytidylyltransferase;^Eukar…	PF01467.29^CTP_transf_like^Cytidylyltransferase-like^15-137^E:6.7e-29`PF01467.29^CTP_transf_like^Cytidylyltransferase-like^206-313^E:1.8e-17	sigP:type:complete^len:378^(-),score=105.32	.	.	KEGG:hsa:5833	GO:0005737^cellular_component^cytoplasm`GO:0005789^cellular_component^endoplasmic reticulum membrane`GO:0004306^molecular_function^ethanolamine-phosphate cytidylyltransferase activity`GO:0006646^biological_process^phosphatidylethanolamine biosynthetic process`GO:0008654^biological_process^phospholipid biosynthetic process	GO:0005737^cellular_component^cytoplasm`GO:0005789^cellular_component^endoplasmic reticulum membrane`GO:0004306^molecular_function^ethanolamine-phosphate cytidylyltransferase activity`GO:0006646^biological_process^phosphatidylethanolamine biosynthetic process`GO:0008654^biological_process^phospholipid biosynthetic process	GO:0003824^molecular_function^catalytic activity`GO:0009058^biological_process^biosynthetic process	.	.
TRINITY_DN17251_c0_g1	TRINITY_DN17251_c0_g1_i1	.	.	.	.	.	.	.	.	.	.	.	.	.	.	.
TRINITY_DN17232_c0_g1	TRINITY_DN17232_c0_g1_i1	.	.	TRINITY_DN17232_c0_g1_i1.p1	2-460[+]	.	.	sigP:type:internal^len:154^(+),score=7.21	.	.	.	.	.	.	.	.
TRINITY_DN17252_c0_g1	TRINITY_DN17252_c0_g1_i1	.	.	.	.	.	.	.	.	.	.	.	.	.	.	.
TRINITY_DN17209_c0_g1	TRINITY_DN17209_c0_g1_i1	.	.	.	.	.	.	.	.	.	.	.	.	.	.	.
TRINITY_DN17234_c0_g1	TRINITY_DN17234_c0_g1_i1	.	.	.	.	.	.	.	.	.	.	.	.	.	.	.
TRINITY_DN17211_c0_g1	TRINITY_DN17211_c0_g1_i1	NCKX1_RAT^NCKX1_RAT^Q:7-495,H:1016-1178^65.644%ID^E:7.59e-59^RecName: Full=Sodium/potassium/calcium exchanger 1;^Eukaryota; Metazoa; Chordata; Craniata; Vertebrata; Euteleostomi; Mammalia; Eutheria; Euarchontoglires; Glires; Rodentia; Myomorpha; Muroidea; Muridae; Murinae; Rattus	.	TRINITY_DN17211_c0_g1_i1.p2	87-485[-]	.	.	sigP:type:complete^len:133^(-),score=30.83	ExpAA=20.11^PredHel=1^Topology=i20-39o	.	KEGG:rno:56814	GO:0031226^cellular_component^obsolete intrinsic component of plasma membrane`GO:0005886^cellular_component^plasma membrane`GO:0005262^molecular_function^calcium channel activity`GO:0008273^molecular_function^calcium, potassium:sodium antiporter activity`GO:0015293^molecular_function^symporter activity`GO:0070588^biological_process^calcium ion transmembrane transport`GO:0006874^biological_process…	.	.	.	.
TRINITY_DN17259_c0_g1	TRINITY_DN17259_c0_g1_i1	.	.	TRINITY_DN17259_c0_g1_i1.p1	3-443[+]	.	.	sigP:type:internal^len:148^(+),score=29.88	.	.	.	.	.	.	.	.
TRINITY_DN17216_c0_g1	TRINITY_DN17216_c0_g1_i1	.	.	.	.	.	.	.	.	.	.	.	.	.	.	.
TRINITY_DN17278_c0_g1	TRINITY_DN17278_c0_g1_i1	.	.	.	.	.	.	.	.	.	.	.	.	.	.	.
TRINITY_DN17231_c0_g1	TRINITY_DN17231_c0_g1_i1	.	.	.	.	.	.	.	.	.	.	.	.	.	.	.
TRINITY_DN17283_c0_g1	TRINITY_DN17283_c0_g1_i1	.	.	.	.	.	.	.	.	.	.	.	.	.	.	.
TRINITY_DN17249_c0_g1	TRINITY_DN17249_c0_g1_i1	.	.	.	.	.	.	.	.	.	.	.	.	.	.	.
TRINITY_DN17244_c0_g1	TRINITY_DN17244_c0_g1_i1	.	.	.	.	.	.	.	.	.	.	.	.	.	.	.
TRINITY_DN17227_c0_g1	TRINITY_DN17227_c0_g1_i1	.	.	.	.	.	.	.	.	.	.	.	.	.	.	.
TRINITY_DN17258_c0_g1	TRINITY_DN17258_c0_g1_i1	.	.	.	.	.	.	.	.	.	.	.	.	.	.	.
TRINITY_DN17240_c0_g1	TRINITY_DN17240_c0_g1_i1	.	.	TRINITY_DN17240_c0_g1_i1.p1	1-354[+]	.	PF12872.10^OST-HTH^OST-HTH/LOTUS domain^33-93^E:0.00053	sigP:type:internal^len:119^(+),score=39.09	.	.	.	.	.	.	.	.
TRINITY_DN17246_c0_g1	TRINITY_DN17246_c0_g1_i1	.	.	.	.	.	.	.	.	.	.	.	.	.	.	.
TRINITY_DN17203_c0_g1	TRINITY_DN17203_c0_g1_i1	.	.	.	.	.	.	.	.	.	.	.	.	.	.	.
TRINITY_DN17275_c0_g1	TRINITY_DN17275_c0_g1_i1	.	.	.	.	.	.	.	.	.	.	.	.	.	.	.
TRINITY_DN17264_c0_g1	TRINITY_DN17264_c0_g1_i1	.	.	.	.	.	.	.	.	.	.	.	.	.	.	.
TRINITY_DN17206_c0_g1	TRINITY_DN17206_c0_g1_i1	CALM_PATSP^CALM_PATSP^Q:168-578,H:14-147^43.066%ID^E:1.17e-31^RecName: Full=Calmodulin;^Eukaryota; Metazoa; Spiralia; Lophotrochozoa; Mollusca; Bivalvia; Autobranchia; Pteriomorphia; Pectinida; Pectinoidea; Pectinidae; Patinopecten; unclassified Patinopecten`CALM_PATSP^CALM_PATSP^Q:390-593,H:12-79^41.176%ID^E:2.77e-08^RecName: Full=Calmodulin;^Eukaryota; Metazoa; Spiralia; Lophotrochozoa; Mollusc…	.	TRINITY_DN17206_c0_g1_i1.p1	108-620[+]	CALM_PATSP^CALM_PATSP^Q:21-157,H:14-147^43.066%ID^E:4.25e-34^RecName: Full=Calmodulin;^Eukaryota; Metazoa; Spiralia; Lophotrochozoa; Mollusca; Bivalvia; Autobranchia; Pteriomorphia; Pectinida; Pectinoidea; Pectinidae; Patinopecten; unclassified Patinopecten`CALM_PATSP^CALM_PATSP^Q:95-162,H:12-79^41.176%ID^E:3.16e-09^RecName: Full=Calmodulin;^Eukaryota; Metazoa; Spiralia; Lophotrochozoa; Mollusca;…	PF13499.9^EF-hand_7^EF-hand domain pair^18-81^E:2.5e-15`PF00036.35^EF-hand_1^EF hand^20-45^E:2.3e-06`PF13202.9^EF-hand_5^EF hand^20-43^E:2.5e-05`PF13405.9^EF-hand_6^EF-hand domain^20-46^E:7.7e-07`PF14658.9^EF-hand_9^EF-hand domain^23-81^E:6.7e-10`PF13833.9^EF-hand_8^EF-hand domain pair^46-82^E:5.2e-09`PF00036.35^EF-hand_1^EF hand^55-82^E:2e-07`PF13202.9^EF-hand_5^EF hand^56-76^E:3.6e-05`PF13499.9…	sigP:type:complete^len:171^(+),score=42.23	.	.	.	GO:0005509^molecular_function^calcium ion binding`GO:0019722^biological_process^calcium-mediated signaling	GO:0005509^molecular_function^calcium ion binding`GO:0019722^biological_process^calcium-mediated signaling	GO:0005509^molecular_function^calcium ion binding	.	.
TRINITY_DN17292_c0_g1	TRINITY_DN17292_c0_g1_i1	.	.	.	.	.	.	.	.	.	.	.	.	.	.	.
TRINITY_DN17230_c0_g1	TRINITY_DN17230_c0_g1_i1	.	.	TRINITY_DN17230_c0_g1_i1.p1	1-495[-]	.	.	sigP:type:3prime_partial^len:166^(-),score=41.32	.	.	.	.	.	.	.	.
TRINITY_DN17269_c0_g1	TRINITY_DN17269_c0_g1_i1	.	.	.	.	.	.	.	.	.	.	.	.	.	.	.
TRINITY_DN17272_c0_g1	TRINITY_DN17272_c0_g1_i1	.	.	.	.	.	.	.	.	.	.	.	.	.	.	.
TRINITY_DN17261_c0_g1	TRINITY_DN17261_c0_g1_i1	.	.	.	.	.	.	.	.	.	.	.	.	.	.	.
TRINITY_DN17287_c0_g1	TRINITY_DN17287_c0_g1_i1	.	.	.	.	.	.	.	.	.	.	.	.	.	.	.
TRINITY_DN17271_c0_g1	TRINITY_DN17271_c0_g1_i1	.	.	.	.	.	.	.	.	.	.	.	.	.	.	.
TRINITY_DN17226_c0_g1	TRINITY_DN17226_c0_g1_i1	KD3AB_XENLA^KD3AB_XENLA^Q:40-237,H:12-72^40.909%ID^E:9.38e-08^RecName: Full=Lysine-specific demethylase 3A-B;^Eukaryota; Metazoa; Chordata; Craniata; Vertebrata; Euteleostomi; Amphibia; Batrachia; Anura; Pipoidea; Pipidae; Xenopodinae; Xenopus; Xenopus	.	.	.	.	.	.	.	.	KEGG:xla:496351	GO:0005737^cellular_component^cytoplasm`GO:0005634^cellular_component^nucleus`GO:0140683^molecular_function^histone H3K9me/H3K9me2 demethylase activity`GO:0046872^molecular_function^metal ion binding`GO:0006325^biological_process^chromatin organization`GO:0033169^biological_process^histone H3-K9 demethylation	.	.	.	.
TRINITY_DN17214_c0_g1	TRINITY_DN17214_c0_g1_i1	.	.	.	.	.	.	.	.	.	.	.	.	.	.	.
TRINITY_DN17296_c0_g1	TRINITY_DN17296_c0_g1_i1	.	.	.	.	.	.	.	.	.	.	.	.	.	.	.
TRINITY_DN17298_c0_g1	TRINITY_DN17298_c0_g1_i1	.	.	.	.	.	.	.	.	.	.	.	.	.	.	.
TRINITY_DN17280_c0_g1	TRINITY_DN17280_c0_g1_i1	.	.	.	.	.	.	.	.	.	.	.	.	.	.	.
TRINITY_DN17281_c0_g1	TRINITY_DN17281_c0_g1_i1	.	.	.	.	.	.	.	.	.	.	.	.	.	.	.
TRINITY_DN17285_c0_g1	TRINITY_DN17285_c0_g1_i1	.	.	.	.	.	.	.	.	.	.	.	.	.	.	.
TRINITY_DN17208_c0_g1	TRINITY_DN17208_c0_g1_i1	.	.	.	.	.	.	.	.	.	.	.	.	.	.	.
TRINITY_DN17210_c0_g1	TRINITY_DN17210_c0_g1_i1	BIG1_RAT^BIG1_RAT^Q:140-9,H:1-44^75%ID^E:1.48e-14^RecName: Full=Brefeldin A-inhibited guanine nucleotide-exchange protein 1;^Eukaryota; Metazoa; Chordata; Craniata; Vertebrata; Euteleostomi; Mammalia; Eutheria; Euarchontoglires; Glires; Rodentia; Myomorpha; Muroidea; Muridae; Murinae; Rattus	.	.	.	.	.	.	.	.	KEGG:rno:312915	GO:0005829^cellular_component^cytosol`GO:0000139^cellular_component^Golgi membrane`GO:0016363^cellular_component^nuclear matrix`GO:0005730^cellular_component^nucleolus`GO:0048471^cellular_component^perinuclear region of cytoplasm`GO:0030532^cellular_component^small nuclear ribonucleoprotein complex`GO:0005802^cellular_component^trans-Golgi network`GO:0005085^molecular_function^guanyl-nucleotide e…	.	.	.	.
TRINITY_DN17207_c0_g1	TRINITY_DN17207_c0_g1_i1	.	.	.	.	.	.	.	.	.	.	.	.	.	.	.
TRINITY_DN17245_c0_g1	TRINITY_DN17245_c0_g1_i1	.	.	.	.	.	.	.	.	.	.	.	.	.	.	.
TRINITY_DN17250_c0_g1	TRINITY_DN17250_c0_g1_i1	.	.	.	.	.	.	.	.	.	.	.	.	.	.	.
TRINITY_DN17270_c0_g1	TRINITY_DN17270_c0_g1_i1	.	.	.	.	.	.	.	.	.	.	.	.	.	.	.
TRINITY_DN17260_c0_g1	TRINITY_DN17260_c0_g1_i1	.	.	.	.	.	.	.	.	.	.	.	.	.	.	.
TRINITY_DN17286_c0_g1	TRINITY_DN17286_c0_g1_i1	.	.	.	.	.	.	.	.	.	.	.	.	.	.	.
TRINITY_DN17242_c0_g1	TRINITY_DN17242_c0_g1_i1	EPHA4_CHICK^EPHA4_CHICK^Q:3-230,H:332-420^34.831%ID^E:1.62e-08^RecName: Full=Ephrin type-A receptor 4;^Eukaryota; Metazoa; Chordata; Craniata; Vertebrata; Euteleostomi; Archelosauria; Archosauria; Dinosauria; Saurischia; Theropoda; Coelurosauria; Aves; Neognathae; Galloanserae; Galliformes; Phasianidae; Phasianinae; Gallus	.	.	.	.	.	.	.	.	KEGG:gga:395559	GO:0005737^cellular_component^cytoplasm`GO:0043197^cellular_component^dendritic spine`GO:0031901^cellular_component^early endosome membrane`GO:0043005^cellular_component^neuron projection`GO:0005886^cellular_component^plasma membrane`GO:0043235^cellular_component^receptor complex`GO:0005524^molecular_function^ATP binding`GO:0097161^molecular_function^DH domain binding`GO:0005004^molecular_functio…	.	.	.	.
TRINITY_DN17239_c0_g1	TRINITY_DN17239_c0_g1_i1	.	.	.	.	.	.	.	.	.	.	.	.	.	.	.
TRINITY_DN17297_c0_g1	TRINITY_DN17297_c0_g1_i1	.	.	.	.	.	.	.	.	.	.	.	.	.	.	.
TRINITY_DN17268_c0_g1	TRINITY_DN17268_c0_g1_i1	.	.	.	.	.	.	.	.	.	.	.	.	.	.	.
TRINITY_DN17253_c0_g1	TRINITY_DN17253_c0_g1_i1	.	.	.	.	.	.	.	.	.	.	.	.	.	.	.
TRINITY_DN17215_c0_g1	TRINITY_DN17215_c0_g1_i1	.	.	.	.	.	.	.	.	.	.	.	.	.	.	.
TRINITY_DN17284_c0_g1	TRINITY_DN17284_c0_g1_i1	.	.	.	.	.	.	.	.	.	.	.	.	.	.	.
TRINITY_DN17201_c0_g1	TRINITY_DN17201_c0_g1_i1	MGAT1_RAT^MGAT1_RAT^Q:1122-109,H:107-444^56.176%ID^E:1.09e-143^RecName: Full=Alpha-1,3-mannosyl-glycoprotein 2-beta-N-acetylglucosaminyltransferase;^Eukaryota; Metazoa; Chordata; Craniata; Vertebrata; Euteleostomi; Mammalia; Eutheria; Euarchontoglires; Glires; Rodentia; Myomorpha; Muroidea; Muridae; Murinae; Rattus	.	TRINITY_DN17201_c0_g1_i1.p1	106-1602[-]	MGAT1_RAT^MGAT1_RAT^Q:161-498,H:107-444^56.176%ID^E:6.46e-145^RecName: Full=Alpha-1,3-mannosyl-glycoprotein 2-beta-N-acetylglucosaminyltransferase;^Eukaryota; Metazoa; Chordata; Craniata; Vertebrata; Euteleostomi; Mammalia; Eutheria; Euarchontoglires; Glires; Rodentia; Myomorpha; Muroidea; Muridae; Murinae; Rattus	PF03071.18^GNT-I^GNT-I family^135-498^E:4.3e-154	sigP:type:complete^len:499^(-),score=73.53	ExpAA=22.40^PredHel=1^Topology=i12-34o	.	KEGG:rno:81519	GO:0005794^cellular_component^Golgi apparatus`GO:0000139^cellular_component^Golgi membrane`GO:0048471^cellular_component^perinuclear region of cytoplasm`GO:0008375^molecular_function^acetylglucosaminyltransferase activity`GO:0003827^molecular_function^alpha-1,3-mannosylglycoprotein 2-beta-N-acetylglucosaminyltransferase activity`GO:0030145^molecular_function^manganese ion binding`GO:0001701^biolo…	GO:0005794^cellular_component^Golgi apparatus`GO:0000139^cellular_component^Golgi membrane`GO:0048471^cellular_component^perinuclear region of cytoplasm`GO:0008375^molecular_function^acetylglucosaminyltransferase activity`GO:0003827^molecular_function^alpha-1,3-mannosylglycoprotein 2-beta-N-acetylglucosaminyltransferase activity`GO:0030145^molecular_function^manganese ion binding`GO:0001701^biolo…	GO:0008375^molecular_function^acetylglucosaminyltransferase activity`GO:0006486^biological_process^protein glycosylation	.	.
TRINITY_DN17288_c0_g1	TRINITY_DN17288_c0_g1_i1	.	.	TRINITY_DN17288_c0_g1_i1.p1	174-899[-]	.	.	sigP:type:complete^len:242^(-),score=58.87	ExpAA=14.36^PredHel=1^Topology=o4-23i	.	.	.	.	.	.	.
TRINITY_DN17223_c0_g1	TRINITY_DN17223_c0_g1_i1	.	.	.	.	.	.	.	.	.	.	.	.	.	.	.
TRINITY_DN17221_c0_g1	TRINITY_DN17221_c0_g1_i1	.	.	.	.	.	.	.	.	.	.	.	.	.	.	.
TRINITY_DN17254_c0_g1	TRINITY_DN17254_c0_g1_i1	.	.	TRINITY_DN17254_c0_g1_i1.p1	3-344[+]	.	.	sigP:type:internal^len:115^(+),score=22.63	.	.	.	.	.	.	.	.
TRINITY_DN17265_c0_g1	TRINITY_DN17265_c0_g1_i1	.	.	.	.	.	.	.	.	.	.	.	.	.	.	.
TRINITY_DN17262_c0_g1	TRINITY_DN17262_c0_g1_i1	.	.	.	.	.	.	.	.	.	.	.	.	.	.	.
TRINITY_DN17229_c0_g1	TRINITY_DN17229_c0_g1_i1	.	.	.	.	.	.	.	.	.	.	.	.	.	.	.
TRINITY_DN17218_c0_g1	TRINITY_DN17218_c0_g1_i1	.	.	TRINITY_DN17218_c0_g1_i1.p1	3-350[-]	.	.	sigP:type:internal^len:117^(-),score=9.96	.	.	.	.	.	.	.	.
TRINITY_DN17276_c0_g1	TRINITY_DN17276_c0_g1_i1	.	.	.	.	.	.	.	.	.	.	.	.	.	.	.
TRINITY_DN17228_c0_g1	TRINITY_DN17228_c0_g1_i1	.	.	.	.	.	.	.	.	.	.	.	.	.	.	.
TRINITY_DN17295_c0_g1	TRINITY_DN17295_c0_g1_i1	RS17_COTJA^RS17_COTJA^Q:42-446,H:1-135^81.481%ID^E:3.96e-76^RecName: Full=40S ribosomal protein S17;^Eukaryota; Metazoa; Chordata; Craniata; Vertebrata; Euteleostomi; Archelosauria; Archosauria; Dinosauria; Saurischia; Theropoda; Coelurosauria; Aves; Neognathae; Galloanserae; Galliformes; Phasianidae; Perdicinae; Coturnix	.	TRINITY_DN17295_c0_g1_i1.p2	42-458[+]	RS17_COTJA^RS17_COTJA^Q:1-135,H:1-135^81.481%ID^E:1.6e-76^RecName: Full=40S ribosomal protein S17;^Eukaryota; Metazoa; Chordata; Craniata; Vertebrata; Euteleostomi; Archelosauria; Archosauria; Dinosauria; Saurischia; Theropoda; Coelurosauria; Aves; Neognathae; Galloanserae; Galliformes; Phasianidae; Perdicinae; Coturnix	PF00833.21^Ribosomal_S17e^Ribosomal S17^1-121^E:2.4e-65	sigP:type:complete^len:152^(+),score=45.63	.	.	KEGG:cjo:107318631	GO:1990904^cellular_component^ribonucleoprotein complex`GO:0005840^cellular_component^ribosome`GO:0003735^molecular_function^structural constituent of ribosome`GO:0006412^biological_process^translation	GO:1990904^cellular_component^ribonucleoprotein complex`GO:0005840^cellular_component^ribosome`GO:0003735^molecular_function^structural constituent of ribosome`GO:0006412^biological_process^translation	GO:0003735^molecular_function^structural constituent of ribosome`GO:0006412^biological_process^translation`GO:0005840^cellular_component^ribosome	.	.
TRINITY_DN17217_c0_g1	TRINITY_DN17217_c0_g1_i1	.	.	.	.	.	.	.	.	.	.	.	.	.	.	.
TRINITY_DN17277_c0_g1	TRINITY_DN17277_c0_g1_i1	.	.	.	.	.	.	.	.	.	.	.	.	.	.	.
TRINITY_DN17233_c0_g1	TRINITY_DN17233_c0_g1_i1	TC3A_CAEEL^TC3A_CAEEL^Q:125-580,H:92-240^32.468%ID^E:1.69e-08^RecName: Full=Transposable element Tc3 transposase;^Eukaryota; Metazoa; Ecdysozoa; Nematoda; Chromadorea; Rhabditida; Rhabditina; Rhabditomorpha; Rhabditoidea; Rhabditidae; Peloderinae; Caenorhabditis	.	TRINITY_DN17233_c0_g1_i1.p1	242-595[+]	TC3A_CAEEL^TC3A_CAEEL^Q:1-113,H:133-240^34.188%ID^E:4.71e-08^RecName: Full=Transposable element Tc3 transposase;^Eukaryota; Metazoa; Ecdysozoa; Nematoda; Chromadorea; Rhabditida; Rhabditina; Rhabditomorpha; Rhabditoidea; Rhabditidae; Peloderinae; Caenorhabditis	.	sigP:type:complete^len:118^(+),score=6.14	.	.	.	GO:0005634^cellular_component^nucleus`GO:0003677^molecular_function^DNA binding`GO:0015074^biological_process^DNA integration`GO:0006310^biological_process^DNA recombination	GO:0005634^cellular_component^nucleus`GO:0003677^molecular_function^DNA binding`GO:0015074^biological_process^DNA integration`GO:0006310^biological_process^DNA recombination	.	.	.
TRINITY_DN17205_c0_g1	TRINITY_DN17205_c0_g1_i1	GGYF1_MOUSE^GGYF1_MOUSE^Q:104-397,H:3-103^56.436%ID^E:9.1e-20^RecName: Full=GRB10-interacting GYF protein 1;^Eukaryota; Metazoa; Chordata; Craniata; Vertebrata; Euteleostomi; Mammalia; Eutheria; Euarchontoglires; Glires; Rodentia; Myomorpha; Muroidea; Muridae; Murinae; Mus; Mus	.	TRINITY_DN17205_c0_g1_i1.p1	101-484[+]	GGYF1_MOUSE^GGYF1_MOUSE^Q:2-128,H:3-136^55.97%ID^E:3.22e-29^RecName: Full=GRB10-interacting GYF protein 1;^Eukaryota; Metazoa; Chordata; Craniata; Vertebrata; Euteleostomi; Mammalia; Eutheria; Euarchontoglires; Glires; Rodentia; Myomorpha; Muroidea; Muridae; Murinae; Mus; Mus	.	sigP:type:3prime_partial^len:129^(+),score=21.48	.	.	KEGG:mmu:57330	GO:0005829^cellular_component^cytosol`GO:0032991^cellular_component^protein-containing complex`GO:0048009^biological_process^insulin-like growth factor receptor signaling pathway	GO:0005829^cellular_component^cytosol`GO:0032991^cellular_component^protein-containing complex`GO:0048009^biological_process^insulin-like growth factor receptor signaling pathway	.	.	.
TRINITY_DN17222_c0_g1	TRINITY_DN17222_c0_g1_i1	.	.	.	.	.	.	.	.	.	.	.	.	.	.	.
TRINITY_DN17225_c0_g1	TRINITY_DN17225_c0_g1_i1	.	.	TRINITY_DN17225_c0_g1_i1.p1	1-354[+]	.	.	sigP:type:internal^len:119^(+),score=24.67	.	.	.	.	.	.	.	.
TRINITY_DN17204_c0_g1	TRINITY_DN17204_c0_g1_i1	.	.	.	.	.	.	.	.	.	.	.	.	.	.	.
TRINITY_DN17299_c0_g1	TRINITY_DN17299_c0_g1_i1	.	.	.	.	.	.	.	.	.	.	.	.	.	.	.
TRINITY_DN17267_c0_g1	TRINITY_DN17267_c0_g1_i1	FBX48_MOUSE^FBX48_MOUSE^Q:131-541,H:21-160^35%ID^E:5e-18^RecName: Full=F-box only protein 48;^Eukaryota; Metazoa; Chordata; Craniata; Vertebrata; Euteleostomi; Mammalia; Eutheria; Euarchontoglires; Glires; Rodentia; Myomorpha; Muroidea; Muridae; Murinae; Mus; Mus	.	TRINITY_DN17267_c0_g1_i1.p1	128-592[+]	FBX48_MOUSE^FBX48_MOUSE^Q:2-138,H:21-160^35%ID^E:2.01e-20^RecName: Full=F-box only protein 48;^Eukaryota; Metazoa; Chordata; Craniata; Vertebrata; Euteleostomi; Mammalia; Eutheria; Euarchontoglires; Glires; Rodentia; Myomorpha; Muroidea; Muridae; Murinae; Mus; Mus	PF12937.10^F-box-like^F-box-like^19-61^E:3.2e-07`PF00646.36^F-box^F-box domain^19-55^E:7.2e-05	sigP:type:complete^len:155^(+),score=17.46	.	.	KEGG:mmu:319701	GO:0019005^cellular_component^SCF ubiquitin ligase complex`GO:0031146^biological_process^SCF-dependent proteasomal ubiquitin-dependent protein catabolic process	GO:0019005^cellular_component^SCF ubiquitin ligase complex`GO:0031146^biological_process^SCF-dependent proteasomal ubiquitin-dependent protein catabolic process	GO:0005515^molecular_function^protein binding	.	.
TRINITY_DN17263_c0_g1	TRINITY_DN17263_c0_g1_i1	.	.	TRINITY_DN17263_c0_g1_i1.p1	61-579[-]	.	.	sigP:type:5prime_partial^len:173^(-),score=55.84	ExpAA=21.33^PredHel=1^Topology=i82-104o	.	.	.	.	.	.	.
TRINITY_DN9418_c0_g1	TRINITY_DN9418_c0_g1_i1	.	.	TRINITY_DN9418_c0_g1_i1.p1	2-451[+]	.	PF15091.9^DUF4554^Domain of unknown function (DUF4554)^20-101^E:2.1e-06	sigP:type:internal^len:151^(+),score=24.14	.	.	.	.	.	GO:0042138^biological_process^meiotic DNA double-strand break formation	.	.
TRINITY_DN9418_c0_g1	TRINITY_DN9418_c0_g1_i2	.	.	TRINITY_DN9418_c0_g1_i2.p1	2-394[+]	.	.	sigP:type:5prime_partial^len:131^(+),score=16.82	.	.	.	.	.	.	.	.
TRINITY_DN9418_c0_g2	TRINITY_DN9418_c0_g2_i1	.	.	.	.	.	.	.	.	.	.	.	.	.	.	.
TRINITY_DN9419_c0_g1	TRINITY_DN9419_c0_g1_i1	.	.	.	.	.	.	.	.	.	.	.	.	.	.	.
TRINITY_DN9465_c0_g1	TRINITY_DN9465_c0_g1_i1	.	.	TRINITY_DN9465_c0_g1_i1.p1	555-1274[-]	.	.	sigP:type:complete^len:240^(-),score=28.07	ExpAA=21.89^PredHel=1^Topology=i190-212o	.	.	.	.	.	.	.
TRINITY_DN9424_c0_g1	TRINITY_DN9424_c0_g1_i1	.	.	TRINITY_DN9424_c0_g1_i1.p1	3-560[+]	.	.	sigP:type:5prime_partial^len:186^(+),score=22.39	.	.	.	.	.	.	.	.
TRINITY_DN9424_c0_g2	TRINITY_DN9424_c0_g2_i1	.	.	TRINITY_DN9424_c0_g2_i1.p1	3-707[+]	.	.	sigP:type:5prime_partial^len:235^(+),score=-12.59	.	.	.	.	.	.	.	.
TRINITY_DN9434_c0_g1	TRINITY_DN9434_c0_g1_i1	KCNT1_HUMAN^KCNT1_HUMAN^Q:14-2686,H:193-1061^47.42%ID^E:0^RecName: Full=Potassium channel subfamily T member 1;^Eukaryota; Metazoa; Chordata; Craniata; Vertebrata; Euteleostomi; Mammalia; Eutheria; Euarchontoglires; Primates; Haplorrhini; Catarrhini; Hominidae; Homo	.	TRINITY_DN9434_c0_g1_i1.p1	80-2884[+]	KCNT1_HUMAN^KCNT1_HUMAN^Q:1-869,H:215-1061^48.036%ID^E:0^RecName: Full=Potassium channel subfamily T member 1;^Eukaryota; Metazoa; Chordata; Craniata; Vertebrata; Euteleostomi; Mammalia; Eutheria; Euarchontoglires; Primates; Haplorrhini; Catarrhini; Hominidae; Homo	PF07885.19^Ion_trans_2^Ion channel^47-108^E:4e-10`PF03493.21^BK_channel_a^Calcium-activated BK potassium channel alpha subunit^272-364^E:1.5e-24	sigP:type:complete^len:961^(+),score=175.44	ExpAA=51.34^PredHel=1^Topology=i38-60o	.	KEGG:hsa:57582	GO:0005886^cellular_component^plasma membrane`GO:0005228^molecular_function^intracellular sodium activated potassium channel activity`GO:0015271^molecular_function^outward rectifier potassium channel activity	GO:0005886^cellular_component^plasma membrane`GO:0005228^molecular_function^intracellular sodium activated potassium channel activity`GO:0015271^molecular_function^outward rectifier potassium channel activity	GO:0006813^biological_process^potassium ion transport`GO:0016020^cellular_component^membrane	.	.
TRINITY_DN9434_c0_g2	TRINITY_DN9434_c0_g2_i1	KCNT1_CHICK^KCNT1_CHICK^Q:387-1,H:64-183^44.961%ID^E:2.63e-27^RecName: Full=Potassium channel subfamily T member 1;^Eukaryota; Metazoa; Chordata; Craniata; Vertebrata; Euteleostomi; Archelosauria; Archosauria; Dinosauria; Saurischia; Theropoda; Coelurosauria; Aves; Neognathae; Galloanserae; Galliformes; Phasianidae; Phasianinae; Gallus	.	TRINITY_DN9434_c0_g2_i1.p1	1-465[-]	KCNT1_CHICK^KCNT1_CHICK^Q:27-155,H:64-183^44.961%ID^E:2.36e-27^RecName: Full=Potassium channel subfamily T member 1;^Eukaryota; Metazoa; Chordata; Craniata; Vertebrata; Euteleostomi; Archelosauria; Archosauria; Dinosauria; Saurischia; Theropoda; Coelurosauria; Aves; Neognathae; Galloanserae; Galliformes; Phasianidae; Phasianinae; Gallus	.	sigP:type:internal^len:156^(-),score=7.07	ExpAA=35.61^PredHel=1^Topology=o128-150i	.	KEGG:gga:395248	GO:0005886^cellular_component^plasma membrane`GO:0005228^molecular_function^intracellular sodium activated potassium channel activity`GO:0015271^molecular_function^outward rectifier potassium channel activity	GO:0005886^cellular_component^plasma membrane`GO:0005228^molecular_function^intracellular sodium activated potassium channel activity`GO:0015271^molecular_function^outward rectifier potassium channel activity	.	.	.
TRINITY_DN9434_c0_g1	TRINITY_DN9434_c0_g1_i2	KCNT1_HUMAN^KCNT1_HUMAN^Q:14-2701,H:193-1061^47.162%ID^E:0^RecName: Full=Potassium channel subfamily T member 1;^Eukaryota; Metazoa; Chordata; Craniata; Vertebrata; Euteleostomi; Mammalia; Eutheria; Euarchontoglires; Primates; Haplorrhini; Catarrhini; Hominidae; Homo	.	TRINITY_DN9434_c0_g1_i2.p1	80-2899[+]	KCNT1_HUMAN^KCNT1_HUMAN^Q:1-874,H:215-1061^47.768%ID^E:0^RecName: Full=Potassium channel subfamily T member 1;^Eukaryota; Metazoa; Chordata; Craniata; Vertebrata; Euteleostomi; Mammalia; Eutheria; Euarchontoglires; Primates; Haplorrhini; Catarrhini; Hominidae; Homo	PF07885.19^Ion_trans_2^Ion channel^47-108^E:4e-10`PF03493.21^BK_channel_a^Calcium-activated BK potassium channel alpha subunit^272-364^E:1.5e-24	sigP:type:complete^len:966^(+),score=173.48	ExpAA=51.32^PredHel=1^Topology=i38-60o	.	KEGG:hsa:57582	GO:0005886^cellular_component^plasma membrane`GO:0005228^molecular_function^intracellular sodium activated potassium channel activity`GO:0015271^molecular_function^outward rectifier potassium channel activity	GO:0005886^cellular_component^plasma membrane`GO:0005228^molecular_function^intracellular sodium activated potassium channel activity`GO:0015271^molecular_function^outward rectifier potassium channel activity	GO:0006813^biological_process^potassium ion transport`GO:0016020^cellular_component^membrane	.	.
TRINITY_DN9434_c0_g3	TRINITY_DN9434_c0_g3_i1	.	.	.	.	.	.	.	.	.	.	.	.	.	.	.
TRINITY_DN9416_c0_g1	TRINITY_DN9416_c0_g1_i1	ROA1_XENLA^ROA1_XENLA^Q:107-595,H:8-167^46.951%ID^E:1.14e-37^RecName: Full=Heterogeneous nuclear ribonucleoproteins A1 homolog;^Eukaryota; Metazoa; Chordata; Craniata; Vertebrata; Euteleostomi; Amphibia; Batrachia; Anura; Pipoidea; Pipidae; Xenopodinae; Xenopus; Xenopus	.	TRINITY_DN9416_c0_g1_i1.p1	89-703[+]	ROA2_MOUSE^ROA2_MOUSE^Q:3-202,H:11-204^43.284%ID^E:4.36e-44^RecName: Full=Heterogeneous nuclear ribonucleoproteins A2/B1;^Eukaryota; Metazoa; Chordata; Craniata; Vertebrata; Euteleostomi; Mammalia; Eutheria; Euarchontoglires; Glires; Rodentia; Myomorpha; Muroidea; Muridae; Murinae; Mus; Mus	PF00076.25^RRM_1^RNA recognition motif. (a.k.a. RRM, RBD, or RNP domain)^15-74^E:5.4e-14`PF00076.25^RRM_1^RNA recognition motif. (a.k.a. RRM, RBD, or RNP domain)^106-163^E:1.9e-11	sigP:type:3prime_partial^len:206^(+),score=33.16	.	.	KEGG:mmu:53379	GO:0005737^cellular_component^cytoplasm`GO:0005634^cellular_component^nucleus`GO:1990904^cellular_component^ribonucleoprotein complex`GO:0003723^molecular_function^RNA binding	GO:0015030^cellular_component^Cajal body`GO:0071013^cellular_component^catalytic step 2 spliceosome`GO:0000785^cellular_component^chromatin`GO:0000781^cellular_component^chromosome, telomeric region`GO:0005737^cellular_component^cytoplasm`GO:0070062^cellular_component^extracellular exosome`GO:0098978^cellular_component^glutamatergic synapse`GO:0043005^cellular_component^neuron projection`GO:00430…	GO:0003723^molecular_function^RNA binding	.	.
TRINITY_DN9457_c0_g1	TRINITY_DN9457_c0_g1_i1	DISP1_DANRE^DISP1_DANRE^Q:275-1300,H:163-493^30.387%ID^E:4.24e-41^RecName: Full=Protein dispatched homolog 1;^Eukaryota; Metazoa; Chordata; Craniata; Vertebrata; Euteleostomi; Actinopterygii; Neopterygii; Teleostei; Ostariophysi; Cypriniformes; Danionidae; Danioninae; Danio	.	TRINITY_DN9457_c0_g1_i1.p1	182-1300[+]	DISP1_DANRE^DISP1_DANRE^Q:32-373,H:163-493^30.387%ID^E:1.1e-41^RecName: Full=Protein dispatched homolog 1;^Eukaryota; Metazoa; Chordata; Craniata; Vertebrata; Euteleostomi; Actinopterygii; Neopterygii; Teleostei; Ostariophysi; Cypriniformes; Danionidae; Danioninae; Danio	.	sigP:type:3prime_partial^len:374^(+),score=81.89	ExpAA=21.84^PredHel=1^Topology=i42-64o	.	KEGG:dre:619201	GO:1904680^molecular_function^peptide transmembrane transporter activity`GO:0022857^molecular_function^transmembrane transporter activity`GO:0021984^biological_process^adenohypophysis development`GO:0009887^biological_process^animal organ morphogenesis`GO:0009952^biological_process^anterior/posterior pattern specification`GO:0008015^biological_process^blood circulation`GO:0048701^biological_proce…	GO:1904680^molecular_function^peptide transmembrane transporter activity`GO:0022857^molecular_function^transmembrane transporter activity`GO:0021984^biological_process^adenohypophysis development`GO:0009887^biological_process^animal organ morphogenesis`GO:0009952^biological_process^anterior/posterior pattern specification`GO:0008015^biological_process^blood circulation`GO:0048701^biological_proce…	.	.	.
TRINITY_DN9495_c0_g1	TRINITY_DN9495_c0_g1_i1	.	.	.	.	.	.	.	.	.	.	.	.	.	.	.
TRINITY_DN9495_c0_g2	TRINITY_DN9495_c0_g2_i1	RIBC2_HUMAN^RIBC2_HUMAN^Q:1349-228,H:10-382^47.861%ID^E:8.63e-85^RecName: Full=RIB43A-like with coiled-coils protein 2 {ECO:0000305};^Eukaryota; Metazoa; Chordata; Craniata; Vertebrata; Euteleostomi; Mammalia; Eutheria; Euarchontoglires; Primates; Haplorrhini; Catarrhini; Hominidae; Homo	.	TRINITY_DN9495_c0_g2_i1.p1	225-1364[-]	RIBC2_HUMAN^RIBC2_HUMAN^Q:6-379,H:10-382^47.861%ID^E:1.7e-105^RecName: Full=RIB43A-like with coiled-coils protein 2 {ECO:0000305};^Eukaryota; Metazoa; Chordata; Craniata; Vertebrata; Euteleostomi; Mammalia; Eutheria; Euarchontoglires; Primates; Haplorrhini; Catarrhini; Hominidae; Homo	PF05914.15^RIB43A^RIB43A^9-379^E:1.1e-144	sigP:type:complete^len:380^(-),score=119.24	.	.	KEGG:hsa:26150	GO:0005879^cellular_component^axonemal microtubule`GO:0005634^cellular_component^nucleus	GO:0005879^cellular_component^axonemal microtubule`GO:0005634^cellular_component^nucleus	.	.	.
TRINITY_DN9417_c0_g1	TRINITY_DN9417_c0_g1_i1	.	.	.	.	.	.	.	.	.	.	.	.	.	.	.
TRINITY_DN9417_c0_g1	TRINITY_DN9417_c0_g1_i2	.	.	.	.	.	.	.	.	.	.	.	.	.	.	.
TRINITY_DN9417_c0_g2	TRINITY_DN9417_c0_g2_i1	TM232_MOUSE^TM232_MOUSE^Q:2690-1614,H:1-340^28.056%ID^E:4.64e-34^RecName: Full=Transmembrane protein 232;^Eukaryota; Metazoa; Chordata; Craniata; Vertebrata; Euteleostomi; Mammalia; Eutheria; Euarchontoglires; Glires; Rodentia; Myomorpha; Muroidea; Muridae; Murinae; Mus; Mus`TM232_MOUSE^TM232_MOUSE^Q:950-153,H:330-602^24.306%ID^E:5.57e-09^RecName: Full=Transmembrane protein 232;^Eukaryota; Metazo…	.	TRINITY_DN9417_c0_g2_i1.p1	21-2690[-]	TM232_MOUSE^TM232_MOUSE^Q:1-359,H:1-340^28.333%ID^E:4.17e-35^RecName: Full=Transmembrane protein 232;^Eukaryota; Metazoa; Chordata; Craniata; Vertebrata; Euteleostomi; Mammalia; Eutheria; Euarchontoglires; Glires; Rodentia; Myomorpha; Muroidea; Muridae; Murinae; Mus; Mus`TM232_MOUSE^TM232_MOUSE^Q:581-870,H:330-624^26.688%ID^E:1.92e-12^RecName: Full=Transmembrane protein 232;^Eukaryota; Metazoa; C…	PF15877.8^TMEM232^Transmembrane protein family 232^42-353^E:1.8e-58`PF15877.8^TMEM232^Transmembrane protein family 232^605-732^E:4.1e-19	sigP:type:complete^len:890^(-),score=255.06	.	.	KEGG:mmu:381107	.	.	.	.	.
TRINITY_DN9417_c0_g1	TRINITY_DN9417_c0_g1_i3	.	.	.	.	.	.	.	.	.	.	.	.	.	.	.
TRINITY_DN9433_c0_g1	TRINITY_DN9433_c0_g1_i1	.	.	TRINITY_DN9433_c0_g1_i1.p1	1-1236[+]	.	.	sigP:type:5prime_partial^len:412^(+),score=96.35	.	.	.	.	.	.	.	.
TRINITY_DN9462_c0_g1	TRINITY_DN9462_c0_g1_i1	FHAD1_HUMAN^FHAD1_HUMAN^Q:148-1836,H:2-530^27.288%ID^E:8.99e-35^RecName: Full=Forkhead-associated domain-containing protein 1;^Eukaryota; Metazoa; Chordata; Craniata; Vertebrata; Euteleostomi; Mammalia; Eutheria; Euarchontoglires; Primates; Haplorrhini; Catarrhini; Hominidae; Homo`FHAD1_HUMAN^FHAD1_HUMAN^Q:3070-4221,H:1015-1398^30.633%ID^E:1.67e-15^RecName: Full=Forkhead-associated domain-contain…	.	TRINITY_DN9462_c0_g1_i1.p1	136-4482[+]	FHAD1_HUMAN^FHAD1_HUMAN^Q:5-665,H:2-627^27.077%ID^E:5.34e-44^RecName: Full=Forkhead-associated domain-containing protein 1;^Eukaryota; Metazoa; Chordata; Craniata; Vertebrata; Euteleostomi; Mammalia; Eutheria; Euarchontoglires; Primates; Haplorrhini; Catarrhini; Hominidae; Homo`FHAD1_HUMAN^FHAD1_HUMAN^Q:847-1362,H:919-1398^29.679%ID^E:2.75e-38^RecName: Full=Forkhead-associated domain-containing p…	PF00498.29^FHA^FHA domain^25-90^E:5.8e-14	sigP:type:complete^len:1449^(+),score=493.87	.	.	KEGG:hsa:114827	.	.	GO:0005515^molecular_function^protein binding	.	.
TRINITY_DN9462_c0_g1	TRINITY_DN9462_c0_g1_i2	FHAD1_HUMAN^FHAD1_HUMAN^Q:1045-2196,H:1015-1398^30.633%ID^E:4.95e-15^RecName: Full=Forkhead-associated domain-containing protein 1;^Eukaryota; Metazoa; Chordata; Craniata; Vertebrata; Euteleostomi; Mammalia; Eutheria; Euarchontoglires; Primates; Haplorrhini; Catarrhini; Hominidae; Homo	.	TRINITY_DN9462_c0_g1_i2.p1	1-2457[+]	FHAD1_HUMAN^FHAD1_HUMAN^Q:217-732,H:919-1398^29.679%ID^E:5.32e-38^RecName: Full=Forkhead-associated domain-containing protein 1;^Eukaryota; Metazoa; Chordata; Craniata; Vertebrata; Euteleostomi; Mammalia; Eutheria; Euarchontoglires; Primates; Haplorrhini; Catarrhini; Hominidae; Homo	.	sigP:type:5prime_partial^len:819^(+),score=268.28	.	.	KEGG:hsa:114827	.	.	.	.	.
TRINITY_DN9492_c0_g1	TRINITY_DN9492_c0_g1_i1	.	.	.	.	.	.	.	.	.	.	.	.	.	.	.
TRINITY_DN9410_c0_g1	TRINITY_DN9410_c0_g1_i1	FRIS_LYMST^FRIS_LYMST^Q:3-290,H:75-170^65.625%ID^E:7.96e-41^RecName: Full=Soma ferritin;^Eukaryota; Metazoa; Spiralia; Lophotrochozoa; Mollusca; Gastropoda; Heterobranchia; Euthyneura; Panpulmonata; Hygrophila; Lymnaeoidea; Lymnaeidae; Lymnaea	.	.	.	.	.	.	.	.	.	GO:0005737^cellular_component^cytoplasm`GO:0008199^molecular_function^ferric iron binding`GO:0004322^molecular_function^ferroxidase activity`GO:0006879^biological_process^cellular iron ion homeostasis`GO:0006826^biological_process^iron ion transport	.	.	.	.
TRINITY_DN9410_c0_g2	TRINITY_DN9410_c0_g2_i1	FRIH1_SCHMA^FRIH1_SCHMA^Q:99-221,H:1-41^80.488%ID^E:4.78e-11^RecName: Full=Ferritin-1 heavy chain;^Eukaryota; Metazoa; Spiralia; Lophotrochozoa; Platyhelminthes; Trematoda; Digenea; Strigeidida; Schistosomatoidea; Schistosomatidae; Schistosoma	.	.	.	.	.	.	.	.	KEGG:smm:Smp_087760	GO:0008199^molecular_function^ferric iron binding`GO:0004322^molecular_function^ferroxidase activity`GO:0006879^biological_process^cellular iron ion homeostasis`GO:0006826^biological_process^iron ion transport	.	.	.	.
TRINITY_DN9483_c0_g1	TRINITY_DN9483_c0_g1_i1	.	.	.	.	.	.	.	.	.	.	.	.	.	.	.
TRINITY_DN9483_c0_g1	TRINITY_DN9483_c0_g1_i2	.	.	.	.	.	.	.	.	.	.	.	.	.	.	.
TRINITY_DN9452_c0_g1	TRINITY_DN9452_c0_g1_i1	.	.	TRINITY_DN9452_c0_g1_i1.p1	1-384[+]	.	.	sigP:type:5prime_partial^len:128^(+),score=7.61	.	.	.	.	.	.	.	.
TRINITY_DN9463_c0_g1	TRINITY_DN9463_c0_g1_i1	.	.	.	.	.	.	.	.	.	.	.	.	.	.	.
TRINITY_DN9463_c0_g1	TRINITY_DN9463_c0_g1_i2	.	.	TRINITY_DN9463_c0_g1_i2.p1	1-297[+]	.	.	sigP:type:internal^len:100^(+),score=10.71	.	.	.	.	.	.	.	.
TRINITY_DN9422_c0_g1	TRINITY_DN9422_c0_g1_i1	ZZEF1_MOUSE^ZZEF1_MOUSE^Q:3-716,H:161-399^51.653%ID^E:5.05e-72^RecName: Full=Zinc finger ZZ-type and EF-hand domain-containing protein 1;^Eukaryota; Metazoa; Chordata; Craniata; Vertebrata; Euteleostomi; Mammalia; Eutheria; Euarchontoglires; Glires; Rodentia; Myomorpha; Muroidea; Muridae; Murinae; Mus; Mus	.	TRINITY_DN9422_c0_g1_i1.p1	3-719[+]	ZZEF1_MOUSE^ZZEF1_MOUSE^Q:1-238,H:161-399^51.653%ID^E:4.55e-72^RecName: Full=Zinc finger ZZ-type and EF-hand domain-containing protein 1;^Eukaryota; Metazoa; Chordata; Craniata; Vertebrata; Euteleostomi; Mammalia; Eutheria; Euarchontoglires; Glires; Rodentia; Myomorpha; Muroidea; Muridae; Murinae; Mus; Mus	PF03256.19^ANAPC10^Anaphase-promoting complex, subunit 10 (APC10)^106-219^E:1.9e-11	sigP:type:internal^len:240^(+),score=52.19	.	.	KEGG:mmu:195018	GO:0009986^cellular_component^cell surface`GO:0098794^cellular_component^postsynapse`GO:0048786^cellular_component^presynaptic active zone`GO:0045202^cellular_component^synapse`GO:0005509^molecular_function^calcium ion binding`GO:0140566^molecular_function^histone reader activity`GO:0070577^molecular_function^lysine-acetylated histone binding`GO:0035064^molecular_function^methylated histone bindi…	GO:0009986^cellular_component^cell surface`GO:0098794^cellular_component^postsynapse`GO:0048786^cellular_component^presynaptic active zone`GO:0045202^cellular_component^synapse`GO:0005509^molecular_function^calcium ion binding`GO:0140566^molecular_function^histone reader activity`GO:0070577^molecular_function^lysine-acetylated histone binding`GO:0035064^molecular_function^methylated histone bindi…	.	.	.
TRINITY_DN9422_c0_g2	TRINITY_DN9422_c0_g2_i1	ZZEF1_MOUSE^ZZEF1_MOUSE^Q:1-339,H:389-499^45.133%ID^E:1.03e-21^RecName: Full=Zinc finger ZZ-type and EF-hand domain-containing protein 1;^Eukaryota; Metazoa; Chordata; Craniata; Vertebrata; Euteleostomi; Mammalia; Eutheria; Euarchontoglires; Glires; Rodentia; Myomorpha; Muroidea; Muridae; Murinae; Mus; Mus	.	TRINITY_DN9422_c0_g2_i1.p1	1-339[+]	ZZEF1_MOUSE^ZZEF1_MOUSE^Q:1-113,H:389-499^45.133%ID^E:9.31e-22^RecName: Full=Zinc finger ZZ-type and EF-hand domain-containing protein 1;^Eukaryota; Metazoa; Chordata; Craniata; Vertebrata; Euteleostomi; Mammalia; Eutheria; Euarchontoglires; Glires; Rodentia; Myomorpha; Muroidea; Muridae; Murinae; Mus; Mus	.	sigP:type:internal^len:114^(+),score=24.91	.	.	KEGG:mmu:195018	GO:0009986^cellular_component^cell surface`GO:0098794^cellular_component^postsynapse`GO:0048786^cellular_component^presynaptic active zone`GO:0045202^cellular_component^synapse`GO:0005509^molecular_function^calcium ion binding`GO:0140566^molecular_function^histone reader activity`GO:0070577^molecular_function^lysine-acetylated histone binding`GO:0035064^molecular_function^methylated histone bindi…	GO:0009986^cellular_component^cell surface`GO:0098794^cellular_component^postsynapse`GO:0048786^cellular_component^presynaptic active zone`GO:0045202^cellular_component^synapse`GO:0005509^molecular_function^calcium ion binding`GO:0140566^molecular_function^histone reader activity`GO:0070577^molecular_function^lysine-acetylated histone binding`GO:0035064^molecular_function^methylated histone bindi…	.	.	.
TRINITY_DN9422_c0_g3	TRINITY_DN9422_c0_g3_i1	.	.	TRINITY_DN9422_c0_g3_i1.p1	1-480[+]	ZZEF1_MOUSE^ZZEF1_MOUSE^Q:95-155,H:70-132^55.556%ID^E:1.05e-13^RecName: Full=Zinc finger ZZ-type and EF-hand domain-containing protein 1;^Eukaryota; Metazoa; Chordata; Craniata; Vertebrata; Euteleostomi; Mammalia; Eutheria; Euarchontoglires; Glires; Rodentia; Myomorpha; Muroidea; Muridae; Murinae; Mus; Mus	.	sigP:type:internal^len:161^(+),score=48.38	.	.	KEGG:mmu:195018	.	GO:0009986^cellular_component^cell surface`GO:0098794^cellular_component^postsynapse`GO:0048786^cellular_component^presynaptic active zone`GO:0045202^cellular_component^synapse`GO:0005509^molecular_function^calcium ion binding`GO:0140566^molecular_function^histone reader activity`GO:0070577^molecular_function^lysine-acetylated histone binding`GO:0035064^molecular_function^methylated histone bindi…	.	.	.
TRINITY_DN9497_c0_g1	TRINITY_DN9497_c0_g1_i1	TRAF4_HUMAN^TRAF4_HUMAN^Q:19-699,H:232-448^34.052%ID^E:5.12e-35^RecName: Full=TNF receptor-associated factor 4;^Eukaryota; Metazoa; Chordata; Craniata; Vertebrata; Euteleostomi; Mammalia; Eutheria; Euarchontoglires; Primates; Haplorrhini; Catarrhini; Hominidae; Homo	.	TRINITY_DN9497_c0_g1_i1.p1	1-702[+]	TRAF4_HUMAN^TRAF4_HUMAN^Q:7-233,H:232-448^35.776%ID^E:1.26e-37^RecName: Full=TNF receptor-associated factor 4;^Eukaryota; Metazoa; Chordata; Craniata; Vertebrata; Euteleostomi; Mammalia; Eutheria; Euarchontoglires; Primates; Haplorrhini; Catarrhini; Hominidae; Homo	PF02176.21^zf-TRAF^TRAF-type zinc finger^5-44^E:2.4e-08	sigP:type:internal^len:235^(+),score=60.37	.	.	KEGG:hsa:9618	GO:0005923^cellular_component^bicellular tight junction`GO:0005737^cellular_component^cytoplasm`GO:0005856^cellular_component^cytoskeleton`GO:0005829^cellular_component^cytosol`GO:0001650^cellular_component^fibrillar center`GO:0005654^cellular_component^nucleoplasm`GO:0005634^cellular_component^nucleus`GO:0048471^cellular_component^perinuclear region of cytoplasm`GO:0005886^cellular_component^pla…	GO:0005923^cellular_component^bicellular tight junction`GO:0005737^cellular_component^cytoplasm`GO:0005856^cellular_component^cytoskeleton`GO:0005829^cellular_component^cytosol`GO:0001650^cellular_component^fibrillar center`GO:0005654^cellular_component^nucleoplasm`GO:0005634^cellular_component^nucleus`GO:0048471^cellular_component^perinuclear region of cytoplasm`GO:0005886^cellular_component^pla…	GO:0008270^molecular_function^zinc ion binding	.	.
TRINITY_DN9411_c0_g1	TRINITY_DN9411_c0_g1_i1	SIK2_MOUSE^SIK2_MOUSE^Q:121-1962,H:14-607^45.44%ID^E:9.06e-164^RecName: Full=Serine/threonine-protein kinase SIK2;^Eukaryota; Metazoa; Chordata; Craniata; Vertebrata; Euteleostomi; Mammalia; Eutheria; Euarchontoglires; Glires; Rodentia; Myomorpha; Muroidea; Muridae; Murinae; Mus; Mus	.	TRINITY_DN9411_c0_g1_i1.p1	91-2469[+]	SIK2_HUMAN^SIK2_HUMAN^Q:8-672,H:11-657^44.942%ID^E:3.97e-175^RecName: Full=Serine/threonine-protein kinase SIK2;^Eukaryota; Metazoa; Chordata; Craniata; Vertebrata; Euteleostomi; Mammalia; Eutheria; Euarchontoglires; Primates; Haplorrhini; Catarrhini; Hominidae; Homo	PF00069.28^Pkinase^Protein kinase domain^17-268^E:1.4e-74`PF07714.20^PK_Tyr_Ser-Thr^Protein tyrosine and serine/threonine kinase^19-264^E:6.8e-42`PF14531.9^Kinase-like^Kinase-like^116-256^E:1.5e-06	sigP:type:complete^len:793^(+),score=148.44	.	.	KEGG:hsa:23235	GO:0005737^cellular_component^cytoplasm`GO:0005634^cellular_component^nucleus`GO:0005524^molecular_function^ATP binding`GO:0000287^molecular_function^magnesium ion binding`GO:0106310^molecular_function^protein serine kinase activity`GO:0004674^molecular_function^protein serine/threonine kinase activity`GO:0042149^biological_process^cellular response to glucose starvation`GO:0008286^biological_pro…	GO:0005737^cellular_component^cytoplasm`GO:0005789^cellular_component^endoplasmic reticulum membrane`GO:0005524^molecular_function^ATP binding`GO:0000287^molecular_function^magnesium ion binding`GO:0106310^molecular_function^protein serine kinase activity`GO:0004674^molecular_function^protein serine/threonine kinase activity`GO:0042149^biological_process^cellular response to glucose starvation`GO…	GO:0004672^molecular_function^protein kinase activity`GO:0005524^molecular_function^ATP binding`GO:0006468^biological_process^protein phosphorylation	.	.
TRINITY_DN9411_c0_g1	TRINITY_DN9411_c0_g1_i2	SIK2_MOUSE^SIK2_MOUSE^Q:280-2121,H:14-607^45.44%ID^E:3.12e-163^RecName: Full=Serine/threonine-protein kinase SIK2;^Eukaryota; Metazoa; Chordata; Craniata; Vertebrata; Euteleostomi; Mammalia; Eutheria; Euarchontoglires; Glires; Rodentia; Myomorpha; Muroidea; Muridae; Murinae; Mus; Mus	.	TRINITY_DN9411_c0_g1_i2.p1	112-2628[+]	SIK2_HUMAN^SIK2_HUMAN^Q:54-718,H:11-657^44.942%ID^E:1.64e-174^RecName: Full=Serine/threonine-protein kinase SIK2;^Eukaryota; Metazoa; Chordata; Craniata; Vertebrata; Euteleostomi; Mammalia; Eutheria; Euarchontoglires; Primates; Haplorrhini; Catarrhini; Hominidae; Homo	PF00069.28^Pkinase^Protein kinase domain^63-314^E:1.5e-74`PF07714.20^PK_Tyr_Ser-Thr^Protein tyrosine and serine/threonine kinase^65-310^E:7.6e-42`PF14531.9^Kinase-like^Kinase-like^162-302^E:1.7e-06	sigP:type:complete^len:839^(+),score=161.41	.	.	KEGG:hsa:23235	GO:0005737^cellular_component^cytoplasm`GO:0005634^cellular_component^nucleus`GO:0005524^molecular_function^ATP binding`GO:0000287^molecular_function^magnesium ion binding`GO:0106310^molecular_function^protein serine kinase activity`GO:0004674^molecular_function^protein serine/threonine kinase activity`GO:0042149^biological_process^cellular response to glucose starvation`GO:0008286^biological_pro…	GO:0005737^cellular_component^cytoplasm`GO:0005789^cellular_component^endoplasmic reticulum membrane`GO:0005524^molecular_function^ATP binding`GO:0000287^molecular_function^magnesium ion binding`GO:0106310^molecular_function^protein serine kinase activity`GO:0004674^molecular_function^protein serine/threonine kinase activity`GO:0042149^biological_process^cellular response to glucose starvation`GO…	GO:0004672^molecular_function^protein kinase activity`GO:0005524^molecular_function^ATP binding`GO:0006468^biological_process^protein phosphorylation	.	.
TRINITY_DN9411_c0_g1	TRINITY_DN9411_c0_g1_i3	SIK2_MOUSE^SIK2_MOUSE^Q:245-2086,H:14-607^45.44%ID^E:2.08e-163^RecName: Full=Serine/threonine-protein kinase SIK2;^Eukaryota; Metazoa; Chordata; Craniata; Vertebrata; Euteleostomi; Mammalia; Eutheria; Euarchontoglires; Glires; Rodentia; Myomorpha; Muroidea; Muridae; Murinae; Mus; Mus	.	TRINITY_DN9411_c0_g1_i3.p1	92-2593[+]	SIK2_HUMAN^SIK2_HUMAN^Q:49-713,H:11-657^44.942%ID^E:2.38e-174^RecName: Full=Serine/threonine-protein kinase SIK2;^Eukaryota; Metazoa; Chordata; Craniata; Vertebrata; Euteleostomi; Mammalia; Eutheria; Euarchontoglires; Primates; Haplorrhini; Catarrhini; Hominidae; Homo	PF00069.28^Pkinase^Protein kinase domain^58-309^E:1.5e-74`PF07714.20^PK_Tyr_Ser-Thr^Protein tyrosine and serine/threonine kinase^60-305^E:7.5e-42`PF14531.9^Kinase-like^Kinase-like^157-297^E:1.7e-06	sigP:type:complete^len:834^(+),score=158.90	.	.	KEGG:hsa:23235	GO:0005737^cellular_component^cytoplasm`GO:0005634^cellular_component^nucleus`GO:0005524^molecular_function^ATP binding`GO:0000287^molecular_function^magnesium ion binding`GO:0106310^molecular_function^protein serine kinase activity`GO:0004674^molecular_function^protein serine/threonine kinase activity`GO:0042149^biological_process^cellular response to glucose starvation`GO:0008286^biological_pro…	GO:0005737^cellular_component^cytoplasm`GO:0005789^cellular_component^endoplasmic reticulum membrane`GO:0005524^molecular_function^ATP binding`GO:0000287^molecular_function^magnesium ion binding`GO:0106310^molecular_function^protein serine kinase activity`GO:0004674^molecular_function^protein serine/threonine kinase activity`GO:0042149^biological_process^cellular response to glucose starvation`GO…	GO:0004672^molecular_function^protein kinase activity`GO:0005524^molecular_function^ATP binding`GO:0006468^biological_process^protein phosphorylation	.	.
TRINITY_DN9402_c0_g1	TRINITY_DN9402_c0_g1_i1	PLGT2_DANRE^PLGT2_DANRE^Q:248-1654,H:31-500^59.958%ID^E:0^RecName: Full=Protein O-glucosyltransferase 2 {ECO:0000305};^Eukaryota; Metazoa; Chordata; Craniata; Vertebrata; Euteleostomi; Actinopterygii; Neopterygii; Teleostei; Ostariophysi; Cypriniformes; Danionidae; Danioninae; Danio	.	TRINITY_DN9402_c0_g1_i1.p1	155-1657[+]	PLGT2_DANRE^PLGT2_DANRE^Q:32-500,H:31-500^59.958%ID^E:0^RecName: Full=Protein O-glucosyltransferase 2 {ECO:0000305};^Eukaryota; Metazoa; Chordata; Craniata; Vertebrata; Euteleostomi; Actinopterygii; Neopterygii; Teleostei; Ostariophysi; Cypriniformes; Danionidae; Danioninae; Danio	PF00630.22^Filamin^Filamin/ABP280 repeat^27-125^E:3.8e-12`PF05686.15^Glyco_transf_90^Glycosyl transferase family 90^149-479^E:4.2e-108	sigP:type:complete^len:501^(+),score=111.12	.	.	KEGG:dre:393905	GO:0012505^cellular_component^endomembrane system`GO:0005788^cellular_component^endoplasmic reticulum lumen`GO:0140561^molecular_function^EGF-domain serine glucosyltransferase activity`GO:0140562^molecular_function^EGF-domain serine xylosyltransferase activity`GO:0046527^molecular_function^glucosyltransferase activity`GO:0035251^molecular_function^UDP-glucosyltransferase activity`GO:0035252^molec…	GO:0012505^cellular_component^endomembrane system`GO:0005788^cellular_component^endoplasmic reticulum lumen`GO:0140561^molecular_function^EGF-domain serine glucosyltransferase activity`GO:0140562^molecular_function^EGF-domain serine xylosyltransferase activity`GO:0046527^molecular_function^glucosyltransferase activity`GO:0035251^molecular_function^UDP-glucosyltransferase activity`GO:0035252^molec…	.	.	.
TRINITY_DN9431_c0_g1	TRINITY_DN9431_c0_g1_i1	RAB30_MOUSE^RAB30_MOUSE^Q:929-423,H:3-170^62.13%ID^E:7.78e-70^RecName: Full=Ras-related protein Rab-30;^Eukaryota; Metazoa; Chordata; Craniata; Vertebrata; Euteleostomi; Mammalia; Eutheria; Euarchontoglires; Glires; Rodentia; Myomorpha; Muroidea; Muridae; Murinae; Mus; Mus	.	TRINITY_DN9431_c0_g1_i1.p1	291-956[-]	RAB30_MOUSE^RAB30_MOUSE^Q:10-178,H:3-170^62.13%ID^E:2.86e-72^RecName: Full=Ras-related protein Rab-30;^Eukaryota; Metazoa; Chordata; Craniata; Vertebrata; Euteleostomi; Mammalia; Eutheria; Euarchontoglires; Glires; Rodentia; Myomorpha; Muroidea; Muridae; Murinae; Mus; Mus	PF00025.24^Arf^ADP-ribosylation factor family^10-158^E:2.3e-17`PF00071.25^Ras^Ras family^18-178^E:1e-54`PF08477.16^Roc^Ras of Complex, Roc, domain of DAPkinase^18-132^E:1.2e-34`PF01926.26^MMR_HSR1^50S ribosome-binding GTPase^18-118^E:4.7e-07	sigP:type:complete^len:222^(-),score=15.34	.	.	KEGG:mmu:75985	GO:0005801^cellular_component^cis-Golgi network`GO:0031985^cellular_component^Golgi cisterna`GO:0043231^cellular_component^intracellular membrane-bounded organelle`GO:0016020^cellular_component^membrane`GO:0005802^cellular_component^trans-Golgi network`GO:0005525^molecular_function^GTP binding`GO:0003924^molecular_function^GTPase activity`GO:0007030^biological_process^Golgi organization`GO:003248…	GO:0005801^cellular_component^cis-Golgi network`GO:0031985^cellular_component^Golgi cisterna`GO:0043231^cellular_component^intracellular membrane-bounded organelle`GO:0016020^cellular_component^membrane`GO:0005802^cellular_component^trans-Golgi network`GO:0005525^molecular_function^GTP binding`GO:0003924^molecular_function^GTPase activity`GO:0007030^biological_process^Golgi organization`GO:003248…	GO:0003924^molecular_function^GTPase activity`GO:0005525^molecular_function^GTP binding	.	.
TRINITY_DN9455_c0_g1	TRINITY_DN9455_c0_g1_i1	.	.	TRINITY_DN9455_c0_g1_i1.p2	3-326[+]	.	.	sigP:type:5prime_partial^len:108^(+),score=13.15	.	.	.	.	.	.	.	.
TRINITY_DN9455_c0_g1	TRINITY_DN9455_c0_g1_i1	.	.	TRINITY_DN9455_c0_g1_i1.p1	354-827[+]	.	.	sigP:type:complete^len:158^(+),score=3.04	.	.	.	.	.	.	.	.
TRINITY_DN9455_c0_g2	TRINITY_DN9455_c0_g2_i1	.	.	TRINITY_DN9455_c0_g2_i1.p1	2-595[-]	.	.	sigP:type:3prime_partial^len:199^(-),score=24.34	.	.	.	.	.	.	.	.
TRINITY_DN9466_c0_g1	TRINITY_DN9466_c0_g1_i1	.	.	TRINITY_DN9466_c0_g1_i1.p1	3-950[-]	.	.	sigP:type:3prime_partial^len:328^(-),score=151.33	.	.	.	.	.	.	.	.
TRINITY_DN9466_c0_g2	TRINITY_DN9466_c0_g2_i1	.	.	TRINITY_DN9466_c0_g2_i1.p1	1-1794[+]	.	.	sigP:type:5prime_partial^len:598^(+),score=186.81	ExpAA=89.33^PredHel=4^Topology=o178-200i399-417o421-440i474-496o	.	.	.	.	.	.	.
TRINITY_DN9423_c0_g1	TRINITY_DN9423_c0_g1_i1	ARPC2_DROME^ARPC2_DROME^Q:344-778,H:153-297^80%ID^E:1.24e-80^RecName: Full=Actin-related protein 2/3 complex subunit 2;^Eukaryota; Metazoa; Ecdysozoa; Arthropoda; Hexapoda; Insecta; Pterygota; Neoptera; Endopterygota; Diptera; Brachycera; Muscomorpha; Ephydroidea; Drosophilidae; Drosophila; Sophophora	.	TRINITY_DN9423_c0_g1_i1.p1	431-790[+]	ARPC2_DROME^ARPC2_DROME^Q:1-116,H:182-297^79.31%ID^E:2.97e-64^RecName: Full=Actin-related protein 2/3 complex subunit 2;^Eukaryota; Metazoa; Ecdysozoa; Arthropoda; Hexapoda; Insecta; Pterygota; Neoptera; Endopterygota; Diptera; Brachycera; Muscomorpha; Ephydroidea; Drosophilidae; Drosophila; Sophophora	PF04045.17^P34-Arc^Arp2/3 complex, 34 kD subunit p34-Arc^1-102^E:1.5e-48	sigP:type:complete^len:120^(+),score=29.24	.	.	KEGG:dme:Dmel_CG10954	GO:0045179^cellular_component^apical cortex`GO:0005885^cellular_component^Arp2/3 protein complex`GO:0051015^molecular_function^actin filament binding`GO:0005200^molecular_function^structural constituent of cytoskeleton`GO:0030041^biological_process^actin filament polymerization`GO:0034314^biological_process^Arp2/3 complex-mediated actin nucleation`GO:0000902^biological_process^cell morphogenesis`…	GO:0045179^cellular_component^apical cortex`GO:0005885^cellular_component^Arp2/3 protein complex`GO:0051015^molecular_function^actin filament binding`GO:0005200^molecular_function^structural constituent of cytoskeleton`GO:0030041^biological_process^actin filament polymerization`GO:0034314^biological_process^Arp2/3 complex-mediated actin nucleation`GO:0000902^biological_process^cell morphogenesis`…	GO:0030833^biological_process^regulation of actin filament polymerization`GO:0034314^biological_process^Arp2/3 complex-mediated actin nucleation`GO:0005885^cellular_component^Arp2/3 protein complex`GO:0015629^cellular_component^actin cytoskeleton	.	.
TRINITY_DN9423_c0_g1	TRINITY_DN9423_c0_g1_i2	ARPC2_DROME^ARPC2_DROME^Q:87-974,H:1-297^70%ID^E:1.05e-154^RecName: Full=Actin-related protein 2/3 complex subunit 2;^Eukaryota; Metazoa; Ecdysozoa; Arthropoda; Hexapoda; Insecta; Pterygota; Neoptera; Endopterygota; Diptera; Brachycera; Muscomorpha; Ephydroidea; Drosophilidae; Drosophila; Sophophora	.	TRINITY_DN9423_c0_g1_i2.p1	87-986[+]	ARPC2_DROME^ARPC2_DROME^Q:1-296,H:1-297^70%ID^E:1.98e-156^RecName: Full=Actin-related protein 2/3 complex subunit 2;^Eukaryota; Metazoa; Ecdysozoa; Arthropoda; Hexapoda; Insecta; Pterygota; Neoptera; Endopterygota; Diptera; Brachycera; Muscomorpha; Ephydroidea; Drosophilidae; Drosophila; Sophophora	PF04045.17^P34-Arc^Arp2/3 complex, 34 kD subunit p34-Arc^53-282^E:6e-101	sigP:type:complete^len:300^(+),score=86.20	.	.	KEGG:dme:Dmel_CG10954	GO:0045179^cellular_component^apical cortex`GO:0005885^cellular_component^Arp2/3 protein complex`GO:0051015^molecular_function^actin filament binding`GO:0005200^molecular_function^structural constituent of cytoskeleton`GO:0030041^biological_process^actin filament polymerization`GO:0034314^biological_process^Arp2/3 complex-mediated actin nucleation`GO:0000902^biological_process^cell morphogenesis`…	GO:0045179^cellular_component^apical cortex`GO:0005885^cellular_component^Arp2/3 protein complex`GO:0051015^molecular_function^actin filament binding`GO:0005200^molecular_function^structural constituent of cytoskeleton`GO:0030041^biological_process^actin filament polymerization`GO:0034314^biological_process^Arp2/3 complex-mediated actin nucleation`GO:0000902^biological_process^cell morphogenesis`…	GO:0030833^biological_process^regulation of actin filament polymerization`GO:0034314^biological_process^Arp2/3 complex-mediated actin nucleation`GO:0005885^cellular_component^Arp2/3 protein complex`GO:0015629^cellular_component^actin cytoskeleton	.	.
TRINITY_DN9423_c0_g1	TRINITY_DN9423_c0_g1_i3	ARPC2_DROME^ARPC2_DROME^Q:485-1099,H:93-297^71.707%ID^E:1.21e-105^RecName: Full=Actin-related protein 2/3 complex subunit 2;^Eukaryota; Metazoa; Ecdysozoa; Arthropoda; Hexapoda; Insecta; Pterygota; Neoptera; Endopterygota; Diptera; Brachycera; Muscomorpha; Ephydroidea; Drosophilidae; Drosophila; Sophophora`ARPC2_DROME^ARPC2_DROME^Q:87-398,H:1-108^59.259%ID^E:2.82e-34^RecName: Full=Actin-related p…	.	TRINITY_DN9423_c0_g1_i3.p2	87-425[+]	ARPC2_DROME^ARPC2_DROME^Q:1-104,H:1-108^59.259%ID^E:3.01e-38^RecName: Full=Actin-related protein 2/3 complex subunit 2;^Eukaryota; Metazoa; Ecdysozoa; Arthropoda; Hexapoda; Insecta; Pterygota; Neoptera; Endopterygota; Diptera; Brachycera; Muscomorpha; Ephydroidea; Drosophilidae; Drosophila; Sophophora	PF04045.17^P34-Arc^Arp2/3 complex, 34 kD subunit p34-Arc^53-105^E:2.3e-11	sigP:type:complete^len:113^(+),score=26.95	.	.	KEGG:dme:Dmel_CG10954	GO:0045179^cellular_component^apical cortex`GO:0005885^cellular_component^Arp2/3 protein complex`GO:0051015^molecular_function^actin filament binding`GO:0005200^molecular_function^structural constituent of cytoskeleton`GO:0030041^biological_process^actin filament polymerization`GO:0034314^biological_process^Arp2/3 complex-mediated actin nucleation`GO:0000902^biological_process^cell morphogenesis`…	GO:0045179^cellular_component^apical cortex`GO:0005885^cellular_component^Arp2/3 protein complex`GO:0051015^molecular_function^actin filament binding`GO:0005200^molecular_function^structural constituent of cytoskeleton`GO:0030041^biological_process^actin filament polymerization`GO:0034314^biological_process^Arp2/3 complex-mediated actin nucleation`GO:0000902^biological_process^cell morphogenesis`…	GO:0030833^biological_process^regulation of actin filament polymerization`GO:0034314^biological_process^Arp2/3 complex-mediated actin nucleation`GO:0005885^cellular_component^Arp2/3 protein complex`GO:0015629^cellular_component^actin cytoskeleton	.	.
TRINITY_DN9423_c0_g1	TRINITY_DN9423_c0_g1_i3	ARPC2_DROME^ARPC2_DROME^Q:485-1099,H:93-297^71.707%ID^E:1.21e-105^RecName: Full=Actin-related protein 2/3 complex subunit 2;^Eukaryota; Metazoa; Ecdysozoa; Arthropoda; Hexapoda; Insecta; Pterygota; Neoptera; Endopterygota; Diptera; Brachycera; Muscomorpha; Ephydroidea; Drosophilidae; Drosophila; Sophophora`ARPC2_DROME^ARPC2_DROME^Q:87-398,H:1-108^59.259%ID^E:2.82e-34^RecName: Full=Actin-related p…	.	TRINITY_DN9423_c0_g1_i3.p1	476-1111[+]	ARPC2_DROME^ARPC2_DROME^Q:4-208,H:93-297^71.707%ID^E:1.51e-109^RecName: Full=Actin-related protein 2/3 complex subunit 2;^Eukaryota; Metazoa; Ecdysozoa; Arthropoda; Hexapoda; Insecta; Pterygota; Neoptera; Endopterygota; Diptera; Brachycera; Muscomorpha; Ephydroidea; Drosophilidae; Drosophila; Sophophora	PF04045.17^P34-Arc^Arp2/3 complex, 34 kD subunit p34-Arc^17-194^E:6.6e-83	sigP:type:complete^len:212^(+),score=56.35	.	.	KEGG:dme:Dmel_CG10954	GO:0045179^cellular_component^apical cortex`GO:0005885^cellular_component^Arp2/3 protein complex`GO:0051015^molecular_function^actin filament binding`GO:0005200^molecular_function^structural constituent of cytoskeleton`GO:0030041^biological_process^actin filament polymerization`GO:0034314^biological_process^Arp2/3 complex-mediated actin nucleation`GO:0000902^biological_process^cell morphogenesis`…	GO:0045179^cellular_component^apical cortex`GO:0005885^cellular_component^Arp2/3 protein complex`GO:0051015^molecular_function^actin filament binding`GO:0005200^molecular_function^structural constituent of cytoskeleton`GO:0030041^biological_process^actin filament polymerization`GO:0034314^biological_process^Arp2/3 complex-mediated actin nucleation`GO:0000902^biological_process^cell morphogenesis`…	GO:0030833^biological_process^regulation of actin filament polymerization`GO:0034314^biological_process^Arp2/3 complex-mediated actin nucleation`GO:0005885^cellular_component^Arp2/3 protein complex`GO:0015629^cellular_component^actin cytoskeleton	.	.
TRINITY_DN9474_c0_g1	TRINITY_DN9474_c0_g1_i1	.	.	.	.	.	.	.	.	.	.	.	.	.	.	.
TRINITY_DN9474_c0_g1	TRINITY_DN9474_c0_g1_i2	SPRE_MOUSE^SPRE_MOUSE^Q:103-867,H:10-261^40.078%ID^E:1.08e-50^RecName: Full=Sepiapterin reductase;^Eukaryota; Metazoa; Chordata; Craniata; Vertebrata; Euteleostomi; Mammalia; Eutheria; Euarchontoglires; Glires; Rodentia; Myomorpha; Muroidea; Muridae; Murinae; Mus; Mus	.	TRINITY_DN9474_c0_g1_i2.p1	85-873[+]	SPRE_BOVIN^SPRE_BOVIN^Q:6-261,H:14-266^40.31%ID^E:6.68e-62^RecName: Full=Sepiapterin reductase;^Eukaryota; Metazoa; Chordata; Craniata; Vertebrata; Euteleostomi; Mammalia; Eutheria; Laurasiatheria; Artiodactyla; Ruminantia; Pecora; Bovidae; Bovinae; Bos	PF00106.28^adh_short^short chain dehydrogenase^7-212^E:5.7e-29`PF08659.13^KR^KR domain^8-142^E:2.3e-07`PF13561.9^adh_short_C2^Enoyl-(Acyl carrier protein) reductase^12-249^E:4e-21`PF13768.9^VWA_3^von Willebrand factor type A domain^17-84^E:0.067	sigP:type:complete^len:263^(+),score=54.26	ExpAA=18.58^PredHel=1^Topology=o151-173i	.	KEGG:bta:533836	GO:0005829^cellular_component^cytosol`GO:0005739^cellular_component^mitochondrion`GO:0005654^cellular_component^nucleoplasm`GO:0042803^molecular_function^protein homodimerization activity`GO:0004757^molecular_function^sepiapterin reductase activity`GO:0048667^biological_process^cell morphogenesis involved in neuron differentiation`GO:0042417^biological_process^dopamine metabolic process`GO:000655…	GO:0005737^cellular_component^cytoplasm`GO:0004757^molecular_function^sepiapterin reductase activity`GO:0006729^biological_process^tetrahydrobiopterin biosynthetic process	.	.	.
TRINITY_DN9475_c0_g1	TRINITY_DN9475_c0_g1_i1	.	.	.	.	.	.	.	.	.	.	.	.	.	.	.
TRINITY_DN9475_c1_g1	TRINITY_DN9475_c1_g1_i1	.	.	.	.	.	.	.	.	.	.	.	.	.	.	.
TRINITY_DN9400_c0_g1	TRINITY_DN9400_c0_g1_i1	BT3L4_DANRE^BT3L4_DANRE^Q:125-586,H:1-157^75.796%ID^E:6.24e-71^RecName: Full=Transcription factor BTF3 homolog 4;^Eukaryota; Metazoa; Chordata; Craniata; Vertebrata; Euteleostomi; Actinopterygii; Neopterygii; Teleostei; Ostariophysi; Cypriniformes; Danionidae; Danioninae; Danio	.	TRINITY_DN9400_c0_g1_i1.p1	125-592[+]	BT3L4_DANRE^BT3L4_DANRE^Q:1-154,H:1-157^75.796%ID^E:7.57e-78^RecName: Full=Transcription factor BTF3 homolog 4;^Eukaryota; Metazoa; Chordata; Craniata; Vertebrata; Euteleostomi; Actinopterygii; Neopterygii; Teleostei; Ostariophysi; Cypriniformes; Danionidae; Danioninae; Danio	PF01849.21^NAC^NAC domain^36-92^E:1.1e-26	sigP:type:complete^len:156^(+),score=44.82	.	.	KEGG:dre:393667	.	.	.	.	.
TRINITY_DN9400_c0_g2	TRINITY_DN9400_c0_g2_i1	SND1_DANRE^SND1_DANRE^Q:784-1182,H:692-837^27.891%ID^E:3.8e-07^RecName: Full=Staphylococcal nuclease domain-containing protein 1;^Eukaryota; Metazoa; Chordata; Craniata; Vertebrata; Euteleostomi; Actinopterygii; Neopterygii; Teleostei; Ostariophysi; Cypriniformes; Danionidae; Danioninae; Danio	.	TRINITY_DN9400_c0_g2_i1.p1	1-3306[+]	.	PF00076.25^RRM_1^RNA recognition motif. (a.k.a. RRM, RBD, or RNP domain)^35-86^E:6.5e-06`PF00567.27^TUDOR^Tudor domain^253-369^E:1.2e-14`PF00567.27^TUDOR^Tudor domain^434-547^E:7.4e-07	sigP:type:5prime_partial^len:1102^(+),score=221.43	.	.	KEGG:dre:324404	GO:0005737^cellular_component^cytoplasm`GO:0005829^cellular_component^cytosol`GO:0005634^cellular_component^nucleus`GO:0016442^cellular_component^RISC complex`GO:0004518^molecular_function^nuclease activity`GO:0003723^molecular_function^RNA binding`GO:0031047^biological_process^RNA-mediated gene silencing`GO:0006402^biological_process^mRNA catabolic process	.	GO:0003723^molecular_function^RNA binding	.	.
TRINITY_DN9400_c0_g3	TRINITY_DN9400_c0_g3_i1	TDRD7_XENTR^TDRD7_XENTR^Q:619-461,H:1-53^45.283%ID^E:8.23e-07^RecName: Full=Tudor domain-containing protein 7;^Eukaryota; Metazoa; Chordata; Craniata; Vertebrata; Euteleostomi; Amphibia; Batrachia; Anura; Pipoidea; Pipidae; Xenopodinae; Xenopus; Silurana	.	TRINITY_DN9400_c0_g3_i1.p1	2-664[-]	TRD7A_DANRE^TRD7A_DANRE^Q:5-68,H:1-62^43.75%ID^E:1.81e-07^RecName: Full=Tudor domain-containing protein 7A;^Eukaryota; Metazoa; Chordata; Craniata; Vertebrata; Euteleostomi; Actinopterygii; Neopterygii; Teleostei; Ostariophysi; Cypriniformes; Danionidae; Danioninae; Danio	PF12872.10^OST-HTH^OST-HTH/LOTUS domain^11-74^E:3.3e-14`PF00076.25^RRM_1^RNA recognition motif. (a.k.a. RRM, RBD, or RNP domain)^162-219^E:3.4e-12	sigP:type:internal^len:222^(-),score=23.06	.	.	KEGG:xtr:496822	GO:0043186^cellular_component^P granule`GO:0035770^cellular_component^ribonucleoprotein granule`GO:0003729^molecular_function^mRNA binding`GO:0070306^biological_process^lens fiber cell differentiation`GO:0002089^biological_process^lens morphogenesis in camera-type eye`GO:0030719^biological_process^P granule organization`GO:0034587^biological_process^piRNA processing`GO:0010608^biological_process^…	GO:0043186^cellular_component^P granule`GO:0035770^cellular_component^ribonucleoprotein granule`GO:0003729^molecular_function^mRNA binding`GO:0070306^biological_process^lens fiber cell differentiation`GO:0002089^biological_process^lens morphogenesis in camera-type eye`GO:0030719^biological_process^P granule organization`GO:0034587^biological_process^piRNA processing`GO:0010608^biological_process^…	GO:0003723^molecular_function^RNA binding	.	.
TRINITY_DN9456_c0_g1	TRINITY_DN9456_c0_g1_i1	.	.	TRINITY_DN9456_c0_g1_i1.p1	79-711[-]	.	PF15238.9^FAM181^FAM181^73-137^E:1.8e-07	sigP:type:complete^len:211^(-),score=20.17	.	.	.	.	.	.	.	.
TRINITY_DN9456_c0_g2	TRINITY_DN9456_c0_g2_i1	.	.	.	.	.	.	.	.	.	.	.	.	.	.	.
TRINITY_DN9496_c0_g1	TRINITY_DN9496_c0_g1_i1	.	.	TRINITY_DN9496_c0_g1_i1.p1	196-1185[+]	OPRM_MACFA^OPRM_MACFA^Q:31-281,H:75-346^25%ID^E:2.34e-14^RecName: Full=Mu-type opioid receptor;^Eukaryota; Metazoa; Chordata; Craniata; Vertebrata; Euteleostomi; Mammalia; Eutheria; Euarchontoglires; Primates; Haplorrhini; Catarrhini; Cercopithecidae; Cercopithecinae; Macaca	PF10320.12^7TM_GPCR_Srsx^Serpentine type 7TM GPCR chemoreceptor Srsx^37-284^E:6.2e-06`PF00001.24^7tm_1^7 transmembrane receptor (rhodopsin family)^43-272^E:4.1e-12	sigP:type:complete^len:330^(+),score=40.61	ExpAA=157.41^PredHel=7^Topology=o32-54i67-89o104-126i147-169o174-196i216-238o253-275i	.	.	.	GO:0030424^cellular_component^axon`GO:0030425^cellular_component^dendrite`GO:0005768^cellular_component^endosome`GO:0043204^cellular_component^perikaryon`GO:0005886^cellular_component^plasma membrane`GO:0045202^cellular_component^synapse`GO:0004979^molecular_function^beta-endorphin receptor activity`GO:0004930^molecular_function^G protein-coupled receptor activity`GO:0001965^molecular_function^G-…	GO:0004930^molecular_function^G protein-coupled receptor activity`GO:0007186^biological_process^G protein-coupled receptor signaling pathway	.	.
TRINITY_DN9496_c0_g1	TRINITY_DN9496_c0_g1_i2	GNAO_HUMAN^GNAO_HUMAN^Q:243-1253,H:10-349^34.111%ID^E:5.39e-63^RecName: Full=Guanine nucleotide-binding protein G(o) subunit alpha;^Eukaryota; Metazoa; Chordata; Craniata; Vertebrata; Euteleostomi; Mammalia; Eutheria; Euarchontoglires; Primates; Haplorrhini; Catarrhini; Hominidae; Homo	.	TRINITY_DN9496_c0_g1_i2.p1	192-1271[+]	GNAO_HUMAN^GNAO_HUMAN^Q:18-354,H:10-349^34.111%ID^E:4.74e-65^RecName: Full=Guanine nucleotide-binding protein G(o) subunit alpha;^Eukaryota; Metazoa; Chordata; Craniata; Vertebrata; Euteleostomi; Mammalia; Eutheria; Euarchontoglires; Primates; Haplorrhini; Catarrhini; Hominidae; Homo	PF00503.23^G-alpha^G-protein alpha subunit^22-348^E:4.9e-65	sigP:type:complete^len:360^(+),score=48.94	.	.	KEGG:hsa:2775	GO:0005834^cellular_component^heterotrimeric G-protein complex`GO:0005886^cellular_component^plasma membrane`GO:0051430^molecular_function^corticotropin-releasing hormone receptor 1 binding`GO:0001664^molecular_function^G protein-coupled receptor binding`GO:0031821^molecular_function^G protein-coupled serotonin receptor binding`GO:0031683^molecular_function^G-protein beta/gamma-subunit complex bi…	GO:0005834^cellular_component^heterotrimeric G-protein complex`GO:0005886^cellular_component^plasma membrane`GO:0051430^molecular_function^corticotropin-releasing hormone receptor 1 binding`GO:0001664^molecular_function^G protein-coupled receptor binding`GO:0031821^molecular_function^G protein-coupled serotonin receptor binding`GO:0031683^molecular_function^G-protein beta/gamma-subunit complex bi…	GO:0003924^molecular_function^GTPase activity`GO:0019001^molecular_function^guanyl nucleotide binding`GO:0031683^molecular_function^G-protein beta/gamma-subunit complex binding`GO:0007186^biological_process^G protein-coupled receptor signaling pathway	.	.
TRINITY_DN9496_c0_g1	TRINITY_DN9496_c0_g1_i3	GNAO_HUMAN^GNAO_HUMAN^Q:243-1253,H:10-349^34.111%ID^E:4.89e-60^RecName: Full=Guanine nucleotide-binding protein G(o) subunit alpha;^Eukaryota; Metazoa; Chordata; Craniata; Vertebrata; Euteleostomi; Mammalia; Eutheria; Euarchontoglires; Primates; Haplorrhini; Catarrhini; Hominidae; Homo	.	TRINITY_DN9496_c0_g1_i3.p2	1327-2316[+]	OPRM_MACFA^OPRM_MACFA^Q:31-281,H:75-346^25%ID^E:2.34e-14^RecName: Full=Mu-type opioid receptor;^Eukaryota; Metazoa; Chordata; Craniata; Vertebrata; Euteleostomi; Mammalia; Eutheria; Euarchontoglires; Primates; Haplorrhini; Catarrhini; Cercopithecidae; Cercopithecinae; Macaca	PF10320.12^7TM_GPCR_Srsx^Serpentine type 7TM GPCR chemoreceptor Srsx^37-284^E:6.2e-06`PF00001.24^7tm_1^7 transmembrane receptor (rhodopsin family)^43-272^E:4.1e-12	sigP:type:complete^len:330^(+),score=40.61	ExpAA=157.41^PredHel=7^Topology=o32-54i67-89o104-126i147-169o174-196i216-238o253-275i	.	KEGG:hsa:2775	GO:0005834^cellular_component^heterotrimeric G-protein complex`GO:0005886^cellular_component^plasma membrane`GO:0051430^molecular_function^corticotropin-releasing hormone receptor 1 binding`GO:0001664^molecular_function^G protein-coupled receptor binding`GO:0031821^molecular_function^G protein-coupled serotonin receptor binding`GO:0031683^molecular_function^G-protein beta/gamma-subunit complex bi…	GO:0030424^cellular_component^axon`GO:0030425^cellular_component^dendrite`GO:0005768^cellular_component^endosome`GO:0043204^cellular_component^perikaryon`GO:0005886^cellular_component^plasma membrane`GO:0045202^cellular_component^synapse`GO:0004979^molecular_function^beta-endorphin receptor activity`GO:0004930^molecular_function^G protein-coupled receptor activity`GO:0001965^molecular_function^G-…	GO:0004930^molecular_function^G protein-coupled receptor activity`GO:0007186^biological_process^G protein-coupled receptor signaling pathway	.	.
TRINITY_DN9496_c0_g1	TRINITY_DN9496_c0_g1_i3	GNAO_HUMAN^GNAO_HUMAN^Q:243-1253,H:10-349^34.111%ID^E:4.89e-60^RecName: Full=Guanine nucleotide-binding protein G(o) subunit alpha;^Eukaryota; Metazoa; Chordata; Craniata; Vertebrata; Euteleostomi; Mammalia; Eutheria; Euarchontoglires; Primates; Haplorrhini; Catarrhini; Hominidae; Homo	.	TRINITY_DN9496_c0_g1_i3.p1	192-1271[+]	GNAO_HUMAN^GNAO_HUMAN^Q:18-354,H:10-349^34.111%ID^E:4.74e-65^RecName: Full=Guanine nucleotide-binding protein G(o) subunit alpha;^Eukaryota; Metazoa; Chordata; Craniata; Vertebrata; Euteleostomi; Mammalia; Eutheria; Euarchontoglires; Primates; Haplorrhini; Catarrhini; Hominidae; Homo	PF00503.23^G-alpha^G-protein alpha subunit^22-348^E:4.9e-65	sigP:type:complete^len:360^(+),score=48.94	.	.	KEGG:hsa:2775	GO:0005834^cellular_component^heterotrimeric G-protein complex`GO:0005886^cellular_component^plasma membrane`GO:0051430^molecular_function^corticotropin-releasing hormone receptor 1 binding`GO:0001664^molecular_function^G protein-coupled receptor binding`GO:0031821^molecular_function^G protein-coupled serotonin receptor binding`GO:0031683^molecular_function^G-protein beta/gamma-subunit complex bi…	GO:0005834^cellular_component^heterotrimeric G-protein complex`GO:0005886^cellular_component^plasma membrane`GO:0051430^molecular_function^corticotropin-releasing hormone receptor 1 binding`GO:0001664^molecular_function^G protein-coupled receptor binding`GO:0031821^molecular_function^G protein-coupled serotonin receptor binding`GO:0031683^molecular_function^G-protein beta/gamma-subunit complex bi…	GO:0003924^molecular_function^GTPase activity`GO:0019001^molecular_function^guanyl nucleotide binding`GO:0031683^molecular_function^G-protein beta/gamma-subunit complex binding`GO:0007186^biological_process^G protein-coupled receptor signaling pathway	.	.
TRINITY_DN9481_c0_g1	TRINITY_DN9481_c0_g1_i1	.	.	TRINITY_DN9481_c0_g1_i1.p1	133-456[-]	.	.	sigP:type:complete^len:108^(-),score=19.76	.	.	.	.	.	.	.	.
TRINITY_DN9481_c0_g1	TRINITY_DN9481_c0_g1_i2	.	.	TRINITY_DN9481_c0_g1_i2.p1	133-456[-]	.	.	sigP:type:complete^len:108^(-),score=19.76	.	.	.	.	.	.	.	.
TRINITY_DN9415_c0_g1	TRINITY_DN9415_c0_g1_i1	CAC1D_DROME^CAC1D_DROME^Q:213-1,H:1599-1669^76.056%ID^E:3.89e-34^RecName: Full=Voltage-dependent calcium channel type D subunit alpha-1;^Eukaryota; Metazoa; Ecdysozoa; Arthropoda; Hexapoda; Insecta; Pterygota; Neoptera; Endopterygota; Diptera; Brachycera; Muscomorpha; Ephydroidea; Drosophilidae; Drosophila; Sophophora	.	.	.	.	.	.	.	.	KEGG:dme:Dmel_CG4894	GO:0016324^cellular_component^apical plasma membrane`GO:0016323^cellular_component^basolateral plasma membrane`GO:0005891^cellular_component^voltage-gated calcium channel complex`GO:0008331^molecular_function^high voltage-gated calcium channel activity`GO:0046872^molecular_function^metal ion binding`GO:0005245^molecular_function^voltage-gated calcium channel activity`GO:0098703^biological_process…	.	.	.	.
TRINITY_DN9485_c0_g1	TRINITY_DN9485_c0_g1_i1	.	.	TRINITY_DN9485_c0_g1_i1.p1	1-315[+]	.	.	sigP:type:internal^len:106^(+),score=13.33	.	.	.	.	.	.	.	.
TRINITY_DN9485_c0_g2	TRINITY_DN9485_c0_g2_i1	.	.	.	.	.	.	.	.	.	.	.	.	.	.	.
TRINITY_DN9479_c0_g1	TRINITY_DN9479_c0_g1_i1	.	.	.	.	.	.	.	.	.	.	.	.	.	.	.
TRINITY_DN9479_c0_g1	TRINITY_DN9479_c0_g1_i2	.	.	.	.	.	.	.	.	.	.	.	.	.	.	.
TRINITY_DN9479_c0_g2	TRINITY_DN9479_c0_g2_i1	.	.	.	.	.	.	.	.	.	.	.	.	.	.	.
TRINITY_DN9479_c0_g3	TRINITY_DN9479_c0_g3_i1	.	.	TRINITY_DN9479_c0_g3_i1.p2	2-460[-]	.	.	sigP:type:internal^len:154^(-),score=27.99	.	.	.	.	.	.	.	.
TRINITY_DN9447_c0_g1	TRINITY_DN9447_c0_g1_i1	ACSF3_XENLA^ACSF3_XENLA^Q:203-1819,H:33-575^49.362%ID^E:1.74e-174^RecName: Full=Malonate--CoA ligase ACSF3, mitochondrial {ECO:0000250|UniProtKB:Q4G176};^Eukaryota; Metazoa; Chordata; Craniata; Vertebrata; Euteleostomi; Amphibia; Batrachia; Anura; Pipoidea; Pipidae; Xenopodinae; Xenopus; Xenopus	.	TRINITY_DN9447_c0_g1_i1.p1	2-1825[+]	ACSF3_XENLA^ACSF3_XENLA^Q:32-606,H:1-575^47.692%ID^E:0^RecName: Full=Malonate--CoA ligase ACSF3, mitochondrial {ECO:0000250|UniProtKB:Q4G176};^Eukaryota; Metazoa; Chordata; Craniata; Vertebrata; Euteleostomi; Amphibia; Batrachia; Anura; Pipoidea; Pipidae; Xenopodinae; Xenopus; Xenopus	PF00501.31^AMP-binding^AMP-binding enzyme^87-510^E:2.2e-81`PF13193.9^AMP-binding_C^AMP-binding enzyme C-terminal domain^522-596^E:8.2e-15	sigP:type:5prime_partial^len:608^(+),score=114.79	.	.	KEGG:xla:444743	GO:0005739^cellular_component^mitochondrion`GO:0005524^molecular_function^ATP binding`GO:0090409^molecular_function^malonyl-CoA synthetase activity`GO:0006631^biological_process^fatty acid metabolic process	GO:0005739^cellular_component^mitochondrion`GO:0005524^molecular_function^ATP binding`GO:0090409^molecular_function^malonyl-CoA synthetase activity`GO:0006631^biological_process^fatty acid metabolic process	.	.	.
TRINITY_DN9447_c0_g2	TRINITY_DN9447_c0_g2_i1	KCA10_CHICK^KCA10_CHICK^Q:536-685,H:406-455^44%ID^E:7.61e-08^RecName: Full=Potassium voltage-gated channel subfamily A member 10;^Eukaryota; Metazoa; Chordata; Craniata; Vertebrata; Euteleostomi; Archelosauria; Archosauria; Dinosauria; Saurischia; Theropoda; Coelurosauria; Aves; Neognathae; Galloanserae; Galliformes; Phasianidae; Phasianinae; Gallus	.	TRINITY_DN9447_c0_g2_i1.p1	2-856[+]	KCA10_CHICK^KCA10_CHICK^Q:179-228,H:406-455^44%ID^E:6.85e-08^RecName: Full=Potassium voltage-gated channel subfamily A member 10;^Eukaryota; Metazoa; Chordata; Craniata; Vertebrata; Euteleostomi; Archelosauria; Archosauria; Dinosauria; Saurischia; Theropoda; Coelurosauria; Aves; Neognathae; Galloanserae; Galliformes; Phasianidae; Phasianinae; Gallus	PF00520.34^Ion_trans^Ion transport protein^148-238^E:2.4e-07`PF00060.29^Lig_chan^Ligand-gated ion channel^153-244^E:9.3e-10`PF07885.19^Ion_trans_2^Ion channel^186-239^E:3.7e-12	sigP:type:internal^len:286^(+),score=26.52	ExpAA=68.55^PredHel=3^Topology=o146-168i181-203o213-235i	.	KEGG:gga:395116	GO:0008076^cellular_component^voltage-gated potassium channel complex`GO:0005251^molecular_function^delayed rectifier potassium channel activity`GO:0005249^molecular_function^voltage-gated potassium channel activity`GO:0071805^biological_process^potassium ion transmembrane transport`GO:0051260^biological_process^protein homooligomerization`GO:0034765^biological_process^regulation of ion transmemb…	GO:0008076^cellular_component^voltage-gated potassium channel complex`GO:0005251^molecular_function^delayed rectifier potassium channel activity`GO:0005249^molecular_function^voltage-gated potassium channel activity`GO:0071805^biological_process^potassium ion transmembrane transport`GO:0051260^biological_process^protein homooligomerization`GO:0034765^biological_process^regulation of ion transmemb…	GO:0005216^molecular_function^ion channel activity`GO:0006811^biological_process^ion transport`GO:0055085^biological_process^transmembrane transport`GO:0016020^cellular_component^membrane`GO:0015276^molecular_function^ligand-gated ion channel activity	.	.
TRINITY_DN9447_c0_g3	TRINITY_DN9447_c0_g3_i1	.	.	.	.	.	.	.	.	.	.	.	.	.	.	.
TRINITY_DN9447_c0_g3	TRINITY_DN9447_c0_g3_i2	.	.	TRINITY_DN9447_c0_g3_i2.p1	3-557[+]	.	.	sigP:type:5prime_partial^len:185^(+),score=30.41	ExpAA=21.39^PredHel=1^Topology=o121-143i	.	.	.	.	.	.	.
TRINITY_DN9401_c0_g1	TRINITY_DN9401_c0_g1_i1	MGST1_HUMAN^MGST1_HUMAN^Q:656-213,H:1-151^52.318%ID^E:2.74e-45^RecName: Full=Microsomal glutathione S-transferase 1;^Eukaryota; Metazoa; Chordata; Craniata; Vertebrata; Euteleostomi; Mammalia; Eutheria; Euarchontoglires; Primates; Haplorrhini; Catarrhini; Hominidae; Homo	.	TRINITY_DN9401_c0_g1_i1.p1	195-662[-]	MGST1_HUMAN^MGST1_HUMAN^Q:3-150,H:1-151^52.318%ID^E:6.39e-47^RecName: Full=Microsomal glutathione S-transferase 1;^Eukaryota; Metazoa; Chordata; Craniata; Vertebrata; Euteleostomi; Mammalia; Eutheria; Euarchontoglires; Primates; Haplorrhini; Catarrhini; Hominidae; Homo	PF01124.21^MAPEG^MAPEG family^17-148^E:1.5e-26	sigP:type:complete^len:156^(-),score=22.58	ExpAA=55.23^PredHel=1^Topology=i12-34o	.	KEGG:hsa:4257	GO:0035577^cellular_component^azurophil granule membrane`GO:0005783^cellular_component^endoplasmic reticulum`GO:0005789^cellular_component^endoplasmic reticulum membrane`GO:0005741^cellular_component^mitochondrial outer membrane`GO:0005739^cellular_component^mitochondrion`GO:0005778^cellular_component^peroxisomal membrane`GO:0005886^cellular_component^plasma membrane`GO:0004602^molecular_function…	GO:0035577^cellular_component^azurophil granule membrane`GO:0005783^cellular_component^endoplasmic reticulum`GO:0005789^cellular_component^endoplasmic reticulum membrane`GO:0005741^cellular_component^mitochondrial outer membrane`GO:0005739^cellular_component^mitochondrion`GO:0005778^cellular_component^peroxisomal membrane`GO:0005886^cellular_component^plasma membrane`GO:0004602^molecular_function…	.	.	.
TRINITY_DN9401_c0_g1	TRINITY_DN9401_c0_g1_i2	MGST1_HUMAN^MGST1_HUMAN^Q:641-213,H:8-151^52.778%ID^E:5e-45^RecName: Full=Microsomal glutathione S-transferase 1;^Eukaryota; Metazoa; Chordata; Craniata; Vertebrata; Euteleostomi; Mammalia; Eutheria; Euarchontoglires; Primates; Haplorrhini; Catarrhini; Hominidae; Homo	.	TRINITY_DN9401_c0_g1_i2.p1	195-761[-]	MGST1_HUMAN^MGST1_HUMAN^Q:41-183,H:8-151^52.778%ID^E:6.53e-46^RecName: Full=Microsomal glutathione S-transferase 1;^Eukaryota; Metazoa; Chordata; Craniata; Vertebrata; Euteleostomi; Mammalia; Eutheria; Euarchontoglires; Primates; Haplorrhini; Catarrhini; Hominidae; Homo	PF01124.21^MAPEG^MAPEG family^50-181^E:2.8e-26	sigP:type:complete^len:189^(-),score=19.92	ExpAA=51.35^PredHel=1^Topology=i45-67o	.	KEGG:hsa:4257	GO:0035577^cellular_component^azurophil granule membrane`GO:0005783^cellular_component^endoplasmic reticulum`GO:0005789^cellular_component^endoplasmic reticulum membrane`GO:0005741^cellular_component^mitochondrial outer membrane`GO:0005739^cellular_component^mitochondrion`GO:0005778^cellular_component^peroxisomal membrane`GO:0005886^cellular_component^plasma membrane`GO:0004602^molecular_function…	GO:0035577^cellular_component^azurophil granule membrane`GO:0005783^cellular_component^endoplasmic reticulum`GO:0005789^cellular_component^endoplasmic reticulum membrane`GO:0005741^cellular_component^mitochondrial outer membrane`GO:0005739^cellular_component^mitochondrion`GO:0005778^cellular_component^peroxisomal membrane`GO:0005886^cellular_component^plasma membrane`GO:0004602^molecular_function…	.	.	.
TRINITY_DN9401_c0_g2	TRINITY_DN9401_c0_g2_i1	MGST1_HUMAN^MGST1_HUMAN^Q:608-186,H:8-149^49.296%ID^E:9.37e-36^RecName: Full=Microsomal glutathione S-transferase 1;^Eukaryota; Metazoa; Chordata; Craniata; Vertebrata; Euteleostomi; Mammalia; Eutheria; Euarchontoglires; Primates; Haplorrhini; Catarrhini; Hominidae; Homo	.	TRINITY_DN9401_c0_g2_i1.p1	168-728[-]	MGST1_HUMAN^MGST1_HUMAN^Q:41-181,H:8-149^52.113%ID^E:1.15e-43^RecName: Full=Microsomal glutathione S-transferase 1;^Eukaryota; Metazoa; Chordata; Craniata; Vertebrata; Euteleostomi; Mammalia; Eutheria; Euarchontoglires; Primates; Haplorrhini; Catarrhini; Hominidae; Homo	PF01124.21^MAPEG^MAPEG family^50-181^E:1.6e-25	sigP:type:complete^len:187^(-),score=25.50	ExpAA=55.66^PredHel=2^Topology=o45-67i164-183o	.	KEGG:hsa:4257	GO:0035577^cellular_component^azurophil granule membrane`GO:0005783^cellular_component^endoplasmic reticulum`GO:0005789^cellular_component^endoplasmic reticulum membrane`GO:0005741^cellular_component^mitochondrial outer membrane`GO:0005739^cellular_component^mitochondrion`GO:0005778^cellular_component^peroxisomal membrane`GO:0005886^cellular_component^plasma membrane`GO:0004602^molecular_function…	GO:0035577^cellular_component^azurophil granule membrane`GO:0005783^cellular_component^endoplasmic reticulum`GO:0005789^cellular_component^endoplasmic reticulum membrane`GO:0005741^cellular_component^mitochondrial outer membrane`GO:0005739^cellular_component^mitochondrion`GO:0005778^cellular_component^peroxisomal membrane`GO:0005886^cellular_component^plasma membrane`GO:0004602^molecular_function…	.	.	.
TRINITY_DN9498_c0_g1	TRINITY_DN9498_c0_g1_i1	KMT5B_DANRE^KMT5B_DANRE^Q:1709-1146,H:62-247^53.723%ID^E:2.94e-89^RecName: Full=Histone-lysine N-methyltransferase KMT5B {ECO:0000305};^Eukaryota; Metazoa; Chordata; Craniata; Vertebrata; Euteleostomi; Actinopterygii; Neopterygii; Teleostei; Ostariophysi; Cypriniformes; Danionidae; Danioninae; Danio`KMT5B_DANRE^KMT5B_DANRE^Q:1057-800,H:249-336^67.778%ID^E:2.94e-89^RecName: Full=Histone-lysine N-m…	.	TRINITY_DN9498_c0_g1_i1.p3	263-568[-]	.	.	sigP:type:complete^len:102^(-),score=19.41	.	.	KEGG:dre:572849	GO:0005694^cellular_component^chromosome`GO:0005634^cellular_component^nucleus`GO:0003682^molecular_function^chromatin binding`GO:0042799^molecular_function^histone H4K20 methyltransferase activity`GO:0046872^molecular_function^metal ion binding`GO:1904047^molecular_function^S-adenosyl-L-methionine binding`GO:0006325^biological_process^chromatin organization`GO:0006281^biological_process^DNA repa…	.	.	.	.
TRINITY_DN9498_c0_g1	TRINITY_DN9498_c0_g1_i1	KMT5B_DANRE^KMT5B_DANRE^Q:1709-1146,H:62-247^53.723%ID^E:2.94e-89^RecName: Full=Histone-lysine N-methyltransferase KMT5B {ECO:0000305};^Eukaryota; Metazoa; Chordata; Craniata; Vertebrata; Euteleostomi; Actinopterygii; Neopterygii; Teleostei; Ostariophysi; Cypriniformes; Danionidae; Danioninae; Danio`KMT5B_DANRE^KMT5B_DANRE^Q:1057-800,H:249-336^67.778%ID^E:2.94e-89^RecName: Full=Histone-lysine N-m…	.	TRINITY_DN9498_c0_g1_i1.p1	1038-1718[-]	KMT5B_DANRE^KMT5B_DANRE^Q:4-191,H:62-247^53.723%ID^E:1.55e-67^RecName: Full=Histone-lysine N-methyltransferase KMT5B {ECO:0000305};^Eukaryota; Metazoa; Chordata; Craniata; Vertebrata; Euteleostomi; Actinopterygii; Neopterygii; Teleostei; Ostariophysi; Cypriniformes; Danionidae; Danioninae; Danio	.	sigP:type:complete^len:227^(-),score=23.34	.	.	KEGG:dre:572849	GO:0005694^cellular_component^chromosome`GO:0005634^cellular_component^nucleus`GO:0003682^molecular_function^chromatin binding`GO:0042799^molecular_function^histone H4K20 methyltransferase activity`GO:0046872^molecular_function^metal ion binding`GO:1904047^molecular_function^S-adenosyl-L-methionine binding`GO:0006325^biological_process^chromatin organization`GO:0006281^biological_process^DNA repa…	GO:0005694^cellular_component^chromosome`GO:0005634^cellular_component^nucleus`GO:0003682^molecular_function^chromatin binding`GO:0042799^molecular_function^histone H4K20 methyltransferase activity`GO:0046872^molecular_function^metal ion binding`GO:1904047^molecular_function^S-adenosyl-L-methionine binding`GO:0006325^biological_process^chromatin organization`GO:0006281^biological_process^DNA repa…	.	.	.
TRINITY_DN9498_c0_g1	TRINITY_DN9498_c0_g1_i2	KMT5B_DANRE^KMT5B_DANRE^Q:2334-1747,H:62-255^55.102%ID^E:1.78e-67^RecName: Full=Histone-lysine N-methyltransferase KMT5B {ECO:0000305};^Eukaryota; Metazoa; Chordata; Craniata; Vertebrata; Euteleostomi; Actinopterygii; Neopterygii; Teleostei; Ostariophysi; Cypriniformes; Danionidae; Danioninae; Danio`KMT5B_DANRE^KMT5B_DANRE^Q:1036-800,H:256-336^65.06%ID^E:3.99e-23^RecName: Full=Histone-lysine N-me…	.	TRINITY_DN9498_c0_g1_i2.p1	1741-2343[-]	KMT5B_DANRE^KMT5B_DANRE^Q:4-199,H:62-255^55.102%ID^E:4.02e-75^RecName: Full=Histone-lysine N-methyltransferase KMT5B {ECO:0000305};^Eukaryota; Metazoa; Chordata; Craniata; Vertebrata; Euteleostomi; Actinopterygii; Neopterygii; Teleostei; Ostariophysi; Cypriniformes; Danionidae; Danioninae; Danio	.	sigP:type:complete^len:201^(-),score=25.88	.	.	KEGG:dre:572849	GO:0005694^cellular_component^chromosome`GO:0005634^cellular_component^nucleus`GO:0003682^molecular_function^chromatin binding`GO:0042799^molecular_function^histone H4K20 methyltransferase activity`GO:0046872^molecular_function^metal ion binding`GO:1904047^molecular_function^S-adenosyl-L-methionine binding`GO:0006325^biological_process^chromatin organization`GO:0006281^biological_process^DNA repa…	GO:0005694^cellular_component^chromosome`GO:0005634^cellular_component^nucleus`GO:0003682^molecular_function^chromatin binding`GO:0042799^molecular_function^histone H4K20 methyltransferase activity`GO:0046872^molecular_function^metal ion binding`GO:1904047^molecular_function^S-adenosyl-L-methionine binding`GO:0006325^biological_process^chromatin organization`GO:0006281^biological_process^DNA repa…	.	.	.
TRINITY_DN9498_c0_g1	TRINITY_DN9498_c0_g1_i2	KMT5B_DANRE^KMT5B_DANRE^Q:2334-1747,H:62-255^55.102%ID^E:1.78e-67^RecName: Full=Histone-lysine N-methyltransferase KMT5B {ECO:0000305};^Eukaryota; Metazoa; Chordata; Craniata; Vertebrata; Euteleostomi; Actinopterygii; Neopterygii; Teleostei; Ostariophysi; Cypriniformes; Danionidae; Danioninae; Danio`KMT5B_DANRE^KMT5B_DANRE^Q:1036-800,H:256-336^65.06%ID^E:3.99e-23^RecName: Full=Histone-lysine N-me…	.	TRINITY_DN9498_c0_g1_i2.p3	263-568[-]	.	.	sigP:type:complete^len:102^(-),score=19.41	.	.	KEGG:dre:572849	GO:0005694^cellular_component^chromosome`GO:0005634^cellular_component^nucleus`GO:0003682^molecular_function^chromatin binding`GO:0042799^molecular_function^histone H4K20 methyltransferase activity`GO:0046872^molecular_function^metal ion binding`GO:1904047^molecular_function^S-adenosyl-L-methionine binding`GO:0006325^biological_process^chromatin organization`GO:0006281^biological_process^DNA repa…	.	.	.	.
TRINITY_DN9444_c0_g1	TRINITY_DN9444_c0_g1_i1	.	.	.	.	.	.	.	.	.	.	.	.	.	.	.
TRINITY_DN9460_c0_g1	TRINITY_DN9460_c0_g1_i1	.	.	TRINITY_DN9460_c0_g1_i1.p1	2-364[+]	.	.	sigP:type:internal^len:122^(+),score=36.42	.	.	.	.	.	.	.	.
TRINITY_DN9460_c0_g2	TRINITY_DN9460_c0_g2_i1	.	.	.	.	.	.	.	.	.	.	.	.	.	.	.
TRINITY_DN9460_c0_g2	TRINITY_DN9460_c0_g2_i2	HPS5_MOUSE^HPS5_MOUSE^Q:1814-2677,H:759-1030^24.916%ID^E:1.18e-17^RecName: Full=BLOC-2 complex member HPS5 {ECO:0000305};^Eukaryota; Metazoa; Chordata; Craniata; Vertebrata; Euteleostomi; Mammalia; Eutheria; Euarchontoglires; Glires; Rodentia; Myomorpha; Muroidea; Muridae; Murinae; Mus; Mus	.	TRINITY_DN9460_c0_g2_i2.p1	2-3544[+]	HPS5_MOUSE^HPS5_MOUSE^Q:605-892,H:759-1030^24.916%ID^E:9.92e-18^RecName: Full=BLOC-2 complex member HPS5 {ECO:0000305};^Eukaryota; Metazoa; Chordata; Craniata; Vertebrata; Euteleostomi; Mammalia; Eutheria; Euarchontoglires; Glires; Rodentia; Myomorpha; Muroidea; Muridae; Murinae; Mus; Mus	.	sigP:type:5prime_partial^len:1181^(+),score=236.76	.	.	KEGG:mmu:246694	GO:0031084^cellular_component^BLOC-2 complex`GO:0005737^cellular_component^cytoplasm`GO:0005829^cellular_component^cytosol`GO:0005769^cellular_component^early endosome`GO:0007596^biological_process^blood coagulation`GO:0048066^biological_process^developmental pigmentation`GO:0046907^biological_process^intracellular transport`GO:1903232^biological_process^melanosome assembly`GO:0006996^biological_…	GO:0031084^cellular_component^BLOC-2 complex`GO:0005737^cellular_component^cytoplasm`GO:0005829^cellular_component^cytosol`GO:0005769^cellular_component^early endosome`GO:0007596^biological_process^blood coagulation`GO:0048066^biological_process^developmental pigmentation`GO:0046907^biological_process^intracellular transport`GO:1903232^biological_process^melanosome assembly`GO:0006996^biological_…	.	.	.
TRINITY_DN9482_c0_g1	TRINITY_DN9482_c0_g1_i1	.	.	TRINITY_DN9482_c0_g1_i1.p1	1-576[-]	CE192_HUMAN^CE192_HUMAN^Q:146-189,H:1374-1417^43.182%ID^E:9.32e-06^RecName: Full=Centrosomal protein of 192 kDa {ECO:0000305};^Eukaryota; Metazoa; Chordata; Craniata; Vertebrata; Euteleostomi; Mammalia; Eutheria; Euarchontoglires; Primates; Haplorrhini; Catarrhini; Hominidae; Homo	.	sigP:type:internal^len:193^(-),score=53.87	.	.	KEGG:hsa:55125	.	GO:0005814^cellular_component^centriole`GO:0005813^cellular_component^centrosome`GO:0005737^cellular_component^cytoplasm`GO:0005829^cellular_component^cytosol`GO:0000242^cellular_component^pericentriolar material`GO:0120098^cellular_component^procentriole`GO:0120099^cellular_component^procentriole replication complex`GO:0019902^molecular_function^phosphatase binding`GO:0019901^molecular_function^…	.	.	.
TRINITY_DN9482_c0_g2	TRINITY_DN9482_c0_g2_i1	CE192_HUMAN^CE192_HUMAN^Q:3-617,H:1412-1626^31.944%ID^E:4.67e-22^RecName: Full=Centrosomal protein of 192 kDa {ECO:0000305};^Eukaryota; Metazoa; Chordata; Craniata; Vertebrata; Euteleostomi; Mammalia; Eutheria; Euarchontoglires; Primates; Haplorrhini; Catarrhini; Hominidae; Homo	.	TRINITY_DN9482_c0_g2_i1.p1	3-626[+]	CE192_HUMAN^CE192_HUMAN^Q:1-205,H:1412-1626^31.944%ID^E:4.21e-22^RecName: Full=Centrosomal protein of 192 kDa {ECO:0000305};^Eukaryota; Metazoa; Chordata; Craniata; Vertebrata; Euteleostomi; Mammalia; Eutheria; Euarchontoglires; Primates; Haplorrhini; Catarrhini; Hominidae; Homo	.	sigP:type:internal^len:209^(+),score=57.91	.	.	KEGG:hsa:55125	GO:0005814^cellular_component^centriole`GO:0005813^cellular_component^centrosome`GO:0005737^cellular_component^cytoplasm`GO:0005829^cellular_component^cytosol`GO:0000242^cellular_component^pericentriolar material`GO:0120098^cellular_component^procentriole`GO:0120099^cellular_component^procentriole replication complex`GO:0019902^molecular_function^phosphatase binding`GO:0019901^molecular_function^…	GO:0005814^cellular_component^centriole`GO:0005813^cellular_component^centrosome`GO:0005737^cellular_component^cytoplasm`GO:0005829^cellular_component^cytosol`GO:0000242^cellular_component^pericentriolar material`GO:0120098^cellular_component^procentriole`GO:0120099^cellular_component^procentriole replication complex`GO:0019902^molecular_function^phosphatase binding`GO:0019901^molecular_function^…	.	.	.
TRINITY_DN9404_c0_g1	TRINITY_DN9404_c0_g1_i1	.	.	.	.	.	.	.	.	.	.	.	.	.	.	.
TRINITY_DN9404_c0_g1	TRINITY_DN9404_c0_g1_i2	TRAF3_MOUSE^TRAF3_MOUSE^Q:1-585,H:10-214^26.699%ID^E:1.05e-10^RecName: Full=TNF receptor-associated factor 3 {ECO:0000312|MGI:MGI:108041};^Eukaryota; Metazoa; Chordata; Craniata; Vertebrata; Euteleostomi; Mammalia; Eutheria; Euarchontoglires; Glires; Rodentia; Myomorpha; Muroidea; Muridae; Murinae; Mus; Mus	.	TRINITY_DN9404_c0_g1_i2.p1	79-1050[+]	PZR3B_DANRE^PZR3B_DANRE^Q:1-205,H:1-204^29.717%ID^E:1.16e-14^RecName: Full=E3 ubiquitin-protein ligase PDZRN3-B {ECO:0000305};^Eukaryota; Metazoa; Chordata; Craniata; Vertebrata; Euteleostomi; Actinopterygii; Neopterygii; Teleostei; Ostariophysi; Cypriniformes; Danionidae; Danioninae; Danio	PF02176.21^zf-TRAF^TRAF-type zinc finger^97-152^E:2.1e-07	sigP:type:complete^len:324^(+),score=36.04	.	.	KEGG:dre:100005518	GO:0035631^cellular_component^CD40 receptor complex`GO:0009898^cellular_component^cytoplasmic side of plasma membrane`GO:0005768^cellular_component^endosome`GO:0005739^cellular_component^mitochondrion`GO:0042802^molecular_function^identical protein binding`GO:0019901^molecular_function^protein kinase binding`GO:0019903^molecular_function^protein phosphatase binding`GO:0031996^molecular_function^t…	GO:0070161^cellular_component^anchoring junction`GO:0005737^cellular_component^cytoplasm`GO:0045202^cellular_component^synapse`GO:0046872^molecular_function^metal ion binding`GO:0061630^molecular_function^ubiquitin protein ligase activity`GO:0007528^biological_process^neuromuscular junction development`GO:0016567^biological_process^protein ubiquitination	GO:0008270^molecular_function^zinc ion binding	.	.
TRINITY_DN9404_c0_g1	TRINITY_DN9404_c0_g1_i3	TRAF3_MOUSE^TRAF3_MOUSE^Q:1-585,H:10-214^26.699%ID^E:6.4e-11^RecName: Full=TNF receptor-associated factor 3 {ECO:0000312|MGI:MGI:108041};^Eukaryota; Metazoa; Chordata; Craniata; Vertebrata; Euteleostomi; Mammalia; Eutheria; Euarchontoglires; Glires; Rodentia; Myomorpha; Muroidea; Muridae; Murinae; Mus; Mus	.	TRINITY_DN9404_c0_g1_i3.p1	79-942[+]	PZR3B_DANRE^PZR3B_DANRE^Q:1-205,H:1-204^29.717%ID^E:5.12e-15^RecName: Full=E3 ubiquitin-protein ligase PDZRN3-B {ECO:0000305};^Eukaryota; Metazoa; Chordata; Craniata; Vertebrata; Euteleostomi; Actinopterygii; Neopterygii; Teleostei; Ostariophysi; Cypriniformes; Danionidae; Danioninae; Danio	PF00097.28^zf-C3HC4^Zinc finger, C3HC4 type (RING finger)^18-55^E:0.00031`PF02176.21^zf-TRAF^TRAF-type zinc finger^97-152^E:2e-07	sigP:type:complete^len:288^(+),score=30.71	.	.	KEGG:dre:100005518	GO:0035631^cellular_component^CD40 receptor complex`GO:0009898^cellular_component^cytoplasmic side of plasma membrane`GO:0005768^cellular_component^endosome`GO:0005739^cellular_component^mitochondrion`GO:0042802^molecular_function^identical protein binding`GO:0019901^molecular_function^protein kinase binding`GO:0019903^molecular_function^protein phosphatase binding`GO:0031996^molecular_function^t…	GO:0070161^cellular_component^anchoring junction`GO:0005737^cellular_component^cytoplasm`GO:0045202^cellular_component^synapse`GO:0046872^molecular_function^metal ion binding`GO:0061630^molecular_function^ubiquitin protein ligase activity`GO:0007528^biological_process^neuromuscular junction development`GO:0016567^biological_process^protein ubiquitination	GO:0046872^molecular_function^metal ion binding`GO:0008270^molecular_function^zinc ion binding	.	.
TRINITY_DN9439_c0_g1	TRINITY_DN9439_c0_g1_i1	.	.	.	.	.	.	.	.	.	.	.	.	.	.	.
TRINITY_DN9439_c0_g1	TRINITY_DN9439_c0_g1_i2	.	.	.	.	.	.	.	.	.	.	.	.	.	.	.
TRINITY_DN9439_c0_g1	TRINITY_DN9439_c0_g1_i3	.	.	.	.	.	.	.	.	.	.	.	.	.	.	.
TRINITY_DN9437_c0_g1	TRINITY_DN9437_c0_g1_i1	.	.	TRINITY_DN9437_c0_g1_i1.p1	2-562[-]	.	.	sigP:type:internal^len:188^(-),score=3.87	.	.	.	.	.	.	.	.
TRINITY_DN9437_c0_g2	TRINITY_DN9437_c0_g2_i1	.	.	TRINITY_DN9437_c0_g2_i1.p1	3-362[-]	.	.	sigP:type:internal^len:121^(-),score=4.18	.	.	.	.	.	.	.	.
TRINITY_DN9437_c0_g2	TRINITY_DN9437_c0_g2_i2	.	.	TRINITY_DN9437_c0_g2_i2.p1	114-1064[-]	.	.	sigP:type:5prime_partial^len:317^(-),score=28.47	.	.	.	.	.	.	.	.
TRINITY_DN9437_c0_g2	TRINITY_DN9437_c0_g2_i3	.	.	TRINITY_DN9437_c0_g2_i3.p1	114-1076[-]	.	.	sigP:type:5prime_partial^len:321^(-),score=27.46	.	.	.	.	.	.	.	.
TRINITY_DN9449_c0_g1	TRINITY_DN9449_c0_g1_i1	.	.	TRINITY_DN9449_c0_g1_i1.p1	2-328[-]	.	.	sigP:type:3prime_partial^len:110^(-),score=13.08	.	.	.	.	.	.	.	.
TRINITY_DN9449_c0_g1	TRINITY_DN9449_c0_g1_i2	.	.	.	.	.	.	.	.	.	.	.	.	.	.	.
TRINITY_DN9487_c0_g1	TRINITY_DN9487_c0_g1_i1	.	.	.	.	.	.	.	.	.	.	.	.	.	.	.
TRINITY_DN9487_c1_g1	TRINITY_DN9487_c1_g1_i1	.	.	.	.	.	.	.	.	.	.	.	.	.	.	.
TRINITY_DN9459_c0_g1	TRINITY_DN9459_c0_g1_i1	OBI1_MOUSE^OBI1_MOUSE^Q:276-755,H:83-251^38.235%ID^E:8.35e-24^RecName: Full=ORC ubiquitin ligase 1 {ECO:0000305};^Eukaryota; Metazoa; Chordata; Craniata; Vertebrata; Euteleostomi; Mammalia; Eutheria; Euarchontoglires; Glires; Rodentia; Myomorpha; Muroidea; Muridae; Murinae; Mus; Mus	.	TRINITY_DN9459_c0_g1_i1.p1	471-1769[+]	OBI1_MOUSE^OBI1_MOUSE^Q:1-95,H:158-251^46.316%ID^E:4.29e-18^RecName: Full=ORC ubiquitin ligase 1 {ECO:0000305};^Eukaryota; Metazoa; Chordata; Craniata; Vertebrata; Euteleostomi; Mammalia; Eutheria; Euarchontoglires; Glires; Rodentia; Myomorpha; Muroidea; Muridae; Murinae; Mus; Mus	.	sigP:type:complete^len:433^(+),score=76.08	.	.	.	GO:0000785^cellular_component^chromatin`GO:0003682^molecular_function^chromatin binding`GO:0046872^molecular_function^metal ion binding`GO:0004842^molecular_function^ubiquitin-protein transferase activity`GO:0048026^biological_process^positive regulation of mRNA splicing, via spliceosome`GO:0051865^biological_process^protein autoubiquitination`GO:0006513^biological_process^protein monoubiquitinat…	GO:0000785^cellular_component^chromatin`GO:0003682^molecular_function^chromatin binding`GO:0046872^molecular_function^metal ion binding`GO:0004842^molecular_function^ubiquitin-protein transferase activity`GO:0048026^biological_process^positive regulation of mRNA splicing, via spliceosome`GO:0051865^biological_process^protein autoubiquitination`GO:0006513^biological_process^protein monoubiquitinat…	.	.	.
TRINITY_DN9459_c0_g2	TRINITY_DN9459_c0_g2_i1	.	.	.	.	.	.	.	.	.	.	.	.	.	.	.
TRINITY_DN9459_c0_g1	TRINITY_DN9459_c0_g1_i2	OBI1_MOUSE^OBI1_MOUSE^Q:102-284,H:10-70^67.213%ID^E:6.55e-26^RecName: Full=ORC ubiquitin ligase 1 {ECO:0000305};^Eukaryota; Metazoa; Chordata; Craniata; Vertebrata; Euteleostomi; Mammalia; Eutheria; Euarchontoglires; Glires; Rodentia; Myomorpha; Muroidea; Muridae; Murinae; Mus; Mus	.	.	.	.	.	.	.	.	.	GO:0000785^cellular_component^chromatin`GO:0003682^molecular_function^chromatin binding`GO:0046872^molecular_function^metal ion binding`GO:0004842^molecular_function^ubiquitin-protein transferase activity`GO:0048026^biological_process^positive regulation of mRNA splicing, via spliceosome`GO:0051865^biological_process^protein autoubiquitination`GO:0006513^biological_process^protein monoubiquitinat…	.	.	.	.
TRINITY_DN9459_c0_g1	TRINITY_DN9459_c0_g1_i3	OBI1_MOUSE^OBI1_MOUSE^Q:102-800,H:10-251^44.033%ID^E:2.05e-58^RecName: Full=ORC ubiquitin ligase 1 {ECO:0000305};^Eukaryota; Metazoa; Chordata; Craniata; Vertebrata; Euteleostomi; Mammalia; Eutheria; Euarchontoglires; Glires; Rodentia; Myomorpha; Muroidea; Muridae; Murinae; Mus; Mus	.	TRINITY_DN9459_c0_g1_i3.p1	3-1814[+]	OBI1_MOUSE^OBI1_MOUSE^Q:34-266,H:10-251^44.033%ID^E:5.7e-62^RecName: Full=ORC ubiquitin ligase 1 {ECO:0000305};^Eukaryota; Metazoa; Chordata; Craniata; Vertebrata; Euteleostomi; Mammalia; Eutheria; Euarchontoglires; Glires; Rodentia; Myomorpha; Muroidea; Muridae; Murinae; Mus; Mus	PF13920.9^zf-C3HC4_3^Zinc finger, C3HC4 type (RING finger)^41-84^E:6.1e-08`PF13923.9^zf-C3HC4_2^Zinc finger, C3HC4 type (RING finger)^42-79^E:1.3e-08`PF13639.9^zf-RING_2^Ring finger domain^42-80^E:2.9e-07`PF00097.28^zf-C3HC4^Zinc finger, C3HC4 type (RING finger)^42-79^E:2.9e-05	sigP:type:5prime_partial^len:604^(+),score=102.80	.	.	.	GO:0000785^cellular_component^chromatin`GO:0003682^molecular_function^chromatin binding`GO:0046872^molecular_function^metal ion binding`GO:0004842^molecular_function^ubiquitin-protein transferase activity`GO:0048026^biological_process^positive regulation of mRNA splicing, via spliceosome`GO:0051865^biological_process^protein autoubiquitination`GO:0006513^biological_process^protein monoubiquitinat…	GO:0000785^cellular_component^chromatin`GO:0003682^molecular_function^chromatin binding`GO:0046872^molecular_function^metal ion binding`GO:0004842^molecular_function^ubiquitin-protein transferase activity`GO:0048026^biological_process^positive regulation of mRNA splicing, via spliceosome`GO:0051865^biological_process^protein autoubiquitination`GO:0006513^biological_process^protein monoubiquitinat…	GO:0046872^molecular_function^metal ion binding	.	.
TRINITY_DN9468_c0_g1	TRINITY_DN9468_c0_g1_i1	.	.	.	.	.	.	.	.	.	.	.	.	.	.	.
TRINITY_DN9458_c0_g1	TRINITY_DN9458_c0_g1_i1	NOVA1_RAT^NOVA1_RAT^Q:74-685,H:17-230^48.848%ID^E:1.75e-38^RecName: Full=RNA-binding protein Nova-1 {ECO:0000305};^Eukaryota; Metazoa; Chordata; Craniata; Vertebrata; Euteleostomi; Mammalia; Eutheria; Euarchontoglires; Glires; Rodentia; Myomorpha; Muroidea; Muridae; Murinae; Rattus`NOVA1_RAT^NOVA1_RAT^Q:935-1141,H:399-467^68.116%ID^E:1.61e-21^RecName: Full=RNA-binding protein Nova-1 {ECO:0000305}…	.	TRINITY_DN9458_c0_g1_i1.p1	38-1195[+]	NOVA1_RAT^NOVA1_RAT^Q:13-230,H:17-242^48.052%ID^E:3.27e-53^RecName: Full=RNA-binding protein Nova-1 {ECO:0000305};^Eukaryota; Metazoa; Chordata; Craniata; Vertebrata; Euteleostomi; Mammalia; Eutheria; Euarchontoglires; Glires; Rodentia; Myomorpha; Muroidea; Muridae; Murinae; Rattus`NOVA1_RAT^NOVA1_RAT^Q:300-368,H:399-467^68.116%ID^E:8.98e-23^RecName: Full=RNA-binding protein Nova-1 {ECO:0000305};…	PF00013.32^KH_1^KH domain^48-112^E:3.5e-14`PF07650.20^KH_2^KH domain^127-171^E:2e-06`PF00013.32^KH_1^KH domain^135-199^E:6.3e-15`PF00013.32^KH_1^KH domain^299-365^E:2.8e-16	sigP:type:complete^len:398^(+),score=53.83	.	.	.	GO:0005737^cellular_component^cytoplasm`GO:0005634^cellular_component^nucleus`GO:0003730^molecular_function^mRNA 3'-UTR binding`GO:0003729^molecular_function^mRNA binding`GO:0003723^molecular_function^RNA binding`GO:1990825^molecular_function^sequence-specific mRNA binding`GO:0000398^biological_process^mRNA splicing, via spliceosome`GO:0120163^biological_process^negative regulation of cold-induce…	GO:0005737^cellular_component^cytoplasm`GO:0005634^cellular_component^nucleus`GO:0003730^molecular_function^mRNA 3'-UTR binding`GO:0003729^molecular_function^mRNA binding`GO:0003723^molecular_function^RNA binding`GO:1990825^molecular_function^sequence-specific mRNA binding`GO:0000398^biological_process^mRNA splicing, via spliceosome`GO:0120163^biological_process^negative regulation of cold-induce…	GO:0003723^molecular_function^RNA binding	.	.
[truncated: 75,392 more rows]

## Sheet: Polyp_trinotate_annotation
#gene_id	transcript_id	sprot_Top_BLASTX_hit	RNAMMER	prot_id	prot_coords	sprot_Top_BLASTP_hit	Pfam	SignalP	TmHMM	eggnog	Kegg	gene_ontology_BLASTX	gene_ontology_BLASTP	gene_ontology_Pfam	transcript	peptide
TRINITY_DN22267_c0_g1	TRINITY_DN22267_c0_g1_i1	.	.	.	.	.	.	.	.	.	.	.	.	.	.	.
[truncated: 78,794 more rows]
