# Supplementary material for: Evolutionary insights into toxins diversity in Ceriantharia (Cnidaria; Anthozoa)
Source: Toxicon X. 2025 Jun 4;27:100227. doi: 10.1016/j.toxcx.2025.100227 (PMC12182779; doi:10.1016/j.toxcx.2025.100227)
Supplement: Multimedia component 2 [file mmc2.xlsx]

## Sheet: Blastp_Kunitz-type toxins
Blastp against ToxProt (informations only for Kunitz-like toxins of Cnidaria) after manual revision
Query Sequence ID	Subject Sequence ID	E-value	Bitscore	Species
C_americana|TRINITY_DN79661_c1_g3	sp|Q9TWG0|VKT1_ANESU	1.14e-12	48.9	Anemonia sulcata
P_borealis|TRINITY_DN1114_c0_g5	sp|P0DQR0|VKT2_PALCA	1.01e-16	58.5	Palythoa caribaeorum
P_borealis|TRINITY_DN1114_c0_g6	sp|P0DQR0|VKT2_PALCA	1.01e-16	58.5	Palythoa caribaeorum
P_borealis|TRINITY_DN3580_c0_g2	sp|P81548|VKT2_ANTAF	5.58e-16	56.2	Anthopleura aff. xanthogrammica
P_borealis|TRINITY_DN7127_c0_g1	sp|P0DMJ5|VKT2E_RADCR	2.54e-25	80.9	Radianthus crispa (Heteractis crispa)
C_brasiliensis|TRINITY_DN13278_c1_g2	sp|P86862|VKT1_ANTEL	6.30e-16	56.6	Anthopleura elegantissima (Actinia elegantissima)
A_errans|TRINITY_DN5766_c0_g1	sp|P0DQQ9|VKT1_PALCA	2.41e-24	77.8	Palythoa caribaeorum
i_maderensis|TRINITY_DN26286_c0_g1	sp|P86862|VKT1_ANTEL	5.48e-18	61.6	Anthopleura elegantissima (Actinia elegantissima)
i_maderensis|TRINITY_DN40994_c0_g1	sp|P0DQQ9|VKT1_PALCA	3.28e-25	79.7	Palythoa caribaeorum
P_magnus|TRINITY_DN26103_c0_g1	sp|P0DMW6|VKT3A_ACTEQ	5.02e-16	59.7	Actinia equina
P_maua|TRINITY_DN106964_c0_g1	sp|P0DMJ5|VKT2E_RADCR	3.70e-27	85.5	Radianthus crispa (Heteractis crispa)
P_maua|TRINITY_DN413_c0_g1	sp|B1B5I8|VKT3_STIHA	4.83e-18	66.2	Stichodactyla haddoni
P_maua|TRINITY_DN6947_c0_g1	sp|P0DMJ4|VKTI3_ANTFU	6.02e-20	68.2	Anthopleura fuscoviridis
P_maua|TRINITY_DN9763_c0_g1	sp|P0DMW7|VKT3B_ACTEQ	6.42e-14	52.0	Actinia equina
B_mexicanus|TRINITY_DN4520_c0_g1	sp|P81547|VKT1_ANTAF	2.38e-23	75.1	Anthopleura aff. xanthogrammica

## Sheet: Blastp_ShK-type toxins
Blastp against ToxProt (informations only for ShK-like toxins of Cnidaria) after manual revision
Query Sequence ID	Subject Sequence ID	E-value	Bitscore	Species
P_borealis|TRINITY_DN1758_c0_g1	sp|A7SXG9|NEP8_NEMVE	1.45e-30	107	Nematostella vectensis
A_errans|TRINITY_DN19846_c0_g1_i1.p1	sp|A7SXG9|NEP8_NEMVE	2.53e-32	112	Nematostella vectensis
i_maderensis|TRINITY_DN915_c3_g1	sp|A7SXG9|NEP8_NEMVE	2.53e-34	117	Nematostella vectensis
P_maua|TRINITY_DN352_c1_g1	sp|A7SXG9|NEP8_NEMVE	1.59e-33	115	Nematostella vectensis
B_mexicanus|TRINITY_DN10331_c0_g1	sp|A7SXG9|NEP8_NEMVE	8.88e-11	50.8	Nematostella vectensis
B_mexicanus|TRINITY_DN1524_c0_g1	sp|A7SXG9|NEP8_NEMVE	1.41e-12	55.5	Nematostella vectensis
I_nocturnus|TRINITY_DN2083_c0_g1	sp|A7SXG9|NEP8_NEMVE	1.55e-11	49.7	Nematostella vectensis
I_nocturnus|TRINITY_DN2479_c0_g1	sp|A7SXG9|NEP8_NEMVE	2.02e-32	112	Nematostella vectensis
I_nocturnus|TRINITY_DN443_c0_g1	sp|A7SXG9|NEP8_NEMVE	3.79e-13	58.2	Nematostella vectensis
