# Supplementary material for: Evolutionary insights into toxins diversity in Ceriantharia (Cnidaria; Anthozoa)
Source: Toxicon X. 2025 Jun 4;27:100227. doi: 10.1016/j.toxcx.2025.100227 (PMC12182779; doi:10.1016/j.toxcx.2025.100227)
Supplement: Multimedia component 3 [file mmc3.xlsx]

## Sheet: Blastp_toxprot_C_americana
Blastp against ToxProt database using Ceriantheopsis americana transcriptome - Kunitz-type proteins								ShK-like proteins
Query Sequence ID	Subject Sequence ID	E-value	Bitscore				Query Sequence ID	Subject Sequence ID	E-value	Bitscore
TRINITY_DN103687_c0_g4_i1.p1	sp|Q9EPX2|PPN_MOUSE	4.47e-15	64.3				TRINITY_DN10047_c2_g7_i1.p1	sp|Q10056|SHK2_SCHPO	1.02e-14	62.0
TRINITY_DN10392_c1_g6_i1.p1	sp|Q5U405|TMPSD_MOUSE	5.72e-12	54.7				TRINITY_DN102720_c0_g8_i1.p1	sp|Q10056|SHK2_SCHPO	1.59e-19	79.7
TRINITY_DN10501_c0_g1_i1.p1	sp|Q9UI42|CBPA4_HUMAN	3.60e-11	55.8				TRINITY_DN10390_c1_g5_i1.p1	sp|Q96PR1|KCNC2_HUMAN	6.41e-12	53.1
TRINITY_DN10651_c0_g3_i1.p1	sp|P12111|CO6A3_HUMAN	3.82e-12	57.0				TRINITY_DN10501_c0_g1_i1.p1	sp|Q9XU75|SURO1_CAEEL	1.12e-14	64.7
TRINITY_DN10651_c0_g6_i4.p2	sp|P12111|CO6A3_HUMAN	1.01e-18	75.1				TRINITY_DN10832_c1_g5_i1.p1	sp|Q8I4B0|KCNSK_CAEEL	1.90e-27	98.2
TRINITY_DN10651_c0_g6_i4.p2	sp|P12111|CO6A3_HUMAN	3.45e-17	70.9				TRINITY_DN11736_c1_g4_i1.p1	sp|P22462|KCNC2_RAT	5.69e-27	97.4
TRINITY_DN10651_c0_g6_i4.p2	sp|P12111|CO6A3_HUMAN	6.14e-15	64.3				TRINITY_DN13000_c0_g6_i1.p1	sp|P22462|KCNC2_RAT	5.34e-16	64.7
TRINITY_DN10651_c0_g6_i4.p2	sp|P12111|CO6A3_HUMAN	1.80e-14	62.8				TRINITY_DN13000_c0_g7_i1.p1	sp|Q8I4B0|KCNSK_CAEEL	1.20e-23	88.2
TRINITY_DN10651_c0_g6_i4.p2	sp|P12111|CO6A3_HUMAN	8.47e-14	60.8				TRINITY_DN13052_c0_g3_i1.p1	sp|Q8I4B0|KCNSK_CAEEL	5.68e-16	63.9
TRINITY_DN10651_c0_g6_i4.p2	sp|P12111|CO6A3_HUMAN	2.73e-13	59.7				TRINITY_DN13195_c0_g13_i1.p1	sp|Q9BYB0|SHAN3_HUMAN	1.30e-16	69.7
TRINITY_DN10651_c0_g6_i4.p2	sp|P12111|CO6A3_HUMAN	3.55e-12	56.2				TRINITY_DN13195_c0_g13_i1.p1	sp|Q9BYB0|SHAN3_HUMAN	6.56e-12	55.8
TRINITY_DN11829_c0_g2_i1.p1	sp|Q8K480|MFRP_MOUSE	1.27e-13	67.4				TRINITY_DN13229_c0_g2_i1.p1	sp|P22462|KCNC2_RAT	6.37e-34	117
TRINITY_DN11829_c0_g2_i1.p1	sp|Q8K480|MFRP_MOUSE	6.55e-12	61.6				TRINITY_DN1356_c0_g4_i2.p1	sp|Q10056|SHK2_SCHPO	2.15e-19	83.2
TRINITY_DN11829_c0_g2_i1.p1	sp|Q8K480|MFRP_MOUSE	1.14e-11	60.8				TRINITY_DN1356_c0_g4_i5.p1	sp|Q10056|SHK2_SCHPO	5.56e-20	84.0
TRINITY_DN11855_c1_g1_i3.p1	sp|Q9BY79|MFRP_HUMAN	2.83e-23	88.2				TRINITY_DN1356_c0_g4_i9.p1	sp|Q10056|SHK2_SCHPO	2.15e-19	83.2
TRINITY_DN11855_c1_g1_i4.p1	sp|Q9BY79|MFRP_HUMAN	2.83e-23	88.2				TRINITY_DN13570_c0_g7_i1.p1	sp|P22462|KCNC2_RAT	2.32e-46	152
TRINITY_DN11920_c0_g5_i1.p1	sp|Q8K480|MFRP_MOUSE	1.08e-15	65.1				TRINITY_DN14824_c0_g5_i1.p1	sp|P22462|KCNC2_RAT	1.73e-33	122
TRINITY_DN12005_c0_g11_i1.p1	sp|A2AJX4|MALR1_MOUSE	3.95e-19	77.8				TRINITY_DN14824_c0_g5_i2.p1	sp|P22462|KCNC2_RAT	1.73e-33	122
TRINITY_DN12005_c0_g11_i1.p1	sp|A2AJX4|MALR1_MOUSE	5.84e-18	74.3				TRINITY_DN15133_c5_g4_i1.p2	sp|P50527|STE20_SCHPO	6.74e-11	53.1
TRINITY_DN12005_c0_g11_i1.p1	sp|A2AJX4|MALR1_MOUSE	1.55e-16	70.5				TRINITY_DN15133_c5_g4_i2.p2	sp|P50527|STE20_SCHPO	9.16e-16	69.7
TRINITY_DN12005_c0_g11_i1.p1	sp|A2AJX4|MALR1_MOUSE	1.44e-15	67.8				TRINITY_DN15133_c5_g4_i3.p2	sp|P50527|STE20_SCHPO	9.16e-16	69.7
TRINITY_DN12005_c0_g11_i1.p1	sp|A2AJX4|MALR1_MOUSE	1.37e-11	56.2				TRINITY_DN15136_c0_g3_i1.p1	sp|P50527|STE20_SCHPO	6.63e-22	86.7
TRINITY_DN12005_c0_g2_i1.p1	sp|Q5VYJ5|MALR1_HUMAN	8.47e-20	77.8				TRINITY_DN15213_c1_g5_i1.p1	sp|Q9Y566|SHAN1_HUMAN	6.70e-11	50.4
TRINITY_DN12005_c0_g2_i1.p1	sp|Q5VYJ5|MALR1_HUMAN	3.08e-16	67.8				TRINITY_DN16283_c1_g3_i1.p1	sp|P50527|STE20_SCHPO	2.25e-14	62.0
TRINITY_DN12290_c0_g6_i1.p1	sp|Q868Z9|PPN_DROME	1.62e-11	58.5				TRINITY_DN16660_c0_g4_i1.p1	sp|Q8I4B0|KCNSK_CAEEL	2.35e-34	120
TRINITY_DN124316_c0_g1_i1.p1	sp|Q9Y5Y6|ST14_HUMAN	5.13e-13	57.8				TRINITY_DN16660_c0_g6_i1.p1	sp|Q8I4B0|KCNSK_CAEEL	1.79e-60	196
TRINITY_DN124316_c0_g1_i1.p1	sp|Q9Y5Y6|ST14_HUMAN	3.81e-12	55.1				TRINITY_DN17097_c0_g2_i1.p1	sp|Q14B80|KCNC2_MOUSE	1.22e-32	119
TRINITY_DN1274_c0_g8_i1.p1	sp|Q9EPX2|PPN_MOUSE	3.67e-15	67.8				TRINITY_DN17396_c0_g10_i1.p1	sp|Q8I4B0|KCNSK_CAEEL	4.54e-22	82.4
TRINITY_DN129460_c0_g1_i1.p2	sp|Q02388|CO7A1_HUMAN	3.42e-13	58.2				TRINITY_DN17396_c0_g4_i1.p1	sp|Q8I4B0|KCNSK_CAEEL	1.56e-23	86.3
TRINITY_DN12995_c0_g1_i1.p1	sp|M9PE65|AXO_DROME	6.28e-14	61.2				TRINITY_DN17670_c0_g2_i1.p1	sp|Q14B80|KCNC2_MOUSE	1.60e-34	118
TRINITY_DN12995_c0_g1_i2.p1	sp|M9PE65|AXO_DROME	6.27e-14	61.2				TRINITY_DN17783_c0_g1_i1.p1	sp|P50527|STE20_SCHPO	1.96e-11	53.9
TRINITY_DN13342_c0_g2_i1.p2	sp|Q2UY09|COSA1_HUMAN	1.21e-14	63.5				TRINITY_DN18217_c0_g5_i1.p1	sp|P50527|STE20_SCHPO	3.80e-14	58.9
TRINITY_DN14231_c0_g1_i17.p1	sp|Q868Z9|PPN_DROME	2.92e-16	69.3				TRINITY_DN18604_c0_g4_i1.p1	sp|Q14B80|KCNC2_MOUSE	3.04e-25	92.4
TRINITY_DN14231_c0_g1_i17.p1	sp|Q868Z9|PPN_DROME	7.30e-14	62.4				TRINITY_DN19181_c0_g2_i1.p1	sp|P55115|NAS15_CAEEL	1.12e-18	72.0
TRINITY_DN14231_c0_g1_i17.p1	sp|Q868Z9|PPN_DROME	3.84e-13	60.1				TRINITY_DN19856_c0_g13_i1.p1	sp|Q8I4B0|KCNSK_CAEEL	1.01e-17	70.5
TRINITY_DN14231_c0_g1_i17.p1	sp|Q868Z9|PPN_DROME	5.32e-12	57.0				TRINITY_DN19856_c0_g8_i1.p1	sp|Q8I4B0|KCNSK_CAEEL	1.96e-29	102
TRINITY_DN14231_c0_g4_i1.p1	sp|Q868Z9|PPN_DROME	2.07e-23	94.4				TRINITY_DN20166_c0_g2_i1.p1	sp|Q9Y566|SHAN1_HUMAN	3.61e-19	77.8
TRINITY_DN14231_c0_g4_i1.p1	sp|Q868Z9|PPN_DROME	7.57e-21	86.7				TRINITY_DN20166_c0_g2_i1.p1	sp|Q9Y566|SHAN1_HUMAN	2.09e-12	57.8
TRINITY_DN14231_c0_g4_i1.p1	sp|Q868Z9|PPN_DROME	1.88e-20	85.5				TRINITY_DN2042_c0_g1_i1.p1	sp|P22462|KCNC2_RAT	1.30e-33	121
TRINITY_DN14231_c0_g4_i1.p1	sp|Q868Z9|PPN_DROME	7.62e-17	74.7				TRINITY_DN20955_c0_g7_i1.p1	sp|P22462|KCNC2_RAT	1.19e-15	71.6
TRINITY_DN14231_c0_g4_i1.p1	sp|Q868Z9|PPN_DROME	1.11e-11	59.3				TRINITY_DN21687_c0_g5_i1.p1	sp|Q8I4B0|KCNSK_CAEEL	4.60e-49	159
TRINITY_DN14570_c0_g6_i1.p1	sp|Q9Y5Y6|ST14_HUMAN	3.95e-13	57.8				TRINITY_DN22478_c0_g3_i1.p1	sp|Q8I4B0|KCNSK_CAEEL	1.41e-18	72.0
TRINITY_DN14576_c0_g12_i1.p1	sp|M9PE65|AXO_DROME	4.34e-12	59.7				TRINITY_DN22933_c0_g2_i1.p1	sp|Q8I4B0|KCNSK_CAEEL	3.37e-45	156
TRINITY_DN15057_c0_g4_i1.p1	sp|Q9BY79|MFRP_HUMAN	6.91e-13	57.4				TRINITY_DN23436_c0_g4_i1.p1	sp|P22462|KCNC2_RAT	3.27e-52	171
TRINITY_DN15179_c0_g1_i1.p1	sp|Q5VYJ5|MALR1_HUMAN	2.11e-11	53.1				TRINITY_DN23849_c0_g2_i1.p1	sp|P22462|KCNC2_RAT	6.17e-15	61.2
TRINITY_DN1581_c0_g8_i1.p1	sp|Q9EPX2|PPN_MOUSE	4.85e-18	79.0				TRINITY_DN2394_c0_g4_i5.p1	sp|P50527|STE20_SCHPO	4.37e-14	65.1
TRINITY_DN16369_c0_g4_i1.p1	sp|P51559|BLI4_CAEEL	4.68e-22	84.3				TRINITY_DN24358_c2_g1_i1.p1	sp|Q9UPX8|SHAN2_HUMAN	2.62e-11	51.6
TRINITY_DN16446_c0_g1_i1.p1	sp|Q9EPX2|PPN_MOUSE	1.48e-12	65.5				TRINITY_DN2461_c0_g4_i2.p1	sp|Q8I4B0|KCNSK_CAEEL	2.47e-19	73.9
TRINITY_DN16446_c0_g1_i1.p1	sp|Q9EPX2|PPN_MOUSE	3.55e-11	61.2				TRINITY_DN2461_c0_g5_i1.p1	sp|Q8I4B0|KCNSK_CAEEL	3.89e-17	67.4
TRINITY_DN1646_c2_g1_i1.p1	sp|Q9BYE2|TMPSD_HUMAN	2.86e-13	58.2				TRINITY_DN25583_c0_g4_i1.p1	sp|Q8I4B0|KCNSK_CAEEL	1.90e-11	52.4
TRINITY_DN16632_c0_g7_i1.p1	sp|Q9Y5Y6|ST14_HUMAN	3.94e-24	90.9				TRINITY_DN26185_c0_g3_i1.p1	sp|Q23490|MLT7_CAEEL	1.01e-14	61.2
TRINITY_DN1743_c1_g6_i1.p1	sp|P51559|BLI4_CAEEL	7.22e-12	54.7				TRINITY_DN26185_c0_g4_i1.p1	sp|Q20616|SKPO1_CAEEL	3.96e-28	99.8
TRINITY_DN17520_c0_g1_i1.p1	sp|P15989|CO6A3_CHICK	3.09e-20	83.6				TRINITY_DN26597_c0_g4_i1.p1	sp|Q8I4B0|KCNSK_CAEEL	7.90e-24	88.2
TRINITY_DN17520_c0_g1_i1.p1	sp|P15989|CO6A3_CHICK	1.46e-13	63.9				TRINITY_DN26597_c0_g6_i1.p1	sp|Q96PR1|KCNC2_HUMAN	4.02e-16	66.2
TRINITY_DN17520_c0_g1_i1.p1	sp|P15989|CO6A3_CHICK	1.39e-12	60.8				TRINITY_DN2683_c0_g3_i1.p1	sp|Q96PR1|KCNC2_HUMAN	8.95e-42	141
TRINITY_DN17520_c0_g1_i1.p1	sp|P15989|CO6A3_CHICK	1.51e-12	60.8				TRINITY_DN27020_c0_g3_i1.p1	sp|Q8I4B0|KCNSK_CAEEL	2.56e-41	135
TRINITY_DN17520_c0_g1_i1.p1	sp|P15989|CO6A3_CHICK	1.06e-11	58.2				TRINITY_DN2748_c0_g5_i1.p1	sp|Q9XU75|SURO1_CAEEL	3.04e-11	53.1
TRINITY_DN17520_c0_g1_i1.p1	sp|P15989|CO6A3_CHICK	2.72e-11	57.0				TRINITY_DN2749_c0_g3_i1.p1	sp|Q9XU75|SURO1_CAEEL	1.86e-11	52.4
TRINITY_DN17585_c0_g1_i13.p1	sp|O95428|PPN_HUMAN	6.74e-11	52.4				TRINITY_DN28115_c0_g5_i1.p1	sp|P34269|TYR1_CAEEL	3.95e-11	51.2
TRINITY_DN17594_c0_g3_i1.p1	sp|Q5U405|TMPSD_MOUSE	3.51e-12	55.8				TRINITY_DN2873_c0_g17_i1.p1	sp|Q14B80|KCNC2_MOUSE	5.60e-49	160
TRINITY_DN1897_c0_g3_i1.p1	sp|P12111|CO6A3_HUMAN	7.20e-11	52.4				TRINITY_DN29853_c0_g4_i1.p1	sp|P50527|STE20_SCHPO	2.28e-11	51.6
TRINITY_DN20027_c1_g3_i1.p1	sp|Q9BY79|MFRP_HUMAN	7.70e-12	56.2				TRINITY_DN30709_c0_g4_i1.p1	sp|Q8I4B0|KCNSK_CAEEL	5.52e-34	123
TRINITY_DN20027_c1_g3_i2.p1	sp|Q9BY79|MFRP_HUMAN	1.27e-11	55.1				TRINITY_DN31273_c0_g3_i1.p1	sp|Q96PR1|KCNC2_HUMAN	4.27e-19	73.6
TRINITY_DN20298_c0_g7_i1.p1	sp|Q9EPX2|PPN_MOUSE	6.67e-13	63.2				TRINITY_DN31273_c0_g5_i1.p1	sp|Q8I4B0|KCNSK_CAEEL	1.52e-40	135
TRINITY_DN20298_c0_g8_i1.p1	sp|Q868Z9|PPN_DROME	2.30e-11	58.5				TRINITY_DN31273_c1_g8_i1.p1	sp|P22462|KCNC2_RAT	3.68e-18	72.0
TRINITY_DN20700_c0_g2_i1.p1	sp|Q9Y5Y6|ST14_HUMAN	1.18e-14	63.9				TRINITY_DN31615_c2_g1_i1.p1	sp|Q23490|MLT7_CAEEL	1.67e-36	124
TRINITY_DN20786_c0_g3_i1.p1	sp|P12111|CO6A3_HUMAN	1.77e-11	54.7				TRINITY_DN31615_c2_g3_i1.p1	sp|Q20616|SKPO1_CAEEL	1.12e-37	127
TRINITY_DN20786_c0_g3_i1.p1	sp|P12111|CO6A3_HUMAN	1.91e-11	54.3				TRINITY_DN31615_c2_g9_i1.p1	sp|Q23490|MLT7_CAEEL	1.60e-29	107
TRINITY_DN20786_c0_g6_i1.p1	sp|P15989|CO6A3_CHICK	1.45e-14	65.5				TRINITY_DN32235_c0_g7_i1.p1	sp|Q8I4B0|KCNSK_CAEEL	1.19e-61	197
TRINITY_DN21191_c0_g18_i1.p1	sp|P35030|TRY3_HUMAN	4.61e-18	71.6				TRINITY_DN33098_c0_g4_i1.p1	sp|P22462|KCNC2_RAT	1.10e-13	58.9
TRINITY_DN21645_c0_g3_i3.p1	sp|Q868Z9|PPN_DROME	1.11e-15	73.6				TRINITY_DN33098_c0_g5_i1.p1	sp|Q8I4B0|KCNSK_CAEEL	1.94e-81	252
TRINITY_DN21645_c0_g3_i4.p1	sp|Q868Z9|PPN_DROME	7.85e-15	71.6				TRINITY_DN3340_c3_g3_i1.p1	sp|Q20191|NAS13_CAEEL	8.01e-20	74.7
TRINITY_DN21645_c0_g3_i4.p1	sp|Q868Z9|PPN_DROME	2.08e-13	67.0				TRINITY_DN33495_c2_g4_i1.p1	sp|Q10056|SHK2_SCHPO	9.10e-12	54.3
TRINITY_DN21645_c0_g3_i5.p1	sp|Q868Z9|PPN_DROME	5.05e-15	72.0				TRINITY_DN33636_c0_g10_i1.p1	sp|Q8I4B0|KCNSK_CAEEL	6.65e-44	146
TRINITY_DN21645_c0_g3_i5.p1	sp|Q868Z9|PPN_DROME	8.78e-14	68.2				TRINITY_DN34821_c0_g2_i2.p1	sp|Q9WV48|SHAN1_RAT	4.42e-12	61.2
TRINITY_DN21967_c0_g7_i1.p1	sp|P12111|CO6A3_HUMAN	1.01e-11	54.7				TRINITY_DN34821_c0_g2_i3.p1	sp|Q9WV48|SHAN1_RAT	4.53e-12	61.2
TRINITY_DN22433_c0_g7_i1.p1	sp|P51559|BLI4_CAEEL	2.14e-25	97.1				TRINITY_DN34821_c0_g6_i1.p1	sp|Q10056|SHK2_SCHPO	4.93e-12	57.8
TRINITY_DN23042_c0_g7_i1.p1	sp|Q9Y5Y6|ST14_HUMAN	6.99e-23	85.9				TRINITY_DN35346_c1_g4_i1.p1	sp|Q9JLU4|SHAN3_RAT	3.43e-14	60.1
TRINITY_DN23426_c0_g5_i1.p1	sp|A0A0C3VJP4|SCP1_MEDTR	1.25e-17	72.4				TRINITY_DN35346_c1_g4_i3.p1	sp|Q9JLU4|SHAN3_RAT	5.60e-15	62.8
TRINITY_DN24235_c1_g6_i1.p1	sp|Q5VYJ5|MALR1_HUMAN	1.87e-20	80.1				TRINITY_DN35346_c1_g4_i5.p1	sp|Q9JLU4|SHAN3_RAT	1.94e-14	60.8
TRINITY_DN24235_c1_g6_i1.p1	sp|Q5VYJ5|MALR1_HUMAN	9.23e-18	72.4				TRINITY_DN36173_c0_g1_i1.p1	sp|P50527|STE20_SCHPO	1.40e-13	58.5
TRINITY_DN24235_c1_g6_i1.p1	sp|Q5VYJ5|MALR1_HUMAN	8.69e-12	55.5				TRINITY_DN367_c10_g1_i1.p1	sp|P50527|STE20_SCHPO	9.78e-12	57.4
TRINITY_DN24235_c1_g6_i1.p1	sp|Q5VYJ5|MALR1_HUMAN	4.89e-11	53.1				TRINITY_DN3774_c3_g3_i2.p1	sp|O88272|MMP23_RAT	2.96e-20	76.3
TRINITY_DN24235_c1_g6_i1.p1	sp|Q5VYJ5|MALR1_HUMAN	5.19e-11	53.1				TRINITY_DN38101_c0_g1_i1.p1	sp|Q9UHJ6|SHPK_HUMAN	1.53e-29	103
TRINITY_DN24353_c0_g5_i1.p1	sp|Q6NUX0|WFKN_DANRE	5.21e-13	58.2				TRINITY_DN38665_c0_g2_i1.p1	sp|Q8I4B0|KCNSK_CAEEL	7.82e-33	112
TRINITY_DN25365_c0_g1_i1.p1	sp|Q9BY79|MFRP_HUMAN	1.02e-16	68.6				TRINITY_DN38665_c0_g6_i1.p1	sp|Q8I4B0|KCNSK_CAEEL	7.39e-44	147
TRINITY_DN26745_c0_g1_i2.p1	sp|Q9Y5Y6|ST14_HUMAN	1.30e-13	62.0				TRINITY_DN39150_c0_g5_i1.p1	sp|Q19269|NAS14_CAEEL	1.13e-15	63.9
TRINITY_DN26745_c0_g1_i2.p1	sp|Q9Y5Y6|ST14_HUMAN	2.56e-12	58.2				TRINITY_DN39491_c0_g2_i2.p1	sp|H3JU05|SRGT1_CHLRE	1.18e-11	52.0
TRINITY_DN26935_c0_g2_i1.p1	sp|Q5VYJ5|MALR1_HUMAN	7.99e-16	66.2				TRINITY_DN40436_c1_g1_i1.p1	sp|Q20191|NAS13_CAEEL	7.99e-18	70.1
TRINITY_DN26935_c0_g2_i1.p1	sp|Q5VYJ5|MALR1_HUMAN	5.62e-12	55.1				TRINITY_DN41520_c0_g8_i1.p1	sp|Q8I4B0|KCNSK_CAEEL	1.34e-33	119
TRINITY_DN27122_c0_g12_i1.p1	sp|P15989|CO6A3_CHICK	5.31e-11	53.9				TRINITY_DN41557_c0_g1_i1.p1	sp|Q96PR1|KCNC2_HUMAN	5.00e-40	132
TRINITY_DN2746_c0_g3_i1.p1	sp|Q5U405|TMPSD_MOUSE	3.67e-16	67.8				TRINITY_DN41988_c0_g1_i1.p1	sp|Q9WV48|SHAN1_RAT	1.71e-21	85.9
TRINITY_DN2749_c0_g3_i1.p1	sp|Q9UI42|CBPA4_HUMAN	7.43e-12	55.1				TRINITY_DN4244_c0_g4_i1.p1	sp|Q14B80|KCNC2_MOUSE	7.09e-61	196
TRINITY_DN27542_c0_g6_i1.p1	sp|Q9Y5Y6|ST14_HUMAN	1.76e-15	65.5				TRINITY_DN43206_c1_g1_i1.p1	sp|Q20191|NAS13_CAEEL	2.08e-21	79.3
TRINITY_DN27768_c0_g2_i1.p1	sp|Q8K480|MFRP_MOUSE	6.45e-16	68.9				TRINITY_DN4420_c0_g6_i1.p1	sp|Q96PR1|KCNC2_HUMAN	4.17e-19	75.5
TRINITY_DN28231_c0_g1_i28.p1	sp|Q9Y5Y6|ST14_HUMAN	4.26e-19	75.1				TRINITY_DN44671_c0_g1_i1.p1	sp|Q8LAN3|P4H4_ARATH	4.23e-26	95.5
TRINITY_DN28231_c0_g1_i28.p1	sp|Q9Y5Y6|ST14_HUMAN	5.23e-15	63.2				TRINITY_DN4507_c0_g3_i1.p1	sp|P22462|KCNC2_RAT	7.46e-57	181
TRINITY_DN28231_c0_g1_i3.p1	sp|Q9Y5Y6|ST14_HUMAN	4.26e-19	75.1				TRINITY_DN4643_c0_g5_i1.p1	sp|P55115|NAS15_CAEEL	1.28e-17	70.1
TRINITY_DN28231_c0_g1_i3.p1	sp|Q9Y5Y6|ST14_HUMAN	5.23e-15	63.2				TRINITY_DN4818_c0_g12_i1.p1	sp|Q96PR1|KCNC2_HUMAN	7.15e-21	79.0
TRINITY_DN28231_c0_g1_i6.p1	sp|Q9Y5Y6|ST14_HUMAN	4.26e-19	75.1				TRINITY_DN4818_c0_g8_i1.p1	sp|Q8I4B0|KCNSK_CAEEL	5.17e-23	85.1
TRINITY_DN28231_c0_g1_i6.p1	sp|Q9Y5Y6|ST14_HUMAN	5.23e-15	63.2				TRINITY_DN51301_c1_g2_i1.p1	sp|Q23490|MLT7_CAEEL	4.01e-11	52.4
TRINITY_DN28318_c0_g3_i2.p1	sp|Q9BY79|MFRP_HUMAN	3.93e-16	66.6				TRINITY_DN51301_c1_g2_i2.p1	sp|Q23490|MLT7_CAEEL	4.01e-11	52.4
TRINITY_DN28415_c0_g5_i1.p1	sp|M9PE65|AXO_DROME	2.90e-20	80.9				TRINITY_DN51301_c1_g2_i4.p1	sp|Q23490|MLT7_CAEEL	4.01e-11	52.4
TRINITY_DN28669_c0_g6_i1.p1	sp|M9PE65|AXO_DROME	7.59e-13	57.4				TRINITY_DN52334_c0_g10_i1.p1	sp|Q8I4B0|KCNSK_CAEEL	1.35e-21	85.1
TRINITY_DN28783_c0_g3_i1.p1	sp|P51559|BLI4_CAEEL	5.62e-19	75.1				TRINITY_DN53624_c0_g18_i1.p1	sp|Q8I4B0|KCNSK_CAEEL	2.40e-26	94.4
TRINITY_DN29798_c0_g5_i1.p1	sp|O95428|PPN_HUMAN	5.98e-12	58.9				TRINITY_DN53624_c0_g3_i1.p1	sp|Q8I4B0|KCNSK_CAEEL	1.71e-35	120
TRINITY_DN31409_c0_g2_i1.p1	sp|P15989|CO6A3_CHICK	1.79e-17	72.8				TRINITY_DN53624_c0_g5_i1.p1	sp|Q96PR1|KCNC2_HUMAN	4.06e-15	61.6
TRINITY_DN31409_c0_g2_i1.p1	sp|P15989|CO6A3_CHICK	8.70e-12	56.2				TRINITY_DN54628_c0_g1_i1.p1	sp|P55115|NAS15_CAEEL	7.15e-17	67.0
TRINITY_DN31409_c0_g2_i1.p1	sp|P15989|CO6A3_CHICK	4.18e-11	54.3				TRINITY_DN55889_c0_g1_i1.p1	sp|Q8I4B0|KCNSK_CAEEL	7.63e-20	75.9
TRINITY_DN31732_c1_g5_i1.p1	sp|Q63870|CO7A1_MOUSE	1.88e-11	54.3				TRINITY_DN55911_c0_g1_i1.p1	sp|Q20616|SKPO1_CAEEL	8.38e-16	64.3
TRINITY_DN32527_c0_g5_i1.p1	sp|P15989|CO6A3_CHICK	1.83e-22	87.8				TRINITY_DN56854_c0_g1_i1.p1	sp|P50527|STE20_SCHPO	9.81e-12	54.7
TRINITY_DN32527_c0_g5_i1.p1	sp|P15989|CO6A3_CHICK	7.27e-12	57.0				TRINITY_DN56948_c2_g1_i1.p1	sp|Q8I4B0|KCNSK_CAEEL	1.10e-12	54.7
TRINITY_DN32527_c0_g5_i1.p1	sp|P15989|CO6A3_CHICK	9.31e-12	56.6				TRINITY_DN57532_c0_g2_i1.p1	sp|Q10056|SHK2_SCHPO	1.61e-17	72.4
TRINITY_DN32527_c0_g5_i1.p1	sp|P15989|CO6A3_CHICK	4.19e-11	54.7				TRINITY_DN580_c1_g4_i1.p1	sp|Q14B80|KCNC2_MOUSE	5.35e-46	150
TRINITY_DN32616_c0_g2_i1.p1	sp|Q9EPX2|PPN_MOUSE	4.38e-12	61.6				TRINITY_DN5883_c0_g4_i1.p1	sp|Q96PR1|KCNC2_HUMAN	6.42e-41	139
TRINITY_DN32616_c0_g5_i1.p1	sp|Q868Z9|PPN_DROME	5.19e-19	81.3				TRINITY_DN615_c0_g1_i13.p1	sp|P50527|STE20_SCHPO	5.22e-11	57.0
TRINITY_DN32616_c0_g5_i1.p1	sp|Q868Z9|PPN_DROME	7.66e-12	59.7				TRINITY_DN615_c0_g1_i3.p1	sp|P50527|STE20_SCHPO	5.22e-11	57.0
TRINITY_DN32654_c0_g6_i1.p1	sp|Q9EPX2|PPN_MOUSE	7.46e-11	51.6				TRINITY_DN61892_c0_g3_i1.p1	sp|Q8I4B0|KCNSK_CAEEL	1.73e-33	123
TRINITY_DN3317_c2_g4_i1.p1	sp|Q2UY09|COSA1_HUMAN	1.30e-21	86.3				TRINITY_DN64459_c0_g2_i1.p1	sp|P50527|STE20_SCHPO	7.74e-12	52.4
TRINITY_DN33248_c0_g13_i1.p1	sp|P12111|CO6A3_HUMAN	1.14e-12	58.9				TRINITY_DN65223_c0_g2_i1.p1	sp|P50527|STE20_SCHPO	1.02e-12	57.8
TRINITY_DN33248_c0_g5_i1.p1	sp|P15989|CO6A3_CHICK	2.02e-12	57.0				TRINITY_DN68098_c1_g5_i1.p1	sp|P50527|STE20_SCHPO	3.00e-14	62.0
TRINITY_DN33248_c0_g5_i1.p1	sp|P15989|CO6A3_CHICK	5.97e-12	55.8				TRINITY_DN69693_c2_g1_i1.p1	sp|Q96PR1|KCNC2_HUMAN	2.06e-13	58.5
TRINITY_DN3394_c0_g8_i1.p1	sp|P00742|FA10_HUMAN	3.84e-11	53.5				TRINITY_DN70091_c0_g4_i1.p1	sp|Q10056|SHK2_SCHPO	2.88e-18	70.9
TRINITY_DN33995_c2_g3_i1.p1	sp|O73683|A4_TETFL	2.59e-20	79.7				TRINITY_DN7029_c0_g5_i1.p1	sp|P50527|STE20_SCHPO	1.32e-15	65.9
TRINITY_DN34296_c0_g1_i1.p1	sp|O95428|PPN_HUMAN	3.62e-11	59.7				TRINITY_DN7180_c0_g7_i1.p1	sp|Q8I4B0|KCNSK_CAEEL	7.81e-26	96.3
TRINITY_DN34296_c0_g7_i1.p1	sp|Q9Y5Y6|ST14_HUMAN	1.60e-23	93.2				TRINITY_DN7180_c0_g9_i1.p1	sp|Q14B80|KCNC2_MOUSE	1.66e-31	110
TRINITY_DN3451_c0_g4_i1.p2	sp|P00742|FA10_HUMAN	4.28e-30	106				TRINITY_DN7547_c0_g3_i1.p1	sp|Q14B80|KCNC2_MOUSE	2.18e-20	83.6
TRINITY_DN3502_c0_g2_i1.p1	sp|Q63870|CO7A1_MOUSE	8.60e-17	73.2				TRINITY_DN76665_c0_g7_i1.p1	sp|P22462|KCNC2_RAT	5.40e-25	93.2
TRINITY_DN35684_c0_g2_i1.p1	sp|Q02388|CO7A1_HUMAN	1.47e-28	106				TRINITY_DN7693_c0_g2_i1.p1	sp|Q8I4B0|KCNSK_CAEEL	1.11e-23	92.4
TRINITY_DN36158_c0_g6_i1.p1	sp|Q8K480|MFRP_MOUSE	1.44e-13	60.1				TRINITY_DN7693_c0_g4_i1.p1	sp|P22462|KCNC2_RAT	1.35e-38	133
TRINITY_DN36496_c0_g3_i1.p1	sp|Q02388|CO7A1_HUMAN	1.82e-11	57.0				TRINITY_DN77686_c0_g5_i1.p1	sp|P50527|STE20_SCHPO	3.27e-18	70.9
TRINITY_DN36670_c0_g13_i1.p1	sp|Q63870|CO7A1_MOUSE	1.55e-15	69.7				TRINITY_DN78274_c0_g9_i1.p1	sp|P22462|KCNC2_RAT	5.74e-16	67.8
TRINITY_DN37775_c0_g1_i1.p1	sp|Q8K480|MFRP_MOUSE	2.68e-18	77.4				TRINITY_DN7851_c0_g2_i1.p1	sp|Q8I4B0|KCNSK_CAEEL	1.10e-25	92.8
TRINITY_DN37775_c0_g1_i2.p1	sp|Q9BY79|MFRP_HUMAN	5.30e-18	73.9				TRINITY_DN8208_c0_g2_i1.p1	sp|P50527|STE20_SCHPO	4.00e-11	50.8
TRINITY_DN38626_c0_g1_i1.p1	sp|P82968|MCPI_MELCP	1.40e-11	52.4				TRINITY_DN836_c0_g1_i13.p1	sp|P50527|STE20_SCHPO	2.32e-15	70.9
TRINITY_DN39102_c0_g3_i1.p1	sp|Q8K480|MFRP_MOUSE	4.45e-15	64.7				TRINITY_DN836_c0_g1_i17.p1	sp|P50527|STE20_SCHPO	2.32e-15	70.9
TRINITY_DN39150_c0_g10_i1.p1	sp|Q9BY79|MFRP_HUMAN	8.56e-17	68.6				TRINITY_DN836_c0_g1_i18.p1	sp|P50527|STE20_SCHPO	2.32e-15	70.9
TRINITY_DN39886_c2_g1_i1.p1	sp|P00742|FA10_HUMAN	4.37e-16	67.8				TRINITY_DN84439_c0_g3_i1.p1	sp|Q10056|SHK2_SCHPO	2.33e-11	57.0
TRINITY_DN4058_c0_g4_i1.p1	sp|Q5VYJ5|MALR1_HUMAN	4.55e-16	67.0				TRINITY_DN8504_c0_g4_i1.p1	sp|Q10056|SHK2_SCHPO	3.56e-20	81.6
TRINITY_DN4058_c0_g4_i1.p1	sp|Q5VYJ5|MALR1_HUMAN	1.65e-13	59.7				TRINITY_DN8578_c0_g1_i1.p1	sp|Q8I4B0|KCNSK_CAEEL	1.13e-39	134
TRINITY_DN4058_c0_g4_i1.p1	sp|Q5VYJ5|MALR1_HUMAN	9.63e-12	54.7				TRINITY_DN8578_c0_g6_i1.p1	sp|Q8I4B0|KCNSK_CAEEL	2.19e-26	93.6
TRINITY_DN41298_c0_g1_i1.p1	sp|Q9BY79|MFRP_HUMAN	9.52e-12	55.1				TRINITY_DN8578_c0_g8_i1.p1	sp|Q96PR1|KCNC2_HUMAN	8.96e-24	86.7
TRINITY_DN41490_c0_g6_i1.p1	sp|P15989|CO6A3_CHICK	3.47e-13	60.1				TRINITY_DN88184_c0_g6_i1.p1	sp|Q8I4B0|KCNSK_CAEEL	5.52e-26	96.7
TRINITY_DN42329_c0_g2_i1.p1	sp|Q5VYJ5|MALR1_HUMAN	9.39e-27	98.2				TRINITY_DN9138_c2_g2_i1.p1	sp|Q10056|SHK2_SCHPO	6.75e-14	60.8
TRINITY_DN42329_c0_g2_i1.p1	sp|Q5VYJ5|MALR1_HUMAN	8.35e-14	61.2				TRINITY_DN9187_c0_g7_i1.p1	sp|P50527|STE20_SCHPO	4.86e-13	61.6
TRINITY_DN42329_c0_g2_i1.p1	sp|Q5VYJ5|MALR1_HUMAN	3.74e-13	59.3				TRINITY_DN93684_c0_g4_i2.p1	sp|P50527|STE20_SCHPO	3.77e-11	55.1
TRINITY_DN42413_c0_g2_i1.p1	sp|Q2UY09|COSA1_HUMAN	1.18e-15	67.8				TRINITY_DN9453_c0_g3_i2.p1	sp|P50527|STE20_SCHPO	2.81e-11	54.3
TRINITY_DN42550_c2_g1_i1.p1	sp|P15989|CO6A3_CHICK	1.46e-12	56.2				TRINITY_DN94730_c0_g3_i1.p1	sp|Q9Y566|SHAN1_HUMAN	9.32e-11	53.5
TRINITY_DN46131_c0_g13_i1.p1	sp|P15989|CO6A3_CHICK	8.44e-17	73.6				TRINITY_DN94730_c0_g3_i2.p1	sp|Q9Y566|SHAN1_HUMAN	2.07e-11	54.7
TRINITY_DN46131_c0_g13_i1.p1	sp|P15989|CO6A3_CHICK	2.10e-12	60.5				TRINITY_DN98576_c0_g2_i1.p1	sp|Q9BYB0|SHAN3_HUMAN	7.50e-11	51.2
TRINITY_DN46131_c0_g13_i1.p1	sp|P15989|CO6A3_CHICK	3.59e-12	59.7				TRINITY_DN98576_c0_g2_i2.p1	sp|Q9JLU4|SHAN3_RAT	9.18e-11	50.8
TRINITY_DN46131_c0_g13_i1.p1	sp|P15989|CO6A3_CHICK	2.30e-11	57.4				TRINITY_DN99814_c0_g3_i1.p1	sp|Q14B80|KCNC2_MOUSE	1.38e-39	134
TRINITY_DN46131_c0_g13_i1.p1	sp|P15989|CO6A3_CHICK	5.00e-11	56.2				TRINITY_DN99814_c0_g8_i1.p1	sp|P22462|KCNC2_RAT	1.94e-39	133
TRINITY_DN46131_c0_g16_i1.p1	sp|P15989|CO6A3_CHICK	1.43e-16	70.9
TRINITY_DN46131_c0_g16_i1.p1	sp|P15989|CO6A3_CHICK	1.91e-15	67.8
TRINITY_DN46131_c0_g16_i1.p1	sp|P15989|CO6A3_CHICK	8.62e-14	62.8
TRINITY_DN46131_c0_g16_i1.p1	sp|P15989|CO6A3_CHICK	1.09e-13	62.4
TRINITY_DN46131_c0_g16_i1.p1	sp|P15989|CO6A3_CHICK	7.07e-13	60.1
TRINITY_DN46131_c0_g16_i1.p1	sp|P15989|CO6A3_CHICK	6.99e-12	57.4
TRINITY_DN46131_c0_g16_i1.p1	sp|P15989|CO6A3_CHICK	8.87e-12	57.0
TRINITY_DN46131_c0_g8_i1.p1	sp|P15989|CO6A3_CHICK	4.89e-16	67.8
TRINITY_DN46131_c0_g8_i1.p1	sp|P15989|CO6A3_CHICK	1.42e-15	66.6
TRINITY_DN46131_c0_g8_i1.p1	sp|P15989|CO6A3_CHICK	9.14e-15	64.3
TRINITY_DN46131_c0_g8_i1.p1	sp|P15989|CO6A3_CHICK	6.88e-14	61.6
TRINITY_DN46131_c0_g8_i1.p1	sp|P15989|CO6A3_CHICK	6.98e-12	55.8
TRINITY_DN46131_c0_g8_i1.p1	sp|P15989|CO6A3_CHICK	1.55e-11	55.1
TRINITY_DN46131_c0_g8_i1.p1	sp|P15989|CO6A3_CHICK	1.61e-11	54.7
TRINITY_DN4670_c0_g1_i1.p1	sp|P51559|BLI4_CAEEL	9.24e-58	188
TRINITY_DN47994_c0_g3_i4.p1	sp|P35030|TRY3_HUMAN	1.85e-17	70.1
TRINITY_DN48857_c0_g17_i1.p1	sp|Q9EPX2|PPN_MOUSE	2.69e-11	53.9
TRINITY_DN49076_c0_g1_i1.p1	sp|P12111|CO6A3_HUMAN	1.52e-14	63.2
TRINITY_DN49596_c1_g1_i1.p1	sp|Q5VYJ5|MALR1_HUMAN	1.94e-19	77.4
TRINITY_DN49596_c1_g1_i1.p1	sp|Q5VYJ5|MALR1_HUMAN	8.64e-17	69.7
TRINITY_DN49596_c1_g1_i1.p1	sp|Q5VYJ5|MALR1_HUMAN	2.55e-12	57.0
TRINITY_DN49596_c1_g1_i2.p1	sp|Q5VYJ5|MALR1_HUMAN	4.46e-19	76.3
TRINITY_DN49596_c1_g1_i2.p1	sp|Q5VYJ5|MALR1_HUMAN	2.14e-18	74.3
TRINITY_DN49596_c1_g1_i2.p1	sp|Q5VYJ5|MALR1_HUMAN	1.95e-12	57.4
TRINITY_DN49596_c1_g1_i3.p1	sp|Q5VYJ5|MALR1_HUMAN	2.74e-19	76.3
TRINITY_DN49596_c1_g1_i3.p1	sp|Q5VYJ5|MALR1_HUMAN	3.62e-15	64.7
TRINITY_DN49596_c1_g1_i3.p1	sp|Q5VYJ5|MALR1_HUMAN	8.58e-13	57.8
TRINITY_DN5074_c0_g4_i1.p1	sp|Q9Y5Y6|ST14_HUMAN	6.18e-19	76.3
TRINITY_DN51097_c2_g4_i1.p1	sp|Q9BYE2|TMPSD_HUMAN	2.79e-11	52.8
TRINITY_DN5114_c0_g1_i1.p1	sp|P15989|CO6A3_CHICK	1.84e-16	76.6
TRINITY_DN5114_c0_g1_i1.p1	sp|P15989|CO6A3_CHICK	2.93e-14	69.7
TRINITY_DN5114_c0_g1_i1.p1	sp|P15989|CO6A3_CHICK	2.12e-13	66.6
TRINITY_DN51438_c0_g8_i1.p1	sp|Q9EPX2|PPN_MOUSE	7.39e-14	63.2
TRINITY_DN5327_c1_g9_i1.p1	sp|O95428|PPN_HUMAN	2.42e-11	56.6
TRINITY_DN53313_c1_g2_i1.p1	sp|Q63870|CO7A1_MOUSE	9.64e-12	53.9
TRINITY_DN53313_c1_g2_i1.p1	sp|Q63870|CO7A1_MOUSE	8.97e-11	51.2
TRINITY_DN53353_c0_g4_i1.p1	sp|Q9Y5Y6|ST14_HUMAN	2.08e-22	88.2
TRINITY_DN53353_c0_g4_i1.p1	sp|Q9Y5Y6|ST14_HUMAN	2.27e-18	76.3
TRINITY_DN53353_c0_g4_i1.p1	sp|Q9Y5Y6|ST14_HUMAN	1.95e-15	67.8
TRINITY_DN53353_c0_g4_i1.p1	sp|Q9Y5Y6|ST14_HUMAN	3.29e-12	58.5
TRINITY_DN54193_c0_g4_i1.p1	sp|Q8K480|MFRP_MOUSE	1.45e-14	62.4
TRINITY_DN5591_c0_g2_i1.p1	sp|Q8K480|MFRP_MOUSE	8.32e-19	75.1
TRINITY_DN5591_c0_g2_i1.p1	sp|Q8K480|MFRP_MOUSE	2.84e-11	53.5
TRINITY_DN5770_c0_g2_i1.p1	sp|P15989|CO6A3_CHICK	4.75e-15	64.3
TRINITY_DN58142_c0_g9_i1.p1	sp|P12111|CO6A3_HUMAN	5.86e-13	58.2
TRINITY_DN58142_c0_g9_i1.p1	sp|P12111|CO6A3_HUMAN	9.02e-12	54.7
TRINITY_DN58142_c0_g9_i1.p1	sp|P12111|CO6A3_HUMAN	1.42e-11	54.3
TRINITY_DN58142_c0_g9_i1.p1	sp|P12111|CO6A3_HUMAN	4.47e-11	52.8
TRINITY_DN5849_c0_g1_i2.p2	sp|Q63870|CO7A1_MOUSE	5.55e-19	77.8
TRINITY_DN5849_c0_g1_i2.p1	sp|Q63870|CO7A1_MOUSE	5.55e-19	77.8
TRINITY_DN5849_c0_g1_i5.p1	sp|Q63870|CO7A1_MOUSE	5.55e-19	77.8
TRINITY_DN5849_c0_g1_i8.p2	sp|Q63870|CO7A1_MOUSE	5.55e-19	77.8
TRINITY_DN5849_c0_g1_i8.p1	sp|Q63870|CO7A1_MOUSE	5.55e-19	77.8
TRINITY_DN59917_c0_g2_i1.p1	sp|Q9BY79|MFRP_HUMAN	2.50e-18	81.3
TRINITY_DN59917_c0_g2_i1.p1	sp|Q9BY79|MFRP_HUMAN	9.54e-12	60.5
TRINITY_DN60707_c0_g2_i1.p1	sp|P51559|BLI4_CAEEL	4.92e-26	95.5
TRINITY_DN60922_c1_g2_i1.p1	sp|P00742|FA10_HUMAN	1.02e-11	53.9
TRINITY_DN64215_c0_g2_i1.p1	sp|Q63870|CO7A1_MOUSE	3.44e-19	79.7
TRINITY_DN64424_c0_g1_i2.p1	sp|Q8K480|MFRP_MOUSE	2.40e-21	83.2
TRINITY_DN65500_c0_g6_i1.p1	sp|P15989|CO6A3_CHICK	2.43e-13	60.5
TRINITY_DN65500_c0_g6_i1.p1	sp|P15989|CO6A3_CHICK	9.43e-12	55.8
TRINITY_DN65996_c0_g4_i1.p1	sp|Q9EPX2|PPN_MOUSE	5.05e-11	52.0
TRINITY_DN66437_c0_g1_i1.p1	sp|Q5U405|TMPSD_MOUSE	6.08e-26	96.3
TRINITY_DN66669_c1_g4_i1.p1	sp|Q8K480|MFRP_MOUSE	4.48e-12	55.8
TRINITY_DN68893_c0_g11_i1.p1	sp|Q63870|CO7A1_MOUSE	6.64e-11	55.8
TRINITY_DN6929_c0_g3_i1.p1	sp|O95428|PPN_HUMAN	3.85e-15	72.4
TRINITY_DN6929_c0_g3_i1.p1	sp|O95428|PPN_HUMAN	5.19e-14	68.6
TRINITY_DN6929_c0_g3_i2.p1	sp|O95428|PPN_HUMAN	3.74e-15	72.4
TRINITY_DN6929_c0_g3_i2.p1	sp|O95428|PPN_HUMAN	5.09e-14	68.6
TRINITY_DN6929_c0_g3_i3.p1	sp|O95428|PPN_HUMAN	3.43e-15	72.4
TRINITY_DN6929_c0_g3_i3.p1	sp|O95428|PPN_HUMAN	4.07e-14	68.9
TRINITY_DN7015_c1_g1_i1.p1	sp|Q9EPX2|PPN_MOUSE	6.49e-12	60.5
TRINITY_DN71027_c1_g2_i1.p1	sp|A2AJX4|MALR1_MOUSE	2.10e-23	87.4
TRINITY_DN71027_c1_g2_i1.p1	sp|A2AJX4|MALR1_MOUSE	6.93e-14	60.5
TRINITY_DN71027_c1_g2_i1.p1	sp|A2AJX4|MALR1_MOUSE	5.40e-12	55.1
TRINITY_DN71027_c3_g1_i1.p1	sp|Q5VYJ5|MALR1_HUMAN	1.11e-11	53.5
TRINITY_DN72846_c0_g1_i1.p1	sp|Q63870|CO7A1_MOUSE	6.19e-24	93.2
TRINITY_DN72846_c0_g1_i2.p1	sp|Q63870|CO7A1_MOUSE	4.73e-24	93.2
TRINITY_DN72960_c0_g3_i1.p1	sp|P51559|BLI4_CAEEL	1.61e-33	125
TRINITY_DN73820_c1_g8_i1.p1	sp|Q96NZ8|WFKN1_HUMAN	6.72e-11	51.6
TRINITY_DN75094_c0_g4_i1.p1	sp|Q5U405|TMPSD_MOUSE	3.32e-40	137
TRINITY_DN77193_c0_g2_i1.p1	sp|Q9EPX2|PPN_MOUSE	1.23e-12	64.3
TRINITY_DN77193_c0_g2_i1.p1	sp|Q9EPX2|PPN_MOUSE	3.37e-12	62.8
TRINITY_DN79661_c1_g3_i1.p1	sp|P00976|IBPC_BOVIN	3.09e-14	57.8
TRINITY_DN81161_c0_g4_i1.p1	sp|P0C5J5|WFKN1_RAT	1.73e-11	53.9
TRINITY_DN81927_c0_g4_i1.p1	sp|Q63870|CO7A1_MOUSE	4.12e-15	68.2
TRINITY_DN81927_c0_g4_i1.p1	sp|Q63870|CO7A1_MOUSE	6.60e-11	55.8
TRINITY_DN81937_c0_g3_i1.p1	sp|O95428|PPN_HUMAN	2.90e-14	70.5
TRINITY_DN81937_c0_g5_i1.p1	sp|Q9EPX2|PPN_MOUSE	7.46e-11	56.6
TRINITY_DN81937_c0_g5_i1.p1	sp|Q9EPX2|PPN_MOUSE	7.74e-11	56.6
TRINITY_DN8298_c0_g3_i1.p1	sp|Q9BY79|MFRP_HUMAN	1.83e-22	84.7
TRINITY_DN83511_c1_g2_i1.p2	sp|Q63870|CO7A1_MOUSE	1.36e-17	73.2
TRINITY_DN83511_c1_g2_i1.p2	sp|Q63870|CO7A1_MOUSE	8.05e-16	67.8
TRINITY_DN83511_c1_g2_i1.p2	sp|Q63870|CO7A1_MOUSE	7.28e-15	65.1
TRINITY_DN83511_c1_g2_i1.p2	sp|Q63870|CO7A1_MOUSE	2.04e-13	60.8
TRINITY_DN8518_c0_g1_i1.p1	sp|P51559|BLI4_CAEEL	5.46e-19	75.1
TRINITY_DN8518_c0_g6_i1.p1	sp|P51559|BLI4_CAEEL	3.04e-42	147
TRINITY_DN8969_c0_g1_i1.p1	sp|M9PE65|AXO_DROME	9.27e-21	84.3
TRINITY_DN909_c0_g2_i10.p1	sp|Q63870|CO7A1_MOUSE	3.76e-13	60.1
TRINITY_DN909_c0_g2_i3.p1	sp|Q63870|CO7A1_MOUSE	1.18e-13	62.8
TRINITY_DN909_c0_g2_i4.p1	sp|Q63870|CO7A1_MOUSE	1.18e-13	62.8
TRINITY_DN909_c0_g2_i5.p1	sp|Q63870|CO7A1_MOUSE	1.18e-13	62.8
TRINITY_DN909_c0_g2_i7.p1	sp|Q63870|CO7A1_MOUSE	1.18e-13	62.8
TRINITY_DN91089_c0_g3_i1.p1	sp|P15989|CO6A3_CHICK	1.41e-12	56.6
TRINITY_DN9117_c2_g6_i1.p1	sp|P00742|FA10_HUMAN	3.64e-11	52.8
TRINITY_DN911_c0_g6_i1.p1	sp|Q9Y5Y6|ST14_HUMAN	7.00e-21	81.6
TRINITY_DN911_c0_g6_i1.p1	sp|Q9Y5Y6|ST14_HUMAN	1.52e-19	77.8
TRINITY_DN92424_c0_g4_i1.p1	sp|Q63870|CO7A1_MOUSE	6.12e-16	68.6
TRINITY_DN92761_c1_g1_i1.p1	sp|Q9BYE2|TMPSD_HUMAN	3.49e-28	102
TRINITY_DN9361_c0_g2_i1.p2	sp|O95428|PPN_HUMAN	1.66e-11	53.1
TRINITY_DN95759_c0_g2_i1.p1	sp|Q5VYJ5|MALR1_HUMAN	1.34e-16	68.6
TRINITY_DN96931_c1_g6_i1.p1	sp|P15989|CO6A3_CHICK	7.87e-11	52.0
TRINITY_DN99778_c0_g4_i2.p1	sp|P51559|BLI4_CAEEL	5.77e-31	109

## Sheet: Blastp_toxprot_P_borealis
Blastp against ToxProt database using Pachycerianthus borealis transcriptome - Kunitz-type proteins									ShK-like proteins
Query Sequence ID	Subject Sequence ID	E-value	Bitscore					Query Sequence ID	Subject Sequence ID	E-value	Bitscore
TRINITY_DN10045_c0_g1_i2.p1	sp|Q02388|CO7A1_HUMAN	8.49e-11	60.1					TRINITY_DN10018_c0_g2_i2.p1	sp|P50527|STE20_SCHPO	1.52e-36	135
TRINITY_DN1012_c0_g1_i2.p1	sp|A0A072UTP9|CATB_MEDTR	1.55e-68	219					TRINITY_DN10018_c0_g2_i3.p1	sp|P50527|STE20_SCHPO	1.28e-36	134
TRINITY_DN1012_c0_g1_i6.p1	sp|A0A072UTP9|CATB_MEDTR	1.55e-68	219					TRINITY_DN10046_c0_g2_i1.p1	sp|Q9XU75|SURO1_CAEEL	7.23e-14	66.2
TRINITY_DN1026_c0_g1_i31.p1	sp|Q63870|CO7A1_MOUSE	3.50e-15	71.2					TRINITY_DN10056_c0_g3_i1.p1	sp|P50527|STE20_SCHPO	3.95e-16	75.5
TRINITY_DN10357_c0_g1_i1.p1	sp|F4J8K6|RRP5_ARATH	0.0	607					TRINITY_DN10168_c0_g2_i2.p1	sp|Q9Y566|SHAN1_HUMAN	1.87e-11	60.1
TRINITY_DN10357_c0_g1_i1.p1	sp|F4J8K6|RRP5_ARATH	1.57e-72	263					TRINITY_DN10364_c0_g1_i1.p1	sp|Q20191|NAS13_CAEEL	3.08e-42	144
TRINITY_DN103895_c0_g1_i1.p1	sp|P15989|CO6A3_CHICK	7.99e-28	110					TRINITY_DN10364_c0_g1_i10.p1	sp|Q19269|NAS14_CAEEL	1.01e-41	145
TRINITY_DN103895_c0_g1_i1.p1	sp|P15989|CO6A3_CHICK	4.96e-19	83.2					TRINITY_DN10364_c0_g1_i14.p1	sp|Q19269|NAS14_CAEEL	2.10e-42	147
TRINITY_DN103895_c0_g1_i1.p1	sp|P15989|CO6A3_CHICK	2.12e-18	81.3					TRINITY_DN10364_c0_g1_i17.p1	sp|Q20191|NAS13_CAEEL	2.09e-41	145
TRINITY_DN103895_c0_g1_i1.p1	sp|P15989|CO6A3_CHICK	4.00e-16	74.3					TRINITY_DN10364_c0_g1_i22.p1	sp|Q19269|NAS14_CAEEL	2.85e-40	139
TRINITY_DN103895_c0_g1_i1.p1	sp|P15989|CO6A3_CHICK	8.98e-14	67.0					TRINITY_DN10364_c0_g1_i26.p1	sp|Q20191|NAS13_CAEEL	1.16e-41	141
TRINITY_DN103895_c0_g1_i1.p1	sp|P15989|CO6A3_CHICK	7.57e-11	57.8					TRINITY_DN10364_c0_g1_i4.p1	sp|Q19269|NAS14_CAEEL	2.28e-41	145
TRINITY_DN103899_c0_g1_i1.p1	sp|Q9Y5Y6|ST14_HUMAN	8.44e-16	68.9					TRINITY_DN10364_c0_g1_i9.p1	sp|Q19269|NAS14_CAEEL	2.53e-41	145
TRINITY_DN104261_c0_g1_i1.p1	sp|P15989|CO6A3_CHICK	1.58e-18	80.1					TRINITY_DN1041_c0_g1_i2.p1	sp|P55115|NAS15_CAEEL	1.93e-53	176
TRINITY_DN104261_c0_g1_i1.p1	sp|P15989|CO6A3_CHICK	2.80e-15	70.1					TRINITY_DN1041_c0_g1_i4.p1	sp|P55115|NAS15_CAEEL	4.27e-53	175
TRINITY_DN104261_c0_g1_i1.p1	sp|P15989|CO6A3_CHICK	1.13e-13	65.5					TRINITY_DN104289_c0_g1_i1.p1	sp|Q20191|NAS13_CAEEL	1.37e-53	179
TRINITY_DN104261_c0_g1_i1.p1	sp|P15989|CO6A3_CHICK	1.80e-11	58.5					TRINITY_DN104344_c0_g1_i1.p1	sp|Q9BYB0|SHAN3_HUMAN	1.09e-11	57.8
TRINITY_DN104296_c0_g1_i1.p1	sp|Q8K480|MFRP_MOUSE	3.26e-31	122					TRINITY_DN104502_c0_g1_i1.p1	sp|Q96PR1|KCNC2_HUMAN	3.26e-47	155
TRINITY_DN104296_c0_g1_i1.p1	sp|Q8K480|MFRP_MOUSE	9.66e-16	73.9					TRINITY_DN104611_c0_g1_i1.p1	sp|O88676|MMP23_MOUSE	4.79e-35	122
TRINITY_DN104296_c0_g1_i1.p1	sp|Q8K480|MFRP_MOUSE	1.07e-11	61.2					TRINITY_DN104724_c0_g1_i1.p1	sp|O75900|MMP23_HUMAN	7.85e-25	98.6
TRINITY_DN104352_c0_g1_i1.p1	sp|Q02388|CO7A1_HUMAN	2.80e-16	73.6					TRINITY_DN104822_c0_g1_i1.p1	sp|O88272|MMP23_RAT	4.65e-29	107
TRINITY_DN104352_c0_g1_i1.p1	sp|Q02388|CO7A1_HUMAN	1.18e-12	62.4					TRINITY_DN105274_c0_g1_i1.p1	sp|P50527|STE20_SCHPO	4.10e-29	109
TRINITY_DN104654_c0_g1_i1.p1	sp|Q868Z9|PPN_DROME	7.05e-11	57.8					TRINITY_DN10543_c2_g3_i1.p1	sp|Q8I4B0|KCNSK_CAEEL	9.28e-63	206
TRINITY_DN104918_c0_g1_i1.p1	sp|P35030|TRY3_HUMAN	1.25e-56	183					TRINITY_DN1054_c1_g1_i2.p1	sp|P50527|STE20_SCHPO	9.45e-33	126
TRINITY_DN1055_c0_g1_i4.p1	sp|Q9EPX2|PPN_MOUSE	1.61e-12	64.3					TRINITY_DN1055_c0_g1_i1.p1	sp|Q19673|TYR3_CAEEL	1.04e-20	87.4
TRINITY_DN1055_c0_g1_i7.p1	sp|Q9EPX2|PPN_MOUSE	5.67e-12	60.1					TRINITY_DN1055_c0_g1_i10.p1	sp|Q19673|TYR3_CAEEL	1.48e-21	88.6
TRINITY_DN105866_c0_g1_i2.p1	sp|P82968|MCPI_MELCP	1.53e-19	79.3					TRINITY_DN1055_c0_g1_i13.p1	sp|Q19673|TYR3_CAEEL	1.63e-21	89.0
TRINITY_DN105866_c0_g1_i2.p1	sp|P82968|MCPI_MELCP	4.81e-13	61.2					TRINITY_DN1055_c0_g1_i21.p1	sp|Q19673|TYR3_CAEEL	1.52e-21	88.6
TRINITY_DN106313_c0_g1_i1.p1	sp|Q02388|CO7A1_HUMAN	1.31e-17	80.1					TRINITY_DN1055_c0_g1_i24.p1	sp|Q19673|TYR3_CAEEL	1.04e-20	87.4
TRINITY_DN107363_c0_g1_i1.p1	sp|Q5VYJ5|MALR1_HUMAN	8.51e-37	134					TRINITY_DN1055_c0_g1_i25.p1	sp|Q19673|TYR3_CAEEL	1.04e-20	87.4
TRINITY_DN107363_c0_g1_i1.p1	sp|Q5VYJ5|MALR1_HUMAN	5.62e-36	132					TRINITY_DN1055_c0_g1_i30.p1	sp|Q19673|TYR3_CAEEL	2.78e-21	87.0
TRINITY_DN107363_c0_g1_i1.p1	sp|Q5VYJ5|MALR1_HUMAN	1.95e-32	122					TRINITY_DN1055_c0_g1_i4.p1	sp|Q19673|TYR3_CAEEL	5.34e-21	89.0
TRINITY_DN107363_c0_g1_i1.p1	sp|Q5VYJ5|MALR1_HUMAN	8.58e-29	111					TRINITY_DN105654_c0_g1_i1.p1	sp|Q10056|SHK2_SCHPO	3.38e-12	55.8
TRINITY_DN107363_c0_g1_i1.p1	sp|Q5VYJ5|MALR1_HUMAN	3.29e-20	85.9					TRINITY_DN1057_c1_g2_i2.p1	sp|Q10056|SHK2_SCHPO	4.75e-29	115
TRINITY_DN107363_c0_g1_i1.p1	sp|Q5VYJ5|MALR1_HUMAN	2.64e-11	58.5					TRINITY_DN105940_c0_g1_i1.p1	sp|Q10056|SHK2_SCHPO	4.08e-13	56.2
TRINITY_DN10838_c0_g1_i1.p1	sp|P00742|FA10_HUMAN	8.07e-11	56.2					TRINITY_DN10612_c0_g1_i2.p1	sp|P50527|STE20_SCHPO	3.34e-22	90.1
TRINITY_DN10908_c0_g2_i2.p1	sp|Q9EPX2|PPN_MOUSE	2.32e-13	68.9					TRINITY_DN10612_c0_g1_i3.p1	sp|P50527|STE20_SCHPO	3.34e-22	90.1
TRINITY_DN10908_c0_g2_i3.p1	sp|Q9EPX2|PPN_MOUSE	2.11e-13	69.3					TRINITY_DN10612_c0_g1_i4.p1	sp|P50527|STE20_SCHPO	3.34e-22	90.1
TRINITY_DN109207_c0_g1_i1.p1	sp|Q9EPX2|PPN_MOUSE	1.94e-17	70.5					TRINITY_DN1065_c0_g1_i1.p1	sp|P50527|STE20_SCHPO	5.60e-26	99.8
TRINITY_DN109207_c0_g1_i1.p1	sp|Q9EPX2|PPN_MOUSE	1.35e-14	62.4					TRINITY_DN1065_c0_g1_i2.p1	sp|P50527|STE20_SCHPO	5.60e-26	99.8
TRINITY_DN109635_c0_g1_i1.p1	sp|Q868Z9|PPN_DROME	5.96e-13	57.4					TRINITY_DN10678_c0_g1_i3.p1	sp|P50527|STE20_SCHPO	2.19e-40	152
TRINITY_DN1114_c0_g5_i1.p2	sp|Q90W98|VKT4_PSETT	4.97e-17	65.1					TRINITY_DN10678_c0_g1_i4.p1	sp|P50527|STE20_SCHPO	2.05e-40	152
TRINITY_DN1114_c0_g5_i2.p2	sp|Q90W98|VKT4_PSETT	4.97e-17	65.1					TRINITY_DN10680_c0_g1_i2.p1	sp|P50527|STE20_SCHPO	3.20e-16	75.5
TRINITY_DN1114_c0_g6_i2.p2	sp|Q90W98|VKT4_PSETT	4.97e-17	65.1					TRINITY_DN10680_c0_g1_i3.p1	sp|P50527|STE20_SCHPO	3.04e-16	75.5
TRINITY_DN113138_c0_g1_i1.p1	sp|Q5VYJ5|MALR1_HUMAN	1.56e-17	71.6					TRINITY_DN10689_c0_g4_i1.p1	sp|Q14B80|KCNC2_MOUSE	1.16e-108	334
TRINITY_DN113138_c0_g1_i1.p1	sp|Q5VYJ5|MALR1_HUMAN	8.80e-15	63.9					TRINITY_DN106952_c0_g1_i1.p1	sp|Q9UHJ6|SHPK_HUMAN	1.28e-61	194
TRINITY_DN1134_c1_g6_i1.p1	sp|P00742|FA10_HUMAN	4.13e-42	155					TRINITY_DN10705_c2_g2_i1.p1	sp|Q10056|SHK2_SCHPO	7.17e-29	112
TRINITY_DN11394_c0_g1_i4.p1	sp|Q868Z9|PPN_DROME	6.04e-11	52.4					TRINITY_DN10705_c2_g2_i2.p1	sp|Q10056|SHK2_SCHPO	7.17e-29	112
TRINITY_DN11397_c0_g1_i4.p1	sp|Q9Y5Y6|ST14_HUMAN	7.50e-32	115					TRINITY_DN10735_c0_g8_i1.p1	sp|Q9BYB0|SHAN3_HUMAN	8.47e-17	77.8
TRINITY_DN11397_c0_g1_i5.p1	sp|Q5U405|TMPSD_MOUSE	1.27e-11	58.9					TRINITY_DN107869_c1_g1_i1.p1	sp|Q9UPX8|SHAN2_HUMAN	7.49e-11	50.1
TRINITY_DN11397_c0_g1_i6.p1	sp|Q9Y5Y6|ST14_HUMAN	1.65e-44	161					TRINITY_DN107884_c0_g1_i1.p1	sp|P22462|KCNC2_RAT	5.23e-29	103
TRINITY_DN1142_c3_g1_i13.p1	sp|Q9LT78|RD21C_ARATH	1.52e-65	213					TRINITY_DN10856_c0_g2_i1.p1	sp|Q9Y566|SHAN1_HUMAN	7.79e-15	67.8
TRINITY_DN1142_c3_g1_i4.p1	sp|Q9LT78|RD21C_ARATH	1.52e-65	213					TRINITY_DN10940_c0_g2_i1.p1	sp|P50527|STE20_SCHPO	2.99e-97	300
TRINITY_DN11439_c1_g1_i2.p1	sp|P51559|BLI4_CAEEL	3.24e-152	460					TRINITY_DN10940_c0_g2_i3.p1	sp|P50527|STE20_SCHPO	2.99e-97	300
TRINITY_DN11439_c1_g1_i5.p1	sp|P51559|BLI4_CAEEL	2.20e-152	457					TRINITY_DN11068_c0_g1_i3.p1	sp|P50527|STE20_SCHPO	3.71e-19	83.2
TRINITY_DN11439_c1_g1_i6.p1	sp|P51559|BLI4_CAEEL	1.64e-151	460					TRINITY_DN11068_c0_g1_i7.p1	sp|P50527|STE20_SCHPO	4.09e-19	81.3
TRINITY_DN11452_c0_g1_i2.p1	sp|Q868Z9|PPN_DROME	6.98e-20	87.8					TRINITY_DN11102_c1_g1_i1.p1	sp|P50527|STE20_SCHPO	8.82e-29	109
TRINITY_DN11452_c0_g1_i2.p1	sp|Q868Z9|PPN_DROME	5.92e-17	78.6					TRINITY_DN11156_c0_g1_i2.p1	sp|P54190|TES26_TOXCA	2.29e-18	72.8
TRINITY_DN11452_c0_g1_i5.p1	sp|Q868Z9|PPN_DROME	2.26e-20	88.2					TRINITY_DN11204_c0_g1_i1.p1	sp|Q9Y566|SHAN1_HUMAN	4.03e-12	57.8
TRINITY_DN11452_c0_g1_i5.p1	sp|Q868Z9|PPN_DROME	4.14e-17	78.2					TRINITY_DN11204_c0_g1_i1.p1	sp|Q9Y566|SHAN1_HUMAN	2.13e-11	55.8
TRINITY_DN11452_c0_g2_i3.p1	sp|Q868Z9|PPN_DROME	1.38e-20	88.6					TRINITY_DN1120_c0_g1_i10.p1	sp|Q19269|NAS14_CAEEL	4.76e-48	165
TRINITY_DN11452_c0_g2_i3.p1	sp|Q868Z9|PPN_DROME	3.22e-17	78.2					TRINITY_DN1120_c0_g1_i2.p1	sp|Q19269|NAS14_CAEEL	5.18e-48	162
TRINITY_DN11452_c0_g2_i4.p1	sp|Q868Z9|PPN_DROME	2.05e-116	385					TRINITY_DN1120_c0_g1_i3.p1	sp|Q20191|NAS13_CAEEL	2.40e-48	164
TRINITY_DN1160_c0_g1_i1.p1	sp|Q02388|CO7A1_HUMAN	4.68e-60	221					TRINITY_DN1120_c0_g1_i5.p1	sp|Q19269|NAS14_CAEEL	4.76e-48	165
TRINITY_DN1160_c0_g1_i1.p1	sp|Q02388|CO7A1_HUMAN	3.88e-52	196					TRINITY_DN11270_c1_g1_i2.p1	sp|Q23490|MLT7_CAEEL	3.24e-40	152
TRINITY_DN1160_c0_g1_i1.p1	sp|Q02388|CO7A1_HUMAN	1.94e-47	180					TRINITY_DN11270_c1_g1_i3.p1	sp|Q23490|MLT7_CAEEL	2.72e-17	79.0
TRINITY_DN1160_c0_g1_i1.p1	sp|Q02388|CO7A1_HUMAN	5.06e-42	162					TRINITY_DN11270_c1_g1_i4.p1	sp|Q23490|MLT7_CAEEL	3.57e-38	145
TRINITY_DN1160_c0_g1_i1.p1	sp|Q02388|CO7A1_HUMAN	1.60e-25	108					TRINITY_DN11296_c0_g1_i12.p1	sp|Q9WV48|SHAN1_RAT	4.73e-16	74.7
TRINITY_DN1160_c0_g1_i1.p1	sp|Q02388|CO7A1_HUMAN	1.68e-24	105					TRINITY_DN11296_c0_g1_i12.p1	sp|Q9WV48|SHAN1_RAT	3.19e-13	65.5
TRINITY_DN1160_c0_g1_i3.p1	sp|Q02388|CO7A1_HUMAN	2.37e-60	223					TRINITY_DN11296_c0_g1_i12.p1	sp|Q9WV48|SHAN1_RAT	2.21e-11	59.3
TRINITY_DN1160_c0_g1_i3.p1	sp|Q02388|CO7A1_HUMAN	1.88e-53	200					TRINITY_DN11297_c0_g1_i7.p2	sp|Q9WV48|SHAN1_RAT	2.28e-12	61.6
TRINITY_DN1160_c0_g1_i3.p1	sp|Q02388|CO7A1_HUMAN	5.58e-48	182					TRINITY_DN11300_c1_g1_i2.p1	sp|P50527|STE20_SCHPO	4.88e-14	67.4
TRINITY_DN1160_c0_g1_i3.p1	sp|Q02388|CO7A1_HUMAN	3.91e-42	163					TRINITY_DN11300_c1_g1_i4.p1	sp|P50527|STE20_SCHPO	1.05e-31	124
TRINITY_DN1160_c0_g1_i3.p1	sp|Q02388|CO7A1_HUMAN	2.54e-29	121					TRINITY_DN11300_c1_g1_i6.p1	sp|P50527|STE20_SCHPO	2.88e-17	77.8
TRINITY_DN1160_c0_g1_i3.p1	sp|Q02388|CO7A1_HUMAN	4.60e-25	107					TRINITY_DN11343_c1_g1_i1.p1	sp|P50527|STE20_SCHPO	2.87e-17	77.8
TRINITY_DN1160_c0_g1_i3.p1	sp|Q02388|CO7A1_HUMAN	5.35e-24	103					TRINITY_DN11343_c2_g1_i12.p1	sp|Q96PR1|KCNC2_HUMAN	1.45e-79	257
TRINITY_DN1160_c0_g1_i5.p1	sp|Q02388|CO7A1_HUMAN	2.35e-69	254					TRINITY_DN11343_c2_g1_i14.p1	sp|Q96PR1|KCNC2_HUMAN	1.45e-79	257
TRINITY_DN1160_c0_g1_i5.p1	sp|Q02388|CO7A1_HUMAN	4.74e-67	246					TRINITY_DN11343_c2_g1_i19.p1	sp|Q96PR1|KCNC2_HUMAN	1.45e-79	257
TRINITY_DN1160_c0_g1_i5.p1	sp|Q02388|CO7A1_HUMAN	1.21e-61	229					TRINITY_DN11343_c2_g1_i21.p1	sp|Q96PR1|KCNC2_HUMAN	1.45e-79	257
TRINITY_DN1160_c0_g1_i5.p1	sp|Q02388|CO7A1_HUMAN	3.22e-52	197					TRINITY_DN11343_c2_g1_i26.p1	sp|P22462|KCNC2_RAT	4.49e-77	260
TRINITY_DN1160_c0_g1_i5.p1	sp|Q02388|CO7A1_HUMAN	2.38e-34	139					TRINITY_DN11343_c2_g1_i28.p1	sp|Q96PR1|KCNC2_HUMAN	1.45e-79	257
TRINITY_DN1160_c0_g1_i5.p1	sp|Q02388|CO7A1_HUMAN	1.01e-33	137					TRINITY_DN11400_c1_g1_i13.p1	sp|P50527|STE20_SCHPO	1.14e-35	135
TRINITY_DN1160_c0_g1_i5.p1	sp|Q02388|CO7A1_HUMAN	1.45e-19	90.5					TRINITY_DN11400_c1_g1_i7.p2	sp|P50527|STE20_SCHPO	1.14e-35	135
TRINITY_DN1160_c0_g1_i5.p1	sp|Q02388|CO7A1_HUMAN	1.85e-12	67.0					TRINITY_DN11402_c0_g1_i10.p1	sp|Q9JLU4|SHAN3_RAT	1.68e-12	57.4
TRINITY_DN1168_c0_g1_i1.p1	sp|Q8K480|MFRP_MOUSE	1.32e-19	87.8					TRINITY_DN11402_c0_g1_i11.p1	sp|Q10056|SHK2_SCHPO	1.44e-15	73.6
TRINITY_DN1168_c0_g1_i1.p1	sp|Q8K480|MFRP_MOUSE	1.59e-19	87.4					TRINITY_DN11402_c0_g1_i3.p1	sp|Q10056|SHK2_SCHPO	1.23e-15	73.9
TRINITY_DN1168_c0_g1_i1.p1	sp|Q8K480|MFRP_MOUSE	2.99e-12	63.9					TRINITY_DN11402_c0_g1_i5.p1	sp|Q10056|SHK2_SCHPO	1.33e-14	68.2
TRINITY_DN1168_c0_g1_i1.p1	sp|Q8K480|MFRP_MOUSE	4.75e-12	63.5					TRINITY_DN11402_c0_g1_i9.p1	sp|Q10056|SHK2_SCHPO	4.35e-16	72.0
TRINITY_DN1168_c0_g1_i1.p1	sp|Q8K480|MFRP_MOUSE	7.18e-12	62.8					TRINITY_DN11402_c0_g1_i9.p2	sp|Q9JLU4|SHAN3_RAT	8.93e-12	57.4
TRINITY_DN1168_c0_g1_i2.p1	sp|Q8K480|MFRP_MOUSE	1.34e-19	87.8					TRINITY_DN11402_c2_g1_i1.p1	sp|Q9WV48|SHAN1_RAT	5.61e-12	56.2
TRINITY_DN1168_c0_g1_i2.p1	sp|Q8K480|MFRP_MOUSE	1.57e-19	87.4					TRINITY_DN11468_c0_g1_i2.p1	sp|Q9WV48|SHAN1_RAT	2.05e-12	63.2
TRINITY_DN1168_c0_g1_i2.p1	sp|Q8K480|MFRP_MOUSE	3.07e-12	63.9					TRINITY_DN11468_c0_g1_i5.p1	sp|Q9WV48|SHAN1_RAT	2.05e-12	63.2
TRINITY_DN1168_c0_g1_i2.p1	sp|Q8K480|MFRP_MOUSE	4.75e-12	63.5					TRINITY_DN1149_c3_g1_i1.p1	sp|P50527|STE20_SCHPO	8.28e-21	87.0
TRINITY_DN1168_c0_g1_i2.p1	sp|Q8K480|MFRP_MOUSE	7.18e-12	62.8					TRINITY_DN1149_c3_g1_i2.p1	sp|P50527|STE20_SCHPO	8.28e-21	87.0
TRINITY_DN116_c0_g1_i1.p1	sp|Q9EPX2|PPN_MOUSE	5.34e-18	83.6					TRINITY_DN1149_c3_g1_i3.p1	sp|P50527|STE20_SCHPO	8.28e-21	87.0
TRINITY_DN116_c0_g1_i1.p1	sp|Q9EPX2|PPN_MOUSE	1.31e-11	62.4					TRINITY_DN1149_c3_g1_i5.p1	sp|P50527|STE20_SCHPO	8.28e-21	87.0
TRINITY_DN116_c0_g1_i2.p1	sp|Q9EPX2|PPN_MOUSE	4.66e-18	83.6					TRINITY_DN1153_c0_g1_i2.p1	sp|Q8LAN3|P4H4_ARATH	2.01e-18	77.4
TRINITY_DN116_c0_g1_i2.p1	sp|Q9EPX2|PPN_MOUSE	1.12e-11	62.8					TRINITY_DN1153_c0_g1_i3.p1	sp|Q8LAN3|P4H4_ARATH	2.01e-18	77.4
TRINITY_DN116_c0_g1_i4.p1	sp|Q9EPX2|PPN_MOUSE	5.29e-18	82.4					TRINITY_DN11589_c0_g4_i1.p1	sp|Q8LAN3|P4H4_ARATH	3.19e-18	76.6
TRINITY_DN116_c0_g1_i4.p1	sp|Q9EPX2|PPN_MOUSE	4.82e-12	63.2					TRINITY_DN11670_c2_g1_i1.p1	sp|P50527|STE20_SCHPO	9.01e-26	105
TRINITY_DN116_c0_g1_i4.p1	sp|Q9EPX2|PPN_MOUSE	6.62e-11	59.3					TRINITY_DN11670_c2_g1_i2.p1	sp|P50527|STE20_SCHPO	1.31e-25	104
TRINITY_DN116_c0_g1_i5.p1	sp|Q9EPX2|PPN_MOUSE	5.34e-18	83.6					TRINITY_DN116_c0_g1_i1.p1	sp|P50527|STE20_SCHPO	3.89e-18	81.3
TRINITY_DN116_c0_g1_i5.p1	sp|Q9EPX2|PPN_MOUSE	1.31e-11	62.4					TRINITY_DN116_c0_g1_i2.p1	sp|P50527|STE20_SCHPO	4.03e-18	81.3
TRINITY_DN11709_c0_g1_i3.p1	sp|Q63870|CO7A1_MOUSE	3.07e-11	61.2					TRINITY_DN116_c0_g1_i5.p1	sp|P50527|STE20_SCHPO	3.89e-18	81.3
TRINITY_DN11709_c0_g1_i4.p1	sp|Q63870|CO7A1_MOUSE	1.93e-12	64.7					TRINITY_DN11721_c0_g2_i2.p1	sp|Q10056|SHK2_SCHPO	2.79e-16	71.6
TRINITY_DN11709_c0_g1_i5.p1	sp|Q63870|CO7A1_MOUSE	1.25e-11	62.8					TRINITY_DN11962_c0_g1_i1.p1	sp|Q9WV48|SHAN1_RAT	1.07e-13	68.6
TRINITY_DN11806_c0_g1_i1.p1	sp|P35030|TRY3_HUMAN	3.32e-22	90.9					TRINITY_DN11962_c0_g1_i1.p1	sp|Q9WV48|SHAN1_RAT	1.76e-13	67.8
TRINITY_DN11806_c0_g1_i2.p1	sp|P35030|TRY3_HUMAN	4.20e-24	92.4					TRINITY_DN11962_c0_g1_i1.p1	sp|Q9WV48|SHAN1_RAT	7.53e-13	65.9
TRINITY_DN11806_c0_g1_i3.p1	sp|P35030|TRY3_HUMAN	4.88e-22	90.9					TRINITY_DN12026_c0_g1_i1.p1	sp|Q9XU75|SURO1_CAEEL	2.28e-58	196
TRINITY_DN11807_c0_g1_i3.p1	sp|Q8K480|MFRP_MOUSE	9.03e-12	60.1					TRINITY_DN12026_c0_g1_i2.p1	sp|Q9XU75|SURO1_CAEEL	1.16e-58	196
TRINITY_DN1183_c0_g1_i1.p1	sp|Q9Y5Y6|ST14_HUMAN	2.74e-45	160					TRINITY_DN1204_c0_g2_i1.p1	sp|Q9WV48|SHAN1_RAT	6.55e-14	68.2
TRINITY_DN1183_c0_g1_i2.p1	sp|Q9Y5Y6|ST14_HUMAN	1.24e-38	140					TRINITY_DN1204_c0_g2_i2.p1	sp|Q9WV48|SHAN1_RAT	7.43e-14	68.2
TRINITY_DN1183_c0_g1_i3.p1	sp|Q9Y5Y6|ST14_HUMAN	7.38e-46	162					TRINITY_DN1211_c0_g1_i5.p1	sp|A7SXG9|NEP8_NEMVE	7.04e-12	58.2
TRINITY_DN1183_c0_g1_i5.p1	sp|Q9Y5Y6|ST14_HUMAN	4.20e-45	160					TRINITY_DN1211_c0_g1_i9.p1	sp|A7SXG9|NEP8_NEMVE	7.95e-12	57.8
TRINITY_DN1183_c0_g2_i1.p1	sp|Q9BYE2|TMPSD_HUMAN	2.65e-46	161					TRINITY_DN12245_c0_g1_i2.p1	sp|Q8LAN3|P4H4_ARATH	2.66e-19	80.5
TRINITY_DN11922_c0_g2_i24.p1	sp|Q02388|CO7A1_HUMAN	8.21e-14	69.3					TRINITY_DN1227_c5_g1_i1.p1	sp|Q10056|SHK2_SCHPO	3.42e-16	72.8
TRINITY_DN11922_c0_g2_i24.p1	sp|Q02388|CO7A1_HUMAN	2.02e-13	67.8					TRINITY_DN12393_c0_g1_i10.p1	sp|P55115|NAS15_CAEEL	2.09e-55	186
TRINITY_DN12026_c0_g1_i1.p1	sp|Q9UI42|CBPA4_HUMAN	2.76e-90	275					TRINITY_DN12393_c0_g1_i14.p1	sp|P55115|NAS15_CAEEL	2.09e-55	186
TRINITY_DN12026_c0_g1_i2.p1	sp|Q9UI42|CBPA4_HUMAN	7.16e-91	276					TRINITY_DN12393_c0_g1_i7.p1	sp|P55115|NAS15_CAEEL	1.39e-54	184
TRINITY_DN1210_c0_g1_i10.p1	sp|Q868Z9|PPN_DROME	7.51e-42	148					TRINITY_DN12393_c0_g1_i9.p1	sp|Q19673|TYR3_CAEEL	6.38e-11	52.8
TRINITY_DN1210_c0_g1_i10.p1	sp|Q868Z9|PPN_DROME	2.07e-36	132					TRINITY_DN12445_c0_g1_i1.p1	sp|Q9U3S9|NAS6_CAEEL	3.04e-44	149
TRINITY_DN1210_c0_g1_i14.p1	sp|O76840|PPN1_CAEEL	4.71e-27	102					TRINITY_DN1244_c1_g3_i1.p1	sp|Q9U3S9|NAS6_CAEEL	5.15e-49	169
TRINITY_DN1210_c0_g1_i14.p1	sp|O76840|PPN1_CAEEL	1.36e-23	92.0					TRINITY_DN1244_c1_g3_i2.p1	sp|Q9U3S9|NAS6_CAEEL	7.93e-49	169
TRINITY_DN1210_c0_g1_i14.p1	sp|O76840|PPN1_CAEEL	5.58e-22	87.4					TRINITY_DN1244_c1_g3_i3.p1	sp|Q9U3S9|NAS6_CAEEL	7.93e-49	169
TRINITY_DN1210_c0_g1_i14.p1	sp|O76840|PPN1_CAEEL	9.91e-19	77.8					TRINITY_DN12457_c0_g1_i1.p1	sp|P50527|STE20_SCHPO	1.29e-17	79.3
TRINITY_DN1210_c0_g1_i14.p1	sp|O76840|PPN1_CAEEL	3.26e-16	70.5					TRINITY_DN12457_c0_g1_i10.p1	sp|P50527|STE20_SCHPO	1.29e-17	79.3
TRINITY_DN1210_c0_g1_i14.p1	sp|O76840|PPN1_CAEEL	1.91e-15	68.2					TRINITY_DN12457_c0_g1_i25.p1	sp|P50527|STE20_SCHPO	9.75e-18	79.3
TRINITY_DN1210_c0_g1_i16.p2	sp|O95428|PPN_HUMAN	5.62e-22	83.6					TRINITY_DN12457_c0_g1_i31.p1	sp|P50527|STE20_SCHPO	1.29e-17	79.3
TRINITY_DN1210_c0_g1_i18.p1	sp|Q868Z9|PPN_DROME	2.07e-33	121					TRINITY_DN12457_c0_g1_i32.p1	sp|P50527|STE20_SCHPO	1.29e-17	79.3
TRINITY_DN1210_c0_g1_i18.p1	sp|Q868Z9|PPN_DROME	8.97e-31	113					TRINITY_DN12457_c0_g1_i4.p1	sp|P50527|STE20_SCHPO	1.29e-17	79.3
TRINITY_DN1210_c0_g1_i18.p1	sp|Q868Z9|PPN_DROME	4.35e-27	102					TRINITY_DN12485_c0_g2_i1.p1	sp|Q9Y566|SHAN1_HUMAN	5.48e-15	70.9
TRINITY_DN1210_c0_g1_i18.p1	sp|Q868Z9|PPN_DROME	1.21e-20	84.3					TRINITY_DN12485_c0_g2_i1.p1	sp|Q9Y566|SHAN1_HUMAN	7.27e-12	60.8
TRINITY_DN1210_c0_g1_i18.p1	sp|Q868Z9|PPN_DROME	1.58e-20	84.0					TRINITY_DN12513_c0_g1_i1.p1	sp|P50527|STE20_SCHPO	9.29e-35	132
TRINITY_DN1210_c0_g1_i19.p1	sp|Q868Z9|PPN_DROME	6.36e-19	74.7					TRINITY_DN12513_c0_g1_i2.p1	sp|P50527|STE20_SCHPO	9.29e-35	132
TRINITY_DN1210_c0_g1_i19.p1	sp|Q868Z9|PPN_DROME	5.07e-16	66.2					TRINITY_DN12513_c0_g1_i3.p1	sp|P50527|STE20_SCHPO	9.29e-35	132
TRINITY_DN1210_c0_g1_i19.p1	sp|Q868Z9|PPN_DROME	6.35e-15	63.2					TRINITY_DN12579_c2_g1_i1.p1	sp|P50527|STE20_SCHPO	1.42e-26	106
TRINITY_DN1210_c0_g1_i19.p1	sp|Q868Z9|PPN_DROME	1.45e-11	53.5					TRINITY_DN12685_c0_g1_i1.p1	sp|Q9UPX8|SHAN2_HUMAN	1.09e-14	71.2
TRINITY_DN1210_c0_g1_i21.p1	sp|O76840|PPN1_CAEEL	6.88e-41	146					TRINITY_DN12685_c0_g1_i1.p1	sp|Q9UPX8|SHAN2_HUMAN	4.54e-13	65.9
TRINITY_DN1210_c0_g1_i21.p1	sp|O76840|PPN1_CAEEL	3.02e-39	141					TRINITY_DN12685_c0_g1_i2.p1	sp|Q9UPX8|SHAN2_HUMAN	1.09e-14	71.2
TRINITY_DN1210_c0_g1_i21.p1	sp|O76840|PPN1_CAEEL	3.92e-30	115					TRINITY_DN12685_c0_g1_i2.p1	sp|Q9UPX8|SHAN2_HUMAN	4.54e-13	65.9
TRINITY_DN1210_c0_g1_i21.p1	sp|O76840|PPN1_CAEEL	5.72e-16	72.8					TRINITY_DN12685_c0_g1_i5.p1	sp|Q9UPX8|SHAN2_HUMAN	1.25e-14	70.9
TRINITY_DN1210_c0_g1_i24.p1	sp|O95428|PPN_HUMAN	4.93e-20	77.4					TRINITY_DN12685_c0_g1_i5.p1	sp|Q9UPX8|SHAN2_HUMAN	5.00e-13	65.9
TRINITY_DN1210_c0_g1_i24.p1	sp|O95428|PPN_HUMAN	1.66e-12	56.2					TRINITY_DN12688_c0_g1_i1.p1	sp|Q9Y566|SHAN1_HUMAN	4.71e-15	72.0
TRINITY_DN1210_c0_g1_i24.p1	sp|O95428|PPN_HUMAN	5.76e-12	54.7					TRINITY_DN12688_c0_g1_i2.p1	sp|Q9Y566|SHAN1_HUMAN	5.89e-15	71.6
TRINITY_DN1210_c0_g1_i4.p1	sp|O76840|PPN1_CAEEL	5.63e-43	152					TRINITY_DN1286_c1_g1_i1.p1	sp|P50527|STE20_SCHPO	1.31e-12	63.5
TRINITY_DN1210_c0_g1_i4.p1	sp|O76840|PPN1_CAEEL	2.08e-40	145					TRINITY_DN1286_c1_g1_i3.p1	sp|P50527|STE20_SCHPO	1.11e-12	63.9
TRINITY_DN1210_c0_g1_i4.p1	sp|O76840|PPN1_CAEEL	3.60e-31	118					TRINITY_DN12877_c0_g1_i1.p1	sp|Q20191|NAS13_CAEEL	7.95e-38	134
TRINITY_DN1210_c0_g1_i4.p1	sp|O76840|PPN1_CAEEL	1.91e-13	65.1					TRINITY_DN12880_c0_g1_i1.p1	sp|O75900|MMP23_HUMAN	2.95e-23	93.6
TRINITY_DN1210_c0_g1_i5.p1	sp|O76840|PPN1_CAEEL	1.94e-49	178					TRINITY_DN12897_c0_g1_i1.p1	sp|P50527|STE20_SCHPO	1.40e-23	97.4
TRINITY_DN1210_c0_g1_i5.p1	sp|O76840|PPN1_CAEEL	7.93e-47	170					TRINITY_DN12897_c0_g1_i2.p1	sp|P50527|STE20_SCHPO	3.29e-23	97.1
TRINITY_DN1210_c0_g1_i5.p1	sp|O76840|PPN1_CAEEL	1.55e-45	166					TRINITY_DN12897_c0_g1_i3.p1	sp|P50527|STE20_SCHPO	3.29e-23	97.1
TRINITY_DN1210_c0_g1_i5.p1	sp|O76840|PPN1_CAEEL	9.70e-43	158					TRINITY_DN1290_c0_g4_i1.p1	sp|P50527|STE20_SCHPO	3.42e-19	84.0
TRINITY_DN1210_c0_g1_i5.p1	sp|O76840|PPN1_CAEEL	4.88e-42	155					TRINITY_DN13055_c0_g1_i1.p1	sp|P50527|STE20_SCHPO	1.62e-25	104
TRINITY_DN1210_c0_g1_i5.p1	sp|O76840|PPN1_CAEEL	7.38e-30	119					TRINITY_DN13055_c0_g1_i2.p1	sp|P50527|STE20_SCHPO	1.62e-25	104
TRINITY_DN1210_c0_g1_i6.p1	sp|O76840|PPN1_CAEEL	5.36e-28	103					TRINITY_DN13055_c0_g1_i5.p1	sp|P50527|STE20_SCHPO	1.62e-25	104
TRINITY_DN1210_c0_g1_i6.p1	sp|O76840|PPN1_CAEEL	2.95e-24	92.8					TRINITY_DN1307_c0_g1_i1.p1	sp|O88676|MMP23_MOUSE	6.76e-29	107
TRINITY_DN1210_c0_g1_i6.p1	sp|O76840|PPN1_CAEEL	2.03e-20	82.0					TRINITY_DN1309_c2_g2_i2.p1	sp|P50527|STE20_SCHPO	5.51e-69	225
TRINITY_DN1210_c0_g1_i6.p1	sp|O76840|PPN1_CAEEL	1.13e-15	68.2					TRINITY_DN1309_c2_g2_i3.p1	sp|P50527|STE20_SCHPO	5.21e-69	225
TRINITY_DN1210_c0_g1_i6.p1	sp|O76840|PPN1_CAEEL	1.80e-15	67.4					TRINITY_DN1309_c2_g2_i4.p1	sp|P50527|STE20_SCHPO	5.51e-69	225
TRINITY_DN1210_c0_g1_i6.p1	sp|O76840|PPN1_CAEEL	1.94e-15	67.4					TRINITY_DN1314_c0_g1_i11.p1	sp|Q8LAN3|P4H4_ARATH	1.57e-14	66.6
TRINITY_DN1210_c0_g1_i7.p1	sp|O76840|PPN1_CAEEL	4.98e-50	179					TRINITY_DN1314_c0_g1_i16.p1	sp|Q8LAN3|P4H4_ARATH	1.57e-14	66.6
TRINITY_DN1210_c0_g1_i7.p1	sp|O76840|PPN1_CAEEL	9.20e-46	167					TRINITY_DN1314_c0_g1_i19.p1	sp|Q8LAN3|P4H4_ARATH	1.57e-14	66.6
TRINITY_DN1210_c0_g1_i7.p1	sp|O76840|PPN1_CAEEL	3.73e-42	156					TRINITY_DN1314_c0_g1_i4.p1	sp|Q8LAN3|P4H4_ARATH	1.57e-14	66.6
TRINITY_DN1210_c0_g1_i7.p1	sp|O76840|PPN1_CAEEL	3.53e-40	150					TRINITY_DN1314_c0_g1_i8.p1	sp|Q8LAN3|P4H4_ARATH	1.57e-14	66.6
TRINITY_DN1210_c0_g1_i7.p1	sp|O76840|PPN1_CAEEL	1.45e-28	115					TRINITY_DN1314_c0_g1_i9.p1	sp|Q8LAN3|P4H4_ARATH	1.57e-14	66.6
TRINITY_DN1210_c0_g1_i7.p1	sp|O76840|PPN1_CAEEL	5.25e-15	72.0					TRINITY_DN13154_c1_g2_i1.p1	sp|Q9QX74|SHAN2_RAT	2.55e-13	64.7
TRINITY_DN1210_c0_g1_i8.p1	sp|Q868Z9|PPN_DROME	1.15e-35	128					TRINITY_DN13245_c2_g3_i1.p1	sp|Q10056|SHK2_SCHPO	1.40e-26	104
TRINITY_DN1210_c0_g1_i8.p1	sp|Q868Z9|PPN_DROME	9.84e-28	105					TRINITY_DN132_c0_g1_i1.p1	sp|Q20191|NAS13_CAEEL	5.40e-15	67.0
TRINITY_DN1210_c0_g1_i8.p1	sp|Q868Z9|PPN_DROME	1.44e-21	87.8					TRINITY_DN13346_c1_g1_i10.p1	sp|P50527|STE20_SCHPO	1.72e-25	104
TRINITY_DN12248_c0_g1_i1.p1	sp|Q9Y5Y6|ST14_HUMAN	8.29e-16	74.7					TRINITY_DN13346_c1_g1_i4.p1	sp|P50527|STE20_SCHPO	1.83e-25	104
TRINITY_DN12248_c0_g1_i11.p1	sp|Q9Y5Y6|ST14_HUMAN	8.29e-16	74.7					TRINITY_DN13346_c1_g1_i7.p1	sp|P50527|STE20_SCHPO	1.76e-25	104
TRINITY_DN12248_c0_g1_i6.p1	sp|Q9Y5Y6|ST14_HUMAN	8.29e-16	74.7					TRINITY_DN13364_c0_g1_i1.p1	sp|P50527|STE20_SCHPO	1.29e-24	98.6
TRINITY_DN12383_c0_g2_i1.p1	sp|Q868Z9|PPN_DROME	9.15e-15	72.4					TRINITY_DN13364_c0_g1_i3.p1	sp|P50527|STE20_SCHPO	2.02e-27	107
TRINITY_DN1244_c1_g3_i1.p1	sp|Q8K480|MFRP_MOUSE	6.75e-25	104					TRINITY_DN13364_c0_g1_i4.p1	sp|P50527|STE20_SCHPO	2.01e-24	98.6
TRINITY_DN1244_c1_g3_i1.p1	sp|Q8K480|MFRP_MOUSE	6.67e-20	88.6					TRINITY_DN1336_c2_g1_i1.p1	sp|Q9Y566|SHAN1_HUMAN	7.52e-12	61.2
TRINITY_DN1244_c1_g3_i2.p1	sp|Q8K480|MFRP_MOUSE	8.66e-25	104					TRINITY_DN1337_c1_g1_i11.p1	sp|Q9WV48|SHAN1_RAT	5.86e-23	99.0
TRINITY_DN1244_c1_g3_i2.p1	sp|Q8K480|MFRP_MOUSE	7.63e-20	88.6					TRINITY_DN1337_c1_g1_i11.p1	sp|Q9WV48|SHAN1_RAT	8.70e-21	91.7
TRINITY_DN1244_c1_g3_i3.p1	sp|Q8K480|MFRP_MOUSE	8.66e-25	104					TRINITY_DN1337_c1_g1_i11.p1	sp|Q9WV48|SHAN1_RAT	5.48e-18	82.8
TRINITY_DN1244_c1_g3_i3.p1	sp|Q8K480|MFRP_MOUSE	7.63e-20	88.6					TRINITY_DN1337_c1_g1_i11.p1	sp|Q9WV48|SHAN1_RAT	8.09e-17	79.0
TRINITY_DN1246_c3_g1_i11.p1	sp|Q868Z9|PPN_DROME	3.21e-13	65.9					TRINITY_DN1337_c1_g1_i11.p1	sp|Q9WV48|SHAN1_RAT	1.51e-16	77.8
TRINITY_DN1246_c3_g1_i5.p1	sp|Q868Z9|PPN_DROME	9.42e-13	64.3					TRINITY_DN1337_c1_g1_i11.p1	sp|Q9WV48|SHAN1_RAT	5.23e-16	76.3
TRINITY_DN1258_c0_g1_i1.p1	sp|P43297|RD21A_ARATH	7.14e-46	165					TRINITY_DN1337_c1_g1_i11.p1	sp|Q9WV48|SHAN1_RAT	6.68e-16	75.9
TRINITY_DN1258_c0_g1_i2.p1	sp|P43297|RD21A_ARATH	7.14e-46	165					TRINITY_DN1337_c1_g1_i11.p1	sp|Q9WV48|SHAN1_RAT	1.03e-14	72.0
TRINITY_DN1258_c0_g1_i6.p1	sp|P43297|RD21A_ARATH	6.49e-46	165					TRINITY_DN1337_c1_g1_i11.p1	sp|Q9WV48|SHAN1_RAT	1.15e-12	65.1
TRINITY_DN1272_c0_g1_i1.p1	sp|Q868Z9|PPN_DROME	1.80e-45	173					TRINITY_DN1337_c1_g1_i11.p1	sp|Q9WV48|SHAN1_RAT	2.32e-11	60.8
TRINITY_DN1272_c0_g1_i1.p1	sp|Q868Z9|PPN_DROME	1.28e-14	72.8					TRINITY_DN1337_c1_g1_i12.p1	sp|Q9WV48|SHAN1_RAT	5.86e-23	99.0
TRINITY_DN1272_c0_g1_i1.p1	sp|Q868Z9|PPN_DROME	2.59e-14	71.6					TRINITY_DN1337_c1_g1_i12.p1	sp|Q9WV48|SHAN1_RAT	8.70e-21	91.7
TRINITY_DN12820_c0_g1_i1.p1	sp|Q9EPX2|PPN_MOUSE	3.38e-13	65.9					TRINITY_DN1337_c1_g1_i12.p1	sp|Q9WV48|SHAN1_RAT	5.48e-18	82.8
TRINITY_DN12820_c0_g1_i1.p1	sp|Q9EPX2|PPN_MOUSE	4.21e-11	58.9					TRINITY_DN1337_c1_g1_i12.p1	sp|Q9WV48|SHAN1_RAT	8.09e-17	79.0
TRINITY_DN13005_c1_g1_i1.p1	sp|P15989|CO6A3_CHICK	1.80e-19	86.7					TRINITY_DN1337_c1_g1_i12.p1	sp|Q9WV48|SHAN1_RAT	1.51e-16	77.8
TRINITY_DN13005_c1_g1_i1.p1	sp|P15989|CO6A3_CHICK	2.12e-16	76.6					TRINITY_DN1337_c1_g1_i12.p1	sp|Q9WV48|SHAN1_RAT	5.23e-16	76.3
TRINITY_DN13005_c1_g1_i1.p1	sp|P15989|CO6A3_CHICK	5.92e-16	75.1					TRINITY_DN1337_c1_g1_i12.p1	sp|Q9WV48|SHAN1_RAT	6.68e-16	75.9
TRINITY_DN13005_c1_g1_i1.p1	sp|P15989|CO6A3_CHICK	1.70e-15	73.9					TRINITY_DN1337_c1_g1_i12.p1	sp|Q9WV48|SHAN1_RAT	1.03e-14	72.0
TRINITY_DN13058_c0_g1_i1.p1	sp|Q9Y5Y6|ST14_HUMAN	1.56e-21	87.0					TRINITY_DN1337_c1_g1_i12.p1	sp|Q9WV48|SHAN1_RAT	1.15e-12	65.1
TRINITY_DN13058_c0_g1_i1.p1	sp|Q9Y5Y6|ST14_HUMAN	5.43e-18	76.6					TRINITY_DN1337_c1_g1_i12.p1	sp|Q9WV48|SHAN1_RAT	2.32e-11	60.8
TRINITY_DN13058_c0_g1_i3.p1	sp|Q9Y5Y6|ST14_HUMAN	1.56e-21	87.0					TRINITY_DN1337_c1_g1_i2.p1	sp|Q9WV48|SHAN1_RAT	5.86e-23	99.0
TRINITY_DN13058_c0_g1_i3.p1	sp|Q9Y5Y6|ST14_HUMAN	5.43e-18	76.6					TRINITY_DN1337_c1_g1_i2.p1	sp|Q9WV48|SHAN1_RAT	8.70e-21	91.7
TRINITY_DN13394_c0_g1_i1.p1	sp|P12111|CO6A3_HUMAN	1.57e-13	62.0					TRINITY_DN1337_c1_g1_i2.p1	sp|Q9WV48|SHAN1_RAT	5.48e-18	82.8
TRINITY_DN13399_c0_g1_i1.p1	sp|Q5VYJ5|MALR1_HUMAN	1.35e-56	211					TRINITY_DN1337_c1_g1_i2.p1	sp|Q9WV48|SHAN1_RAT	8.09e-17	79.0
TRINITY_DN13399_c0_g1_i1.p1	sp|Q5VYJ5|MALR1_HUMAN	1.06e-47	182					TRINITY_DN1337_c1_g1_i2.p1	sp|Q9WV48|SHAN1_RAT	1.51e-16	77.8
TRINITY_DN13399_c0_g1_i1.p1	sp|Q5VYJ5|MALR1_HUMAN	2.74e-46	177					TRINITY_DN1337_c1_g1_i2.p1	sp|Q9WV48|SHAN1_RAT	5.23e-16	76.3
TRINITY_DN13399_c0_g1_i1.p1	sp|Q5VYJ5|MALR1_HUMAN	8.36e-46	176					TRINITY_DN1337_c1_g1_i2.p1	sp|Q9WV48|SHAN1_RAT	6.68e-16	75.9
TRINITY_DN13399_c0_g1_i1.p1	sp|Q5VYJ5|MALR1_HUMAN	6.06e-38	150					TRINITY_DN1337_c1_g1_i2.p1	sp|Q9WV48|SHAN1_RAT	1.03e-14	72.0
TRINITY_DN13399_c0_g1_i1.p1	sp|Q5VYJ5|MALR1_HUMAN	7.33e-29	120					TRINITY_DN1337_c1_g1_i2.p1	sp|Q9WV48|SHAN1_RAT	1.15e-12	65.1
TRINITY_DN13399_c0_g1_i1.p1	sp|Q5VYJ5|MALR1_HUMAN	3.87e-25	108					TRINITY_DN1337_c1_g1_i2.p1	sp|Q9WV48|SHAN1_RAT	2.32e-11	60.8
TRINITY_DN13399_c0_g1_i1.p1	sp|Q5VYJ5|MALR1_HUMAN	1.38e-22	99.8					TRINITY_DN1337_c1_g1_i4.p1	sp|Q9WV48|SHAN1_RAT	6.43e-23	99.0
TRINITY_DN13399_c0_g1_i1.p1	sp|Q5VYJ5|MALR1_HUMAN	2.16e-22	99.4					TRINITY_DN1337_c1_g1_i4.p1	sp|Q9WV48|SHAN1_RAT	9.54e-21	91.7
TRINITY_DN13399_c0_g1_i1.p1	sp|Q5VYJ5|MALR1_HUMAN	1.40e-20	93.2					TRINITY_DN1337_c1_g1_i4.p1	sp|Q9WV48|SHAN1_RAT	5.91e-18	82.4
TRINITY_DN13399_c0_g1_i1.p1	sp|Q5VYJ5|MALR1_HUMAN	7.61e-17	80.9					TRINITY_DN1337_c1_g1_i4.p1	sp|Q9WV48|SHAN1_RAT	8.80e-17	78.6
TRINITY_DN13399_c0_g1_i1.p1	sp|Q5VYJ5|MALR1_HUMAN	5.50e-16	78.2					TRINITY_DN1337_c1_g1_i4.p1	sp|Q9WV48|SHAN1_RAT	1.65e-16	77.8
TRINITY_DN13399_c0_g1_i1.p1	sp|Q5VYJ5|MALR1_HUMAN	2.60e-11	62.8					TRINITY_DN1337_c1_g1_i4.p1	sp|Q9WV48|SHAN1_RAT	5.46e-16	75.9
TRINITY_DN13399_c0_g1_i1.p1	sp|Q5VYJ5|MALR1_HUMAN	8.67e-11	61.2					TRINITY_DN1337_c1_g1_i4.p1	sp|Q9WV48|SHAN1_RAT	7.03e-16	75.9
TRINITY_DN13399_c0_g1_i2.p1	sp|Q5VYJ5|MALR1_HUMAN	1.30e-56	211					TRINITY_DN1337_c1_g1_i4.p1	sp|Q9WV48|SHAN1_RAT	1.05e-14	71.6
TRINITY_DN13399_c0_g1_i2.p1	sp|Q5VYJ5|MALR1_HUMAN	9.18e-48	182					TRINITY_DN1337_c1_g1_i4.p1	sp|Q9WV48|SHAN1_RAT	1.28e-12	65.1
TRINITY_DN13399_c0_g1_i2.p1	sp|Q5VYJ5|MALR1_HUMAN	2.55e-46	177					TRINITY_DN1337_c1_g1_i4.p1	sp|Q9WV48|SHAN1_RAT	2.54e-11	60.8
TRINITY_DN13399_c0_g1_i2.p1	sp|Q5VYJ5|MALR1_HUMAN	8.04e-46	176					TRINITY_DN1337_c1_g1_i6.p1	sp|Q9WV48|SHAN1_RAT	7.00e-23	98.6
TRINITY_DN13399_c0_g1_i2.p1	sp|Q5VYJ5|MALR1_HUMAN	5.94e-38	150					TRINITY_DN1337_c1_g1_i6.p1	sp|Q9WV48|SHAN1_RAT	8.92e-21	91.7
TRINITY_DN13399_c0_g1_i2.p1	sp|Q5VYJ5|MALR1_HUMAN	8.21e-29	120					TRINITY_DN1337_c1_g1_i6.p1	sp|Q9WV48|SHAN1_RAT	6.06e-18	82.4
TRINITY_DN13399_c0_g1_i2.p1	sp|Q5VYJ5|MALR1_HUMAN	3.60e-25	108					TRINITY_DN1337_c1_g1_i6.p1	sp|Q9WV48|SHAN1_RAT	8.80e-17	78.6
TRINITY_DN13399_c0_g1_i2.p1	sp|Q5VYJ5|MALR1_HUMAN	1.28e-22	100					TRINITY_DN1337_c1_g1_i6.p1	sp|Q9WV48|SHAN1_RAT	1.70e-16	77.8
TRINITY_DN13399_c0_g1_i2.p1	sp|Q5VYJ5|MALR1_HUMAN	2.26e-22	99.4					TRINITY_DN1337_c1_g1_i6.p1	sp|Q9WV48|SHAN1_RAT	5.80e-16	75.9
TRINITY_DN13399_c0_g1_i2.p1	sp|Q5VYJ5|MALR1_HUMAN	1.44e-20	93.2					TRINITY_DN1337_c1_g1_i6.p1	sp|Q9WV48|SHAN1_RAT	7.71e-16	75.5
TRINITY_DN13399_c0_g1_i2.p1	sp|Q5VYJ5|MALR1_HUMAN	7.51e-17	80.9					TRINITY_DN1337_c1_g1_i6.p1	sp|Q9WV48|SHAN1_RAT	1.09e-14	71.6
TRINITY_DN13399_c0_g1_i2.p1	sp|Q5VYJ5|MALR1_HUMAN	5.42e-16	78.2					TRINITY_DN1337_c1_g1_i6.p1	sp|Q9WV48|SHAN1_RAT	1.35e-12	64.7
TRINITY_DN13399_c0_g1_i2.p1	sp|Q5VYJ5|MALR1_HUMAN	2.53e-11	62.8					TRINITY_DN1337_c1_g1_i6.p1	sp|Q9WV48|SHAN1_RAT	2.77e-11	60.5
TRINITY_DN13399_c0_g1_i2.p1	sp|Q5VYJ5|MALR1_HUMAN	8.55e-11	61.2					TRINITY_DN1342_c0_g1_i1.p1	sp|O75900|MMP23_HUMAN	2.36e-16	69.7
TRINITY_DN13534_c0_g1_i3.p1	sp|Q868Z9|PPN_DROME	4.32e-11	57.4					TRINITY_DN1344_c0_g1_i1.p1	sp|P50527|STE20_SCHPO	2.23e-15	68.9
TRINITY_DN1360_c0_g1_i13.p1	sp|A2AJX4|MALR1_MOUSE	2.06e-15	74.3					TRINITY_DN13520_c0_g1_i13.p2	sp|Q9U3S9|NAS6_CAEEL	1.79e-36	127
TRINITY_DN1360_c0_g1_i13.p1	sp|A2AJX4|MALR1_MOUSE	3.81e-11	60.5					TRINITY_DN13520_c0_g1_i5.p1	sp|Q9U3S9|NAS6_CAEEL	7.61e-37	128
TRINITY_DN1360_c0_g1_i13.p1	sp|A2AJX4|MALR1_MOUSE	9.45e-11	59.3					TRINITY_DN13520_c0_g1_i9.p1	sp|Q9U3S9|NAS6_CAEEL	7.67e-37	129
TRINITY_DN1360_c0_g1_i15.p1	sp|A2AJX4|MALR1_MOUSE	2.20e-15	74.3					TRINITY_DN1356_c2_g1_i1.p1	sp|P50527|STE20_SCHPO	1.57e-31	117
TRINITY_DN1360_c0_g1_i15.p1	sp|A2AJX4|MALR1_MOUSE	4.11e-11	60.5					TRINITY_DN13571_c0_g1_i1.p1	sp|Q9JLU4|SHAN3_RAT	7.65e-13	58.2
TRINITY_DN1360_c0_g1_i16.p1	sp|Q5VYJ5|MALR1_HUMAN	1.88e-14	69.7					TRINITY_DN13571_c0_g1_i1.p1	sp|Q9JLU4|SHAN3_RAT	6.69e-11	52.4
TRINITY_DN1360_c0_g1_i16.p1	sp|Q5VYJ5|MALR1_HUMAN	3.02e-14	68.9					TRINITY_DN13571_c0_g1_i2.p1	sp|Q9JLU4|SHAN3_RAT	7.65e-13	58.2
TRINITY_DN1360_c0_g1_i2.p1	sp|A2AJX4|MALR1_MOUSE	3.14e-14	69.7					TRINITY_DN13571_c0_g1_i2.p1	sp|Q9JLU4|SHAN3_RAT	6.69e-11	52.4
TRINITY_DN1360_c0_g1_i2.p1	sp|A2AJX4|MALR1_MOUSE	1.45e-11	60.8					TRINITY_DN13571_c0_g1_i4.p1	sp|Q9JLU4|SHAN3_RAT	7.65e-13	58.2
TRINITY_DN1360_c0_g1_i4.p1	sp|Q5VYJ5|MALR1_HUMAN	1.73e-13	68.2					TRINITY_DN13571_c0_g1_i4.p1	sp|Q9JLU4|SHAN3_RAT	6.69e-11	52.4
TRINITY_DN1360_c0_g1_i4.p1	sp|Q5VYJ5|MALR1_HUMAN	3.28e-13	67.0					TRINITY_DN13571_c0_g1_i5.p1	sp|Q9JLU4|SHAN3_RAT	7.65e-13	58.2
TRINITY_DN1360_c0_g1_i5.p1	sp|A2AJX4|MALR1_MOUSE	2.38e-15	72.8					TRINITY_DN13571_c0_g1_i5.p1	sp|Q9JLU4|SHAN3_RAT	6.69e-11	52.4
TRINITY_DN1360_c0_g1_i5.p1	sp|A2AJX4|MALR1_MOUSE	1.60e-11	60.5					TRINITY_DN1360_c0_g1_i10.p1	sp|Q19673|TYR3_CAEEL	2.96e-25	97.1
TRINITY_DN1360_c0_g1_i5.p1	sp|A2AJX4|MALR1_MOUSE	1.67e-11	60.5					TRINITY_DN1360_c0_g1_i10.p1	sp|Q19673|TYR3_CAEEL	4.49e-25	96.3
TRINITY_DN1360_c0_g1_i7.p1	sp|Q5VYJ5|MALR1_HUMAN	1.74e-14	68.9					TRINITY_DN1360_c0_g1_i11.p1	sp|Q19673|TYR3_CAEEL	2.69e-25	95.9
TRINITY_DN1360_c0_g1_i7.p1	sp|Q5VYJ5|MALR1_HUMAN	3.78e-14	67.8					TRINITY_DN1360_c0_g1_i13.p1	sp|Q20191|NAS13_CAEEL	5.13e-46	162
TRINITY_DN1360_c0_g1_i7.p1	sp|Q5VYJ5|MALR1_HUMAN	4.12e-11	58.5					TRINITY_DN1360_c0_g1_i15.p1	sp|Q20191|NAS13_CAEEL	4.61e-46	162
TRINITY_DN13634_c1_g1_i3.p1	sp|O95428|PPN_HUMAN	2.76e-16	79.0					TRINITY_DN1360_c0_g1_i16.p1	sp|Q19673|TYR3_CAEEL	2.08e-16	73.2
TRINITY_DN13634_c1_g1_i5.p1	sp|O95428|PPN_HUMAN	4.47e-16	76.6					TRINITY_DN1360_c0_g1_i16.p1	sp|Q19673|TYR3_CAEEL	4.00e-16	72.4
TRINITY_DN13634_c1_g1_i8.p1	sp|O95428|PPN_HUMAN	2.88e-16	79.0					TRINITY_DN1360_c0_g1_i16.p2	sp|P55113|NAS7_CAEEL	5.24e-17	71.6
TRINITY_DN1366_c0_g1_i1.p1	sp|Q9EPX2|PPN_MOUSE	1.15e-11	63.5					TRINITY_DN1360_c0_g1_i2.p1	sp|Q20191|NAS13_CAEEL	9.40e-27	105
TRINITY_DN1366_c0_g1_i16.p1	sp|Q9EPX2|PPN_MOUSE	1.16e-11	63.5					TRINITY_DN1360_c0_g1_i4.p1	sp|Q20191|NAS13_CAEEL	5.96e-46	162
TRINITY_DN1366_c0_g1_i3.p1	sp|Q9EPX2|PPN_MOUSE	1.16e-11	63.5					TRINITY_DN1360_c0_g1_i5.p1	sp|Q20191|NAS13_CAEEL	4.52e-27	105
TRINITY_DN1366_c0_g1_i9.p1	sp|Q9EPX2|PPN_MOUSE	1.16e-11	63.5					TRINITY_DN1360_c0_g1_i7.p1	sp|Q19673|TYR3_CAEEL	2.26e-23	93.6
TRINITY_DN13764_c0_g1_i1.p1	sp|O95428|PPN_HUMAN	2.99e-25	107					TRINITY_DN13639_c0_g2_i3.p1	sp|Q8LAN3|P4H4_ARATH	8.52e-15	66.6
TRINITY_DN13764_c0_g1_i1.p1	sp|O95428|PPN_HUMAN	6.80e-23	100					TRINITY_DN13639_c0_g3_i3.p1	sp|P50527|STE20_SCHPO	1.64e-19	83.2
TRINITY_DN13764_c0_g1_i1.p1	sp|O95428|PPN_HUMAN	7.57e-11	60.8					TRINITY_DN13639_c0_g3_i4.p1	sp|Q10056|SHK2_SCHPO	1.24e-19	83.2
TRINITY_DN1377_c0_g1_i1.p1	sp|O95428|PPN_HUMAN	2.54e-51	187					TRINITY_DN13639_c0_g3_i5.p1	sp|P50527|STE20_SCHPO	1.64e-19	83.2
TRINITY_DN1377_c0_g1_i1.p1	sp|O95428|PPN_HUMAN	3.13e-12	63.9					TRINITY_DN13817_c2_g1_i1.p1	sp|P50527|STE20_SCHPO	3.44e-31	122
TRINITY_DN1377_c0_g1_i10.p1	sp|O95428|PPN_HUMAN	1.78e-48	182					TRINITY_DN13818_c0_g1_i1.p1	sp|P55115|NAS15_CAEEL	4.32e-59	192
TRINITY_DN1377_c0_g1_i10.p1	sp|O95428|PPN_HUMAN	2.98e-12	65.1					TRINITY_DN13850_c0_g1_i16.p1	sp|Q9BYB0|SHAN3_HUMAN	7.23e-14	68.6
TRINITY_DN1377_c0_g1_i11.p1	sp|O95428|PPN_HUMAN	7.25e-49	184					TRINITY_DN13850_c0_g1_i35.p1	sp|Q9BYB0|SHAN3_HUMAN	7.23e-14	68.6
TRINITY_DN1377_c0_g1_i11.p1	sp|O95428|PPN_HUMAN	2.93e-12	65.1					TRINITY_DN13895_c0_g1_i1.p1	sp|Q10056|SHK2_SCHPO	2.63e-27	108
TRINITY_DN1377_c0_g1_i2.p1	sp|O95428|PPN_HUMAN	1.95e-48	182					TRINITY_DN13895_c0_g1_i2.p1	sp|Q10056|SHK2_SCHPO	2.63e-27	108
TRINITY_DN1377_c0_g1_i2.p1	sp|O95428|PPN_HUMAN	3.06e-12	64.7					TRINITY_DN13965_c0_g1_i12.p1	sp|P50527|STE20_SCHPO	1.50e-16	73.6
TRINITY_DN1377_c0_g1_i3.p1	sp|O95428|PPN_HUMAN	1.21e-49	181					TRINITY_DN13965_c0_g1_i9.p1	sp|P50527|STE20_SCHPO	1.50e-16	73.6
TRINITY_DN1377_c0_g1_i3.p1	sp|O95428|PPN_HUMAN	1.78e-12	64.7					TRINITY_DN14100_c0_g1_i1.p1	sp|Q8LAN3|P4H4_ARATH	1.16e-17	75.1
TRINITY_DN1377_c0_g1_i5.p1	sp|O76840|PPN1_CAEEL	6.39e-25	102					TRINITY_DN14100_c0_g1_i7.p1	sp|Q8LAN3|P4H4_ARATH	1.16e-17	75.1
TRINITY_DN1377_c0_g1_i5.p1	sp|O76840|PPN1_CAEEL	3.16e-14	68.9					TRINITY_DN14128_c0_g1_i1.p1	sp|Q10056|SHK2_SCHPO	1.96e-14	66.2
TRINITY_DN1377_c0_g1_i5.p1	sp|O76840|PPN1_CAEEL	4.35e-13	65.5					TRINITY_DN14150_c0_g1_i15.p1	sp|Q9Y566|SHAN1_HUMAN	8.88e-11	58.2
TRINITY_DN1377_c0_g1_i6.p1	sp|O76840|PPN1_CAEEL	1.65e-25	104					TRINITY_DN14150_c0_g1_i2.p1	sp|Q9Y566|SHAN1_HUMAN	9.18e-11	57.8
TRINITY_DN1377_c0_g1_i6.p1	sp|O76840|PPN1_CAEEL	2.28e-14	69.7					TRINITY_DN14268_c0_g2_i2.p1	sp|P50527|STE20_SCHPO	2.10e-26	105
TRINITY_DN1377_c0_g1_i6.p1	sp|O76840|PPN1_CAEEL	4.57e-13	65.5					TRINITY_DN14268_c0_g2_i5.p1	sp|P50527|STE20_SCHPO	2.10e-26	105
TRINITY_DN1387_c0_g1_i1.p1	sp|Q2UY09|COSA1_HUMAN	4.29e-19	83.2					TRINITY_DN14268_c0_g2_i6.p1	sp|P50527|STE20_SCHPO	2.10e-26	105
TRINITY_DN13950_c0_g1_i1.p1	sp|O95428|PPN_HUMAN	8.16e-11	59.7					TRINITY_DN14422_c0_g1_i1.p1	sp|Q10056|SHK2_SCHPO	2.14e-12	60.8
TRINITY_DN139_c0_g1_i1.p1	sp|Q02388|CO7A1_HUMAN	1.94e-50	191					TRINITY_DN14454_c0_g1_i1.p1	sp|Q20191|NAS13_CAEEL	4.09e-41	142
TRINITY_DN139_c0_g1_i1.p1	sp|Q02388|CO7A1_HUMAN	1.36e-49	189					TRINITY_DN144_c0_g1_i1.p1	sp|Q10056|SHK2_SCHPO	7.54e-20	83.6
TRINITY_DN139_c0_g1_i1.p1	sp|Q02388|CO7A1_HUMAN	1.65e-40	159					TRINITY_DN144_c0_g1_i2.p1	sp|Q10056|SHK2_SCHPO	1.75e-19	82.8
TRINITY_DN139_c0_g1_i1.p1	sp|Q02388|CO7A1_HUMAN	1.23e-36	146					TRINITY_DN1460_c0_g1_i2.p1	sp|P50527|STE20_SCHPO	1.69e-23	95.1
TRINITY_DN139_c0_g1_i1.p1	sp|Q02388|CO7A1_HUMAN	1.44e-34	139					TRINITY_DN1460_c0_g1_i3.p1	sp|P50527|STE20_SCHPO	1.69e-23	95.1
TRINITY_DN139_c0_g1_i1.p1	sp|Q02388|CO7A1_HUMAN	2.36e-32	132					TRINITY_DN1460_c0_g1_i4.p1	sp|P50527|STE20_SCHPO	1.69e-23	95.1
TRINITY_DN139_c0_g1_i1.p1	sp|Q02388|CO7A1_HUMAN	4.04e-32	131					TRINITY_DN1460_c0_g1_i5.p1	sp|P50527|STE20_SCHPO	1.69e-23	95.1
TRINITY_DN139_c0_g1_i1.p1	sp|Q02388|CO7A1_HUMAN	7.92e-32	130					TRINITY_DN1460_c0_g1_i6.p1	sp|P50527|STE20_SCHPO	1.69e-23	95.1
TRINITY_DN139_c0_g1_i1.p1	sp|Q02388|CO7A1_HUMAN	4.14e-28	118					TRINITY_DN14634_c0_g1_i2.p1	sp|P50527|STE20_SCHPO	1.78e-38	142
TRINITY_DN139_c0_g1_i1.p1	sp|Q02388|CO7A1_HUMAN	1.95e-25	109					TRINITY_DN14672_c3_g1_i1.p1	sp|P50527|STE20_SCHPO	2.14e-26	100
TRINITY_DN139_c0_g1_i1.p1	sp|Q02388|CO7A1_HUMAN	3.63e-25	108					TRINITY_DN14694_c0_g1_i1.p1	sp|Q9WV48|SHAN1_RAT	2.25e-16	75.9
TRINITY_DN139_c0_g1_i1.p1	sp|Q02388|CO7A1_HUMAN	1.41e-22	100					TRINITY_DN14694_c0_g1_i1.p1	sp|Q9WV48|SHAN1_RAT	5.99e-11	58.2
TRINITY_DN139_c0_g1_i1.p1	sp|Q02388|CO7A1_HUMAN	1.69e-18	86.7					TRINITY_DN14732_c2_g1_i1.p1	sp|Q9Y566|SHAN1_HUMAN	8.08e-18	79.3
TRINITY_DN139_c0_g1_i1.p1	sp|Q02388|CO7A1_HUMAN	5.82e-17	81.6					TRINITY_DN14768_c0_g2_i6.p1	sp|P50527|STE20_SCHPO	1.15e-15	71.6
TRINITY_DN139_c0_g1_i1.p1	sp|Q02388|CO7A1_HUMAN	2.11e-16	79.7					TRINITY_DN14792_c0_g1_i1.p1	sp|Q9Y566|SHAN1_HUMAN	8.88e-14	67.8
TRINITY_DN139_c0_g1_i1.p1	sp|Q02388|CO7A1_HUMAN	3.82e-16	79.0					TRINITY_DN14792_c0_g1_i7.p1	sp|Q9Y566|SHAN1_HUMAN	8.88e-14	67.8
TRINITY_DN139_c0_g1_i1.p1	sp|Q02388|CO7A1_HUMAN	4.30e-16	78.6					TRINITY_DN147_c1_g1_i1.p1	sp|P50527|STE20_SCHPO	3.15e-30	119
TRINITY_DN139_c0_g1_i1.p1	sp|Q02388|CO7A1_HUMAN	5.62e-13	68.6					TRINITY_DN147_c1_g1_i11.p1	sp|P50527|STE20_SCHPO	2.61e-32	125
TRINITY_DN139_c0_g1_i2.p1	sp|Q02388|CO7A1_HUMAN	3.52e-50	191					TRINITY_DN147_c1_g1_i4.p1	sp|P50527|STE20_SCHPO	2.15e-32	125
TRINITY_DN139_c0_g1_i2.p1	sp|Q02388|CO7A1_HUMAN	5.84e-50	190					TRINITY_DN14812_c0_g2_i1.p1	sp|P50527|STE20_SCHPO	2.70e-29	115
TRINITY_DN139_c0_g1_i2.p1	sp|Q02388|CO7A1_HUMAN	1.47e-45	175					TRINITY_DN14812_c0_g2_i2.p1	sp|P50527|STE20_SCHPO	2.71e-29	115
TRINITY_DN139_c0_g1_i2.p1	sp|Q02388|CO7A1_HUMAN	4.56e-40	157					TRINITY_DN14812_c0_g2_i3.p1	sp|P50527|STE20_SCHPO	2.67e-29	115
TRINITY_DN139_c0_g1_i2.p1	sp|Q02388|CO7A1_HUMAN	1.94e-37	149					TRINITY_DN14812_c0_g2_i4.p1	sp|P50527|STE20_SCHPO	9.52e-29	110
TRINITY_DN139_c0_g1_i2.p1	sp|Q02388|CO7A1_HUMAN	5.15e-36	144					TRINITY_DN14812_c0_g2_i8.p1	sp|P50527|STE20_SCHPO	2.67e-29	115
TRINITY_DN139_c0_g1_i2.p1	sp|Q02388|CO7A1_HUMAN	8.00e-35	140					TRINITY_DN14888_c0_g1_i2.p1	sp|Q9UPX8|SHAN2_HUMAN	8.35e-17	77.8
TRINITY_DN139_c0_g1_i2.p1	sp|Q02388|CO7A1_HUMAN	2.63e-32	132					TRINITY_DN14888_c0_g1_i2.p1	sp|Q9UPX8|SHAN2_HUMAN	7.89e-13	64.7
TRINITY_DN139_c0_g1_i2.p1	sp|Q02388|CO7A1_HUMAN	5.29e-32	130					TRINITY_DN14888_c0_g1_i3.p1	sp|Q9UPX8|SHAN2_HUMAN	1.19e-16	77.0
TRINITY_DN139_c0_g1_i2.p1	sp|Q02388|CO7A1_HUMAN	5.02e-28	117					TRINITY_DN14888_c0_g1_i3.p1	sp|Q9UPX8|SHAN2_HUMAN	1.11e-12	63.9
TRINITY_DN139_c0_g1_i2.p1	sp|Q02388|CO7A1_HUMAN	1.42e-25	109					TRINITY_DN1498_c0_g1_i1.p1	sp|P50527|STE20_SCHPO	2.60e-134	402
TRINITY_DN139_c0_g1_i2.p1	sp|Q02388|CO7A1_HUMAN	1.43e-24	106					TRINITY_DN1498_c0_g1_i10.p1	sp|P50527|STE20_SCHPO	9.73e-135	399
TRINITY_DN139_c0_g1_i2.p1	sp|Q02388|CO7A1_HUMAN	8.57e-23	100					TRINITY_DN1498_c0_g1_i11.p1	sp|P50527|STE20_SCHPO	9.73e-135	399
TRINITY_DN139_c0_g1_i2.p1	sp|Q02388|CO7A1_HUMAN	1.52e-18	86.7					TRINITY_DN1498_c0_g1_i13.p1	sp|P50527|STE20_SCHPO	1.86e-134	400
TRINITY_DN139_c0_g1_i2.p1	sp|Q02388|CO7A1_HUMAN	5.44e-17	81.6					TRINITY_DN15011_c0_g1_i1.p1	sp|Q8I4B0|KCNSK_CAEEL	2.84e-62	206
TRINITY_DN139_c0_g1_i2.p1	sp|Q02388|CO7A1_HUMAN	1.65e-16	80.1					TRINITY_DN15011_c0_g1_i2.p1	sp|Q8I4B0|KCNSK_CAEEL	2.84e-62	206
TRINITY_DN139_c0_g1_i2.p1	sp|Q02388|CO7A1_HUMAN	3.37e-16	79.0					TRINITY_DN15100_c0_g1_i1.p1	sp|Q20191|NAS13_CAEEL	1.63e-44	160
TRINITY_DN139_c0_g1_i2.p1	sp|Q02388|CO7A1_HUMAN	4.30e-16	78.6					TRINITY_DN15111_c0_g1_i20.p1	sp|Q10056|SHK2_SCHPO	1.24e-14	69.3
TRINITY_DN139_c0_g1_i2.p1	sp|Q02388|CO7A1_HUMAN	3.37e-13	68.9					TRINITY_DN15129_c0_g1_i1.p1	sp|P50527|STE20_SCHPO	2.47e-67	229
TRINITY_DN14259_c0_g1_i1.p1	sp|Q9Y5Y6|ST14_HUMAN	2.11e-51	175					TRINITY_DN15129_c0_g1_i3.p3	sp|Q10056|SHK2_SCHPO	4.57e-18	70.5
TRINITY_DN14259_c0_g1_i2.p1	sp|Q9Y5Y6|ST14_HUMAN	5.92e-15	62.8					TRINITY_DN15130_c1_g1_i1.p1	sp|P50527|STE20_SCHPO	6.90e-28	111
TRINITY_DN14389_c0_g1_i1.p1	sp|O95428|PPN_HUMAN	9.53e-11	53.1					TRINITY_DN15130_c1_g1_i2.p1	sp|P50527|STE20_SCHPO	6.90e-28	111
TRINITY_DN14389_c0_g1_i3.p1	sp|Q9EPX2|PPN_MOUSE	5.54e-12	58.2					TRINITY_DN15363_c1_g2_i2.p1	sp|Q9WV48|SHAN1_RAT	8.07e-11	57.0
TRINITY_DN1452_c0_g1_i1.p1	sp|Q868Z9|PPN_DROME	2.15e-17	81.6					TRINITY_DN15382_c0_g1_i1.p1	sp|Q8I4B0|KCNSK_CAEEL	3.47e-72	229
TRINITY_DN1452_c0_g1_i15.p1	sp|Q868Z9|PPN_DROME	2.15e-17	81.6					TRINITY_DN15382_c0_g1_i2.p1	sp|Q8I4B0|KCNSK_CAEEL	3.47e-72	229
TRINITY_DN1452_c0_g1_i31.p1	sp|Q868Z9|PPN_DROME	2.15e-17	81.6					TRINITY_DN15417_c1_g1_i1.p1	sp|Q14B80|KCNC2_MOUSE	2.64e-43	153
TRINITY_DN1452_c0_g1_i34.p1	sp|Q868Z9|PPN_DROME	2.15e-17	81.6					TRINITY_DN15552_c0_g1_i1.p1	sp|P50527|STE20_SCHPO	1.82e-25	100
TRINITY_DN1452_c0_g1_i38.p1	sp|Q868Z9|PPN_DROME	2.15e-17	81.6					TRINITY_DN1556_c1_g3_i2.p1	sp|P50527|STE20_SCHPO	2.61e-28	112
TRINITY_DN1452_c0_g1_i4.p1	sp|Q868Z9|PPN_DROME	2.15e-17	81.6					TRINITY_DN1556_c1_g3_i3.p1	sp|P50527|STE20_SCHPO	2.61e-28	112
TRINITY_DN1452_c0_g1_i7.p1	sp|Q868Z9|PPN_DROME	2.15e-17	81.6					TRINITY_DN15641_c0_g1_i3.p1	sp|Q10056|SHK2_SCHPO	4.48e-14	67.0
TRINITY_DN14718_c0_g1_i1.p1	sp|Q868Z9|PPN_DROME	1.04e-16	79.3					TRINITY_DN15887_c0_g1_i1.p1	sp|Q8LAN3|P4H4_ARATH	4.82e-32	117
TRINITY_DN14718_c0_g1_i1.p1	sp|Q868Z9|PPN_DROME	5.27e-13	67.4					TRINITY_DN15887_c0_g1_i2.p1	sp|Q8LAN3|P4H4_ARATH	4.82e-32	117
TRINITY_DN14718_c0_g1_i1.p1	sp|Q868Z9|PPN_DROME	6.05e-12	63.9					TRINITY_DN15992_c0_g1_i1.p1	sp|P55115|NAS15_CAEEL	1.10e-57	190
TRINITY_DN14791_c0_g1_i3.p1	sp|M9PE65|AXO_DROME	3.73e-13	69.3					TRINITY_DN15992_c0_g1_i2.p1	sp|P55115|NAS15_CAEEL	1.10e-57	190
TRINITY_DN14791_c0_g1_i7.p1	sp|M9PE65|AXO_DROME	3.72e-13	69.3					TRINITY_DN16046_c0_g1_i10.p1	sp|Q9WV48|SHAN1_RAT	1.93e-12	62.0
TRINITY_DN14791_c0_g1_i8.p1	sp|M9PE65|AXO_DROME	3.50e-13	69.7					TRINITY_DN16046_c0_g1_i4.p1	sp|Q9WV48|SHAN1_RAT	2.03e-12	63.2
TRINITY_DN1481_c0_g1_i1.p1	sp|Q5U405|TMPSD_MOUSE	1.78e-35	135					TRINITY_DN16046_c0_g1_i6.p1	sp|Q9Y566|SHAN1_HUMAN	3.54e-13	65.5
TRINITY_DN14840_c0_g1_i1.p1	sp|O95428|PPN_HUMAN	4.43e-15	74.7					TRINITY_DN16046_c0_g1_i9.p1	sp|Q9WV48|SHAN1_RAT	1.63e-12	62.0
TRINITY_DN14840_c0_g1_i3.p1	sp|O95428|PPN_HUMAN	4.43e-15	74.7					TRINITY_DN16128_c0_g2_i1.p1	sp|Q9Y566|SHAN1_HUMAN	6.29e-12	60.5
TRINITY_DN14840_c0_g1_i6.p1	sp|O95428|PPN_HUMAN	4.43e-15	74.7					TRINITY_DN16194_c0_g2_i4.p1	sp|P50527|STE20_SCHPO	2.77e-16	75.1
TRINITY_DN14_c7_g1_i1.p1	sp|Q2UY09|COSA1_HUMAN	5.00e-13	65.1					TRINITY_DN16531_c0_g1_i3.p1	sp|P50527|STE20_SCHPO	1.01e-34	128
TRINITY_DN14_c7_g1_i2.p1	sp|Q2UY09|COSA1_HUMAN	3.55e-13	65.5					TRINITY_DN16531_c0_g1_i4.p1	sp|P50527|STE20_SCHPO	1.01e-34	128
TRINITY_DN15100_c0_g1_i1.p1	sp|A2AJX4|MALR1_MOUSE	2.84e-24	104					TRINITY_DN16635_c0_g1_i11.p1	sp|Q10056|SHK2_SCHPO	1.75e-22	90.9
TRINITY_DN15100_c0_g1_i1.p1	sp|A2AJX4|MALR1_MOUSE	8.15e-15	73.6					TRINITY_DN16635_c0_g1_i3.p1	sp|P50527|STE20_SCHPO	1.62e-21	85.9
TRINITY_DN15100_c0_g1_i1.p1	sp|A2AJX4|MALR1_MOUSE	1.51e-13	69.3					TRINITY_DN16635_c0_g1_i4.p1	sp|Q10056|SHK2_SCHPO	6.25e-22	90.9
TRINITY_DN15100_c0_g1_i1.p1	sp|A2AJX4|MALR1_MOUSE	1.72e-13	68.9					TRINITY_DN16635_c0_g1_i4.p2	sp|Q10056|SHK2_SCHPO	2.87e-22	91.3
TRINITY_DN15104_c0_g1_i1.p1	sp|P15989|CO6A3_CHICK	5.34e-15	71.2					TRINITY_DN16754_c0_g1_i1.p1	sp|P22462|KCNC2_RAT	6.03e-44	150
TRINITY_DN15104_c0_g1_i1.p1	sp|P15989|CO6A3_CHICK	1.15e-13	67.0					TRINITY_DN16754_c0_g1_i1.p2	sp|Q8I4B0|KCNSK_CAEEL	2.77e-18	73.2
TRINITY_DN15104_c0_g1_i1.p1	sp|P15989|CO6A3_CHICK	2.14e-12	63.2					TRINITY_DN16754_c0_g1_i2.p2	sp|Q8I4B0|KCNSK_CAEEL	2.77e-18	73.2
TRINITY_DN15104_c0_g1_i1.p1	sp|P15989|CO6A3_CHICK	5.60e-11	58.5					TRINITY_DN16754_c0_g1_i2.p1	sp|P22462|KCNC2_RAT	6.03e-44	150
TRINITY_DN15123_c0_g1_i2.p1	sp|Q5VYJ5|MALR1_HUMAN	2.69e-12	60.8					TRINITY_DN1688_c1_g1_i1.p1	sp|Q9WV48|SHAN1_RAT	1.04e-145	491
TRINITY_DN15123_c0_g1_i2.p1	sp|Q5VYJ5|MALR1_HUMAN	9.11e-12	59.3					TRINITY_DN1688_c1_g1_i1.p1	sp|Q9WV48|SHAN1_RAT	4.77e-13	66.2
TRINITY_DN1512_c0_g1_i1.p1	sp|Q2UY09|COSA1_HUMAN	1.83e-14	68.9					TRINITY_DN1696_c0_g1_i12.p1	sp|P50527|STE20_SCHPO	8.07e-21	87.0
TRINITY_DN15498_c0_g1_i1.p1	sp|P43297|RD21A_ARATH	5.21e-45	164					TRINITY_DN1696_c0_g1_i15.p2	sp|P50527|STE20_SCHPO	1.69e-18	74.7
TRINITY_DN15498_c0_g1_i2.p1	sp|P43297|RD21A_ARATH	4.78e-45	164					TRINITY_DN17039_c0_g1_i1.p1	sp|Q10056|SHK2_SCHPO	7.06e-22	92.8
TRINITY_DN15498_c0_g1_i3.p1	sp|P43297|RD21A_ARATH	5.36e-45	164					TRINITY_DN17039_c0_g1_i2.p1	sp|Q10056|SHK2_SCHPO	6.94e-22	92.8
TRINITY_DN15515_c0_g1_i11.p1	sp|Q868Z9|PPN_DROME	1.97e-21	96.3					TRINITY_DN17120_c0_g1_i1.p1	sp|Q8I4B0|KCNSK_CAEEL	4.05e-115	341
TRINITY_DN15515_c0_g1_i11.p1	sp|Q868Z9|PPN_DROME	1.53e-17	83.6					TRINITY_DN17251_c0_g2_i1.p1	sp|Q9Y566|SHAN1_HUMAN	4.98e-11	56.6
TRINITY_DN15515_c0_g1_i11.p1	sp|Q868Z9|PPN_DROME	2.67e-17	82.4					TRINITY_DN17298_c1_g1_i2.p1	sp|Q9WV48|SHAN1_RAT	1.42e-11	59.3
TRINITY_DN15515_c0_g1_i14.p1	sp|Q868Z9|PPN_DROME	4.47e-20	91.3					TRINITY_DN17298_c1_g1_i7.p1	sp|Q9WV48|SHAN1_RAT	1.50e-11	58.9
TRINITY_DN15515_c0_g1_i14.p1	sp|Q868Z9|PPN_DROME	3.98e-16	78.2					TRINITY_DN17312_c0_g2_i2.p1	sp|P50527|STE20_SCHPO	5.75e-39	147
TRINITY_DN15515_c0_g1_i14.p1	sp|Q868Z9|PPN_DROME	1.26e-15	76.6					TRINITY_DN17312_c0_g2_i5.p1	sp|P50527|STE20_SCHPO	5.75e-39	147
TRINITY_DN15758_c0_g1_i1.p1	sp|Q5U405|TMPSD_MOUSE	4.50e-33	129					TRINITY_DN17336_c0_g2_i2.p1	sp|Q8LAN3|P4H4_ARATH	1.22e-30	113
TRINITY_DN15758_c0_g1_i2.p1	sp|Q5U405|TMPSD_MOUSE	5.09e-33	129					TRINITY_DN17336_c0_g2_i4.p1	sp|Q8LAN3|P4H4_ARATH	1.24e-30	113
TRINITY_DN15758_c0_g1_i3.p1	sp|Q5U405|TMPSD_MOUSE	4.50e-33	129					TRINITY_DN17402_c0_g1_i1.p1	sp|O88676|MMP23_MOUSE	4.12e-17	75.1
TRINITY_DN15839_c0_g1_i12.p1	sp|Q8K480|MFRP_MOUSE	2.09e-14	68.9					TRINITY_DN17444_c0_g1_i1.p1	sp|Q9U3S9|NAS6_CAEEL	6.55e-34	117
TRINITY_DN15839_c0_g1_i12.p1	sp|Q8K480|MFRP_MOUSE	5.82e-11	58.2					TRINITY_DN1758_c0_g1_i10.p1	sp|A7SXG9|NEP8_NEMVE	2.32e-29	107
TRINITY_DN15839_c0_g1_i3.p1	sp|Q8K480|MFRP_MOUSE	2.09e-14	68.9					TRINITY_DN1758_c0_g1_i11.p1	sp|A7SXG9|NEP8_NEMVE	7.94e-30	105
TRINITY_DN15839_c0_g1_i3.p1	sp|Q8K480|MFRP_MOUSE	5.82e-11	58.2					TRINITY_DN1758_c0_g1_i5.p1	sp|A7SXG9|NEP8_NEMVE	2.32e-29	107
TRINITY_DN15839_c0_g1_i6.p1	sp|Q8K480|MFRP_MOUSE	2.05e-14	68.9					TRINITY_DN1758_c0_g1_i9.p1	sp|A7SXG9|NEP8_NEMVE	7.94e-30	105
TRINITY_DN15839_c0_g1_i6.p1	sp|Q8K480|MFRP_MOUSE	5.48e-11	58.2					TRINITY_DN17697_c0_g1_i1.p1	sp|P50527|STE20_SCHPO	7.09e-27	108
TRINITY_DN15839_c0_g1_i7.p1	sp|Q8K480|MFRP_MOUSE	2.05e-14	68.9					TRINITY_DN17725_c0_g1_i1.p1	sp|P50527|STE20_SCHPO	4.62e-29	114
TRINITY_DN15839_c0_g1_i7.p1	sp|Q8K480|MFRP_MOUSE	5.48e-11	58.2					TRINITY_DN17725_c0_g1_i3.p1	sp|P50527|STE20_SCHPO	4.62e-29	114
TRINITY_DN15839_c0_g1_i9.p1	sp|Q8K480|MFRP_MOUSE	2.09e-14	68.9					TRINITY_DN1779_c0_g1_i1.p1	sp|P50527|STE20_SCHPO	2.83e-26	105
TRINITY_DN15839_c0_g1_i9.p1	sp|Q8K480|MFRP_MOUSE	5.82e-11	58.2					TRINITY_DN1787_c0_g1_i1.p1	sp|Q10056|SHK2_SCHPO	3.92e-26	100
TRINITY_DN1590_c0_g1_i10.p1	sp|Q9EPX2|PPN_MOUSE	6.74e-19	84.0					TRINITY_DN1787_c0_g1_i3.p1	sp|Q10056|SHK2_SCHPO	3.92e-26	100
TRINITY_DN1590_c0_g1_i10.p1	sp|Q9EPX2|PPN_MOUSE	4.87e-16	74.7					TRINITY_DN1810_c0_g1_i1.p1	sp|P54190|TES26_TOXCA	5.91e-33	113
TRINITY_DN1590_c0_g1_i10.p1	sp|Q9EPX2|PPN_MOUSE	6.76e-12	61.6					TRINITY_DN1810_c0_g1_i3.p1	sp|P54190|TES26_TOXCA	5.91e-33	113
TRINITY_DN1590_c0_g1_i11.p1	sp|Q9EPX2|PPN_MOUSE	1.84e-18	82.0					TRINITY_DN18345_c0_g1_i1.p1	sp|Q9Y566|SHAN1_HUMAN	4.35e-13	64.3
TRINITY_DN1590_c0_g1_i11.p1	sp|Q9EPX2|PPN_MOUSE	1.04e-15	73.2					TRINITY_DN1838_c3_g1_i1.p1	sp|P50527|STE20_SCHPO	1.14e-26	107
TRINITY_DN1590_c0_g1_i11.p1	sp|Q9EPX2|PPN_MOUSE	2.20e-11	59.7					TRINITY_DN1838_c3_g1_i3.p1	sp|P50527|STE20_SCHPO	4.20e-26	105
TRINITY_DN1590_c0_g1_i12.p1	sp|Q9EPX2|PPN_MOUSE	6.74e-19	84.0					TRINITY_DN1847_c4_g1_i1.p2	sp|P50527|STE20_SCHPO	1.51e-35	131
TRINITY_DN1590_c0_g1_i12.p1	sp|Q9EPX2|PPN_MOUSE	4.87e-16	74.7					TRINITY_DN1847_c4_g1_i3.p1	sp|P50527|STE20_SCHPO	7.82e-34	131
TRINITY_DN1590_c0_g1_i12.p1	sp|Q9EPX2|PPN_MOUSE	6.76e-12	61.6					TRINITY_DN1847_c4_g1_i4.p1	sp|P50527|STE20_SCHPO	7.69e-34	131
TRINITY_DN16090_c0_g1_i1.p1	sp|Q02388|CO7A1_HUMAN	7.43e-18	79.7					TRINITY_DN1847_c4_g1_i6.p1	sp|P50527|STE20_SCHPO	8.69e-34	131
TRINITY_DN16090_c0_g1_i1.p1	sp|Q02388|CO7A1_HUMAN	6.00e-13	64.7					TRINITY_DN1857_c0_g1_i1.p1	sp|Q20191|NAS13_CAEEL	6.33e-47	162
TRINITY_DN16090_c0_g1_i2.p1	sp|Q02388|CO7A1_HUMAN	2.40e-16	75.1					TRINITY_DN1857_c0_g1_i1.p2	sp|Q20191|NAS13_CAEEL	7.07e-47	162
TRINITY_DN1635_c0_g1_i1.p1	sp|A2AJX4|MALR1_MOUSE	3.35e-23	99.8					TRINITY_DN1857_c0_g1_i2.p1	sp|Q19269|NAS14_CAEEL	8.29e-47	163
TRINITY_DN1635_c0_g1_i1.p1	sp|A2AJX4|MALR1_MOUSE	1.66e-18	84.7					TRINITY_DN1857_c0_g1_i2.p2	sp|Q20191|NAS13_CAEEL	6.59e-47	162
TRINITY_DN1635_c0_g1_i1.p1	sp|A2AJX4|MALR1_MOUSE	1.72e-18	84.3					TRINITY_DN1857_c0_g1_i6.p1	sp|Q20191|NAS13_CAEEL	6.33e-47	162
TRINITY_DN1635_c0_g1_i1.p1	sp|A2AJX4|MALR1_MOUSE	2.01e-16	77.8					TRINITY_DN1857_c0_g1_i6.p2	sp|Q20191|NAS13_CAEEL	8.48e-47	162
TRINITY_DN1635_c0_g1_i1.p1	sp|A2AJX4|MALR1_MOUSE	9.46e-15	72.4					TRINITY_DN18604_c0_g1_i2.p1	sp|Q23490|MLT7_CAEEL	1.43e-131	416
TRINITY_DN1635_c0_g1_i1.p1	sp|A2AJX4|MALR1_MOUSE	1.80e-14	71.2					TRINITY_DN18604_c0_g1_i3.p1	sp|Q23490|MLT7_CAEEL	1.43e-131	416
TRINITY_DN1635_c0_g1_i1.p1	sp|A2AJX4|MALR1_MOUSE	4.22e-14	70.1					TRINITY_DN18604_c0_g1_i4.p1	sp|Q23490|MLT7_CAEEL	1.43e-131	416
TRINITY_DN1635_c0_g1_i1.p1	sp|A2AJX4|MALR1_MOUSE	2.12e-12	64.7					TRINITY_DN18617_c0_g1_i1.p1	sp|P50527|STE20_SCHPO	1.35e-18	82.0
TRINITY_DN1635_c0_g1_i3.p1	sp|A2AJX4|MALR1_MOUSE	3.35e-23	99.8					TRINITY_DN18644_c0_g1_i1.p1	sp|P50527|STE20_SCHPO	2.77e-12	59.7
TRINITY_DN1635_c0_g1_i3.p1	sp|A2AJX4|MALR1_MOUSE	1.66e-18	84.7					TRINITY_DN18644_c0_g1_i6.p1	sp|P50527|STE20_SCHPO	2.18e-22	94.4
TRINITY_DN1635_c0_g1_i3.p1	sp|A2AJX4|MALR1_MOUSE	1.72e-18	84.3					TRINITY_DN18652_c0_g2_i2.p1	sp|P50527|STE20_SCHPO	5.18e-13	62.4
TRINITY_DN1635_c0_g1_i3.p1	sp|A2AJX4|MALR1_MOUSE	2.01e-16	77.8					TRINITY_DN18652_c0_g2_i4.p1	sp|P50527|STE20_SCHPO	5.18e-13	62.4
TRINITY_DN1635_c0_g1_i3.p1	sp|A2AJX4|MALR1_MOUSE	9.46e-15	72.4					TRINITY_DN18652_c0_g2_i6.p1	sp|P50527|STE20_SCHPO	5.18e-13	62.4
TRINITY_DN1635_c0_g1_i3.p1	sp|A2AJX4|MALR1_MOUSE	1.80e-14	71.2					TRINITY_DN18652_c0_g2_i8.p1	sp|P50527|STE20_SCHPO	1.40e-13	65.5
TRINITY_DN1635_c0_g1_i3.p1	sp|A2AJX4|MALR1_MOUSE	4.22e-14	70.1					TRINITY_DN18697_c0_g1_i11.p1	sp|P50527|STE20_SCHPO	2.17e-32	119
TRINITY_DN1635_c0_g1_i3.p1	sp|A2AJX4|MALR1_MOUSE	2.12e-12	64.7					TRINITY_DN18697_c0_g1_i5.p1	sp|P50527|STE20_SCHPO	2.36e-33	123
TRINITY_DN1652_c0_g1_i1.p1	sp|Q9Y5Y6|ST14_HUMAN	5.09e-22	93.6					TRINITY_DN18697_c0_g1_i7.p1	sp|P50527|STE20_SCHPO	2.36e-33	123
TRINITY_DN1652_c0_g1_i2.p1	sp|Q9Y5Y6|ST14_HUMAN	5.36e-22	93.2					TRINITY_DN18697_c0_g1_i8.p1	sp|P50527|STE20_SCHPO	2.36e-33	123
TRINITY_DN1652_c0_g1_i3.p1	sp|Q9Y5Y6|ST14_HUMAN	5.45e-22	93.6					TRINITY_DN18790_c0_g1_i1.p1	sp|Q10056|SHK2_SCHPO	4.00e-16	73.2
TRINITY_DN16647_c0_g1_i1.p1	sp|P15989|CO6A3_CHICK	5.65e-11	58.5					TRINITY_DN18790_c0_g1_i16.p1	sp|Q10056|SHK2_SCHPO	7.16e-17	73.6
TRINITY_DN16708_c0_g1_i1.p1	sp|Q9Y5Y6|ST14_HUMAN	3.17e-33	133					TRINITY_DN18790_c0_g1_i4.p1	sp|Q10056|SHK2_SCHPO	1.03e-16	74.3
TRINITY_DN16708_c0_g1_i1.p1	sp|Q9Y5Y6|ST14_HUMAN	2.69e-25	107					TRINITY_DN18908_c0_g2_i1.p1	sp|Q19673|TYR3_CAEEL	1.97e-15	69.7
TRINITY_DN16708_c0_g1_i1.p1	sp|Q9Y5Y6|ST14_HUMAN	3.29e-23	100					TRINITY_DN18908_c0_g2_i2.p1	sp|Q19673|TYR3_CAEEL	1.97e-15	69.7
TRINITY_DN16708_c0_g1_i1.p1	sp|Q9Y5Y6|ST14_HUMAN	9.74e-20	89.7					TRINITY_DN1899_c6_g1_i1.p1	sp|Q9WV48|SHAN1_RAT	8.65e-13	63.9
TRINITY_DN16708_c0_g1_i1.p1	sp|Q9Y5Y6|ST14_HUMAN	6.07e-19	87.0					TRINITY_DN1899_c6_g1_i2.p1	sp|Q9WV48|SHAN1_RAT	8.65e-13	63.9
TRINITY_DN16708_c0_g1_i2.p1	sp|Q9Y5Y6|ST14_HUMAN	2.44e-31	127					TRINITY_DN19105_c0_g3_i1.p1	sp|Q9XU75|SURO1_CAEEL	2.55e-13	64.3
TRINITY_DN16708_c0_g1_i2.p1	sp|Q9Y5Y6|ST14_HUMAN	2.26e-25	108					TRINITY_DN19246_c0_g1_i3.p1	sp|Q9WV48|SHAN1_RAT	3.95e-11	59.7
TRINITY_DN16708_c0_g1_i2.p1	sp|Q9Y5Y6|ST14_HUMAN	7.74e-25	106					TRINITY_DN19246_c0_g1_i4.p1	sp|Q9WV48|SHAN1_RAT	3.98e-11	59.7
TRINITY_DN16708_c0_g1_i2.p1	sp|Q9Y5Y6|ST14_HUMAN	1.03e-23	102					TRINITY_DN19246_c0_g1_i7.p1	sp|Q9WV48|SHAN1_RAT	3.95e-11	59.7
TRINITY_DN16708_c0_g1_i2.p1	sp|Q9Y5Y6|ST14_HUMAN	2.05e-21	95.1					TRINITY_DN19427_c0_g1_i10.p1	sp|Q10056|SHK2_SCHPO	7.26e-21	85.9
TRINITY_DN16708_c0_g1_i2.p1	sp|Q9Y5Y6|ST14_HUMAN	1.29e-18	86.3					TRINITY_DN19427_c0_g1_i14.p1	sp|Q10056|SHK2_SCHPO	7.26e-21	85.9
TRINITY_DN16708_c0_g1_i4.p1	sp|Q9Y5Y6|ST14_HUMAN	2.15e-33	134					TRINITY_DN19476_c0_g2_i1.p1	sp|Q10056|SHK2_SCHPO	5.57e-17	77.4
TRINITY_DN16708_c0_g1_i4.p1	sp|Q9Y5Y6|ST14_HUMAN	2.10e-25	108					TRINITY_DN19476_c0_g2_i2.p1	sp|Q10056|SHK2_SCHPO	3.00e-17	77.4
TRINITY_DN16708_c0_g1_i4.p1	sp|Q9Y5Y6|ST14_HUMAN	2.54e-23	101					TRINITY_DN19549_c1_g2_i1.p1	sp|Q96PR1|KCNC2_HUMAN	1.76e-109	338
TRINITY_DN16708_c0_g1_i4.p1	sp|Q9Y5Y6|ST14_HUMAN	7.38e-20	90.1					TRINITY_DN19549_c1_g2_i2.p1	sp|Q96PR1|KCNC2_HUMAN	1.76e-109	338
TRINITY_DN16708_c0_g1_i4.p1	sp|Q9Y5Y6|ST14_HUMAN	4.56e-19	87.8					TRINITY_DN196_c2_g1_i5.p1	sp|P50527|STE20_SCHPO	4.55e-37	140
TRINITY_DN16708_c0_g1_i6.p1	sp|Q9Y5Y6|ST14_HUMAN	1.19e-33	135					TRINITY_DN196_c2_g1_i6.p1	sp|P50527|STE20_SCHPO	4.55e-37	140
TRINITY_DN16708_c0_g1_i6.p1	sp|Q9Y5Y6|ST14_HUMAN	1.17e-25	109					TRINITY_DN196_c2_g1_i7.p1	sp|P50527|STE20_SCHPO	5.77e-25	102
TRINITY_DN16708_c0_g1_i6.p1	sp|Q9Y5Y6|ST14_HUMAN	1.44e-23	102					TRINITY_DN19761_c0_g1_i1.p1	sp|Q9UPX8|SHAN2_HUMAN	5.91e-16	74.3
TRINITY_DN16708_c0_g1_i6.p1	sp|Q9Y5Y6|ST14_HUMAN	4.44e-20	91.3					TRINITY_DN19761_c0_g1_i2.p1	sp|Q9UPX8|SHAN2_HUMAN	4.67e-16	74.3
TRINITY_DN16708_c0_g1_i6.p1	sp|Q9Y5Y6|ST14_HUMAN	2.49e-19	88.6					TRINITY_DN20118_c1_g1_i1.p1	sp|Q9U3S9|NAS6_CAEEL	1.82e-41	142
TRINITY_DN16880_c0_g1_i1.p1	sp|Q9EPX2|PPN_MOUSE	2.58e-57	211					TRINITY_DN2011_c0_g1_i12.p1	sp|Q9U3S9|NAS6_CAEEL	1.08e-45	150
TRINITY_DN1691_c0_g1_i1.p1	sp|Q02388|CO7A1_HUMAN	1.55e-68	249					TRINITY_DN2011_c0_g1_i8.p1	sp|Q9U3S9|NAS6_CAEEL	3.00e-45	151
TRINITY_DN1691_c0_g1_i1.p1	sp|Q02388|CO7A1_HUMAN	3.11e-66	241					TRINITY_DN20184_c0_g2_i1.p1	sp|Q9JLU4|SHAN3_RAT	1.17e-12	63.9
TRINITY_DN1691_c0_g1_i1.p1	sp|Q02388|CO7A1_HUMAN	1.43e-51	194					TRINITY_DN20184_c0_g2_i1.p1	sp|Q9JLU4|SHAN3_RAT	2.38e-11	59.7
TRINITY_DN1691_c0_g1_i1.p1	sp|Q02388|CO7A1_HUMAN	2.29e-51	193					TRINITY_DN20184_c0_g2_i2.p1	sp|Q9JLU4|SHAN3_RAT	4.61e-12	61.2
TRINITY_DN1691_c0_g1_i1.p1	sp|Q02388|CO7A1_HUMAN	6.89e-42	162					TRINITY_DN20184_c0_g2_i4.p1	sp|Q9JLU4|SHAN3_RAT	1.17e-12	63.9
TRINITY_DN1691_c0_g1_i1.p1	sp|Q02388|CO7A1_HUMAN	1.43e-41	161					TRINITY_DN20184_c0_g2_i4.p1	sp|Q9JLU4|SHAN3_RAT	2.50e-11	59.7
TRINITY_DN1691_c0_g1_i1.p1	sp|Q02388|CO7A1_HUMAN	1.23e-31	129					TRINITY_DN20211_c0_g1_i1.p1	sp|P50527|STE20_SCHPO	2.91e-19	84.3
TRINITY_DN1691_c0_g1_i1.p1	sp|Q02388|CO7A1_HUMAN	1.48e-21	95.9					TRINITY_DN20211_c0_g1_i2.p1	sp|P50527|STE20_SCHPO	7.35e-19	79.7
TRINITY_DN1691_c0_g1_i2.p1	sp|Q02388|CO7A1_HUMAN	5.80e-71	257					TRINITY_DN20211_c0_g1_i3.p1	sp|P50527|STE20_SCHPO	2.60e-19	84.3
TRINITY_DN1691_c0_g1_i2.p1	sp|Q02388|CO7A1_HUMAN	1.70e-64	236					TRINITY_DN20223_c0_g1_i1.p1	sp|Q9Y566|SHAN1_HUMAN	4.99e-12	57.0
TRINITY_DN1691_c0_g1_i2.p1	sp|Q02388|CO7A1_HUMAN	2.28e-51	193					TRINITY_DN20298_c0_g1_i1.p1	sp|Q10056|SHK2_SCHPO	1.58e-23	97.1
TRINITY_DN1691_c0_g1_i2.p1	sp|Q02388|CO7A1_HUMAN	4.83e-39	153					TRINITY_DN20298_c0_g1_i3.p1	sp|Q10056|SHK2_SCHPO	1.58e-23	97.1
TRINITY_DN1691_c0_g1_i2.p1	sp|Q02388|CO7A1_HUMAN	6.33e-39	152					TRINITY_DN20442_c0_g2_i1.p1	sp|P50527|STE20_SCHPO	3.05e-26	106
TRINITY_DN1691_c0_g1_i2.p1	sp|Q02388|CO7A1_HUMAN	1.16e-31	129					TRINITY_DN20442_c0_g2_i1.p1	sp|P50527|STE20_SCHPO	9.99e-25	101
TRINITY_DN1691_c0_g1_i2.p1	sp|Q02388|CO7A1_HUMAN	1.02e-21	96.7					TRINITY_DN20455_c0_g1_i1.p1	sp|Q19673|TYR3_CAEEL	8.01e-15	68.9
TRINITY_DN16967_c0_g1_i1.p1	sp|Q9EPX2|PPN_MOUSE	6.78e-14	69.7					TRINITY_DN20491_c0_g1_i1.p2	sp|P50527|STE20_SCHPO	3.56e-19	84.7
TRINITY_DN16967_c0_g1_i1.p1	sp|Q9EPX2|PPN_MOUSE	1.99e-13	68.2					TRINITY_DN20491_c0_g1_i1.p1	sp|P50527|STE20_SCHPO	3.11e-19	85.1
TRINITY_DN16967_c0_g1_i1.p1	sp|Q9EPX2|PPN_MOUSE	3.10e-13	67.8					TRINITY_DN20491_c0_g1_i12.p1	sp|P50527|STE20_SCHPO	2.76e-20	85.5
TRINITY_DN16967_c0_g1_i1.p1	sp|Q9EPX2|PPN_MOUSE	9.12e-13	66.2					TRINITY_DN20491_c0_g1_i13.p1	sp|P50527|STE20_SCHPO	3.62e-19	84.7
TRINITY_DN16967_c0_g1_i1.p1	sp|Q9EPX2|PPN_MOUSE	1.94e-12	65.1					TRINITY_DN20491_c0_g1_i13.p2	sp|P50527|STE20_SCHPO	2.59e-19	85.1
TRINITY_DN16967_c0_g1_i1.p1	sp|Q9EPX2|PPN_MOUSE	6.31e-11	60.1					TRINITY_DN20491_c0_g1_i14.p1	sp|P50527|STE20_SCHPO	3.56e-19	84.7
TRINITY_DN16967_c0_g1_i2.p1	sp|Q9EPX2|PPN_MOUSE	8.56e-14	69.3					TRINITY_DN20491_c0_g1_i14.p2	sp|P50527|STE20_SCHPO	2.50e-19	85.1
TRINITY_DN16967_c0_g1_i2.p1	sp|Q9EPX2|PPN_MOUSE	3.58e-13	67.0					TRINITY_DN20491_c0_g1_i3.p1	sp|P50527|STE20_SCHPO	3.14e-19	85.1
TRINITY_DN16967_c0_g1_i2.p1	sp|Q9EPX2|PPN_MOUSE	4.35e-13	67.0					TRINITY_DN20491_c0_g1_i3.p2	sp|P50527|STE20_SCHPO	3.62e-19	84.7
TRINITY_DN16967_c0_g1_i2.p1	sp|Q9EPX2|PPN_MOUSE	1.77e-12	65.1					TRINITY_DN20491_c0_g1_i4.p1	sp|P50527|STE20_SCHPO	3.62e-20	85.5
TRINITY_DN16967_c0_g1_i2.p1	sp|Q9EPX2|PPN_MOUSE	3.24e-12	63.9					TRINITY_DN20550_c0_g1_i1.p1	sp|Q10056|SHK2_SCHPO	1.34e-17	79.0
TRINITY_DN17138_c0_g1_i1.p1	sp|Q9BY79|MFRP_HUMAN	1.04e-16	75.9					TRINITY_DN20671_c0_g1_i1.p1	sp|P50527|STE20_SCHPO	4.74e-26	101
TRINITY_DN17138_c0_g1_i1.p1	sp|Q9BY79|MFRP_HUMAN	6.37e-12	60.8					TRINITY_DN20671_c0_g1_i2.p1	sp|P50527|STE20_SCHPO	4.74e-26	101
TRINITY_DN17138_c0_g1_i3.p1	sp|Q8K480|MFRP_MOUSE	9.40e-16	71.6					TRINITY_DN20764_c0_g1_i6.p1	sp|Q19269|NAS14_CAEEL	1.24e-16	68.2
TRINITY_DN17138_c0_g1_i3.p1	sp|Q8K480|MFRP_MOUSE	2.10e-12	61.2					TRINITY_DN2081_c0_g1_i1.p1	sp|Q8LAN3|P4H4_ARATH	1.09e-16	72.4
TRINITY_DN17138_c1_g1_i1.p1	sp|Q8K480|MFRP_MOUSE	6.28e-11	52.8					TRINITY_DN2081_c0_g1_i2.p1	sp|Q8LAN3|P4H4_ARATH	1.09e-16	72.4
TRINITY_DN17178_c0_g1_i1.p1	sp|M9PE65|AXO_DROME	1.25e-18	85.9					TRINITY_DN20873_c0_g1_i1.p1	sp|P50527|STE20_SCHPO	1.69e-30	121
TRINITY_DN17196_c0_g3_i1.p1	sp|Q63870|CO7A1_MOUSE	1.75e-13	66.2					TRINITY_DN2093_c0_g1_i1.p1	sp|Q10056|SHK2_SCHPO	8.14e-22	92.4
TRINITY_DN17196_c0_g3_i2.p1	sp|Q63870|CO7A1_MOUSE	1.75e-13	66.2					TRINITY_DN2093_c0_g1_i2.p1	sp|Q10056|SHK2_SCHPO	6.34e-22	92.4
TRINITY_DN172_c0_g1_i1.p1	sp|Q63870|CO7A1_MOUSE	2.15e-78	282					TRINITY_DN2093_c0_g1_i4.p1	sp|Q10056|SHK2_SCHPO	7.27e-22	92.0
TRINITY_DN172_c0_g1_i1.p1	sp|Q63870|CO7A1_MOUSE	5.34e-66	242					TRINITY_DN2093_c0_g1_i5.p1	sp|Q10056|SHK2_SCHPO	6.34e-22	92.4
TRINITY_DN172_c0_g1_i1.p1	sp|Q63870|CO7A1_MOUSE	4.60e-57	213					TRINITY_DN2093_c0_g1_i6.p1	sp|Q10056|SHK2_SCHPO	9.35e-22	92.4
TRINITY_DN172_c0_g1_i1.p1	sp|Q63870|CO7A1_MOUSE	9.91e-53	198					TRINITY_DN2093_c0_g1_i7.p1	sp|Q10056|SHK2_SCHPO	9.35e-22	92.4
TRINITY_DN172_c0_g1_i1.p1	sp|Q63870|CO7A1_MOUSE	4.28e-50	190					TRINITY_DN21251_c0_g1_i1.p1	sp|P50527|STE20_SCHPO	9.13e-23	97.1
TRINITY_DN172_c0_g1_i1.p1	sp|Q63870|CO7A1_MOUSE	1.13e-41	162					TRINITY_DN21251_c0_g1_i12.p1	sp|P50527|STE20_SCHPO	9.29e-23	97.1
TRINITY_DN172_c0_g1_i1.p1	sp|Q63870|CO7A1_MOUSE	4.49e-41	160					TRINITY_DN21251_c0_g1_i9.p1	sp|P50527|STE20_SCHPO	9.29e-23	97.1
TRINITY_DN172_c0_g1_i1.p1	sp|Q63870|CO7A1_MOUSE	4.64e-34	137					TRINITY_DN21284_c0_g3_i1.p1	sp|P50527|STE20_SCHPO	2.34e-14	61.6
TRINITY_DN172_c0_g1_i1.p1	sp|Q63870|CO7A1_MOUSE	2.00e-23	102					TRINITY_DN21284_c1_g1_i3.p1	sp|Q10056|SHK2_SCHPO	2.04e-11	52.8
TRINITY_DN172_c0_g1_i1.p1	sp|Q63870|CO7A1_MOUSE	8.05e-16	77.4					TRINITY_DN2158_c4_g1_i11.p1	sp|P50527|STE20_SCHPO	1.13e-24	100
TRINITY_DN172_c0_g1_i2.p1	sp|Q63870|CO7A1_MOUSE	6.63e-78	281					TRINITY_DN2158_c4_g1_i12.p1	sp|P50527|STE20_SCHPO	3.42e-25	101
TRINITY_DN172_c0_g1_i2.p1	sp|Q63870|CO7A1_MOUSE	7.05e-66	241					TRINITY_DN2158_c4_g1_i14.p1	sp|P50527|STE20_SCHPO	8.39e-25	99.8
TRINITY_DN172_c0_g1_i2.p1	sp|Q63870|CO7A1_MOUSE	6.07e-57	212					TRINITY_DN2158_c4_g1_i16.p1	sp|P50527|STE20_SCHPO	3.52e-25	101
TRINITY_DN172_c0_g1_i2.p1	sp|Q63870|CO7A1_MOUSE	1.36e-49	188					TRINITY_DN2158_c4_g1_i3.p1	sp|P50527|STE20_SCHPO	5.14e-25	101
TRINITY_DN172_c0_g1_i2.p1	sp|Q63870|CO7A1_MOUSE	1.28e-41	162					TRINITY_DN2158_c4_g1_i6.p1	sp|P50527|STE20_SCHPO	5.14e-25	101
TRINITY_DN172_c0_g1_i2.p1	sp|Q63870|CO7A1_MOUSE	5.18e-41	160					TRINITY_DN2158_c4_g1_i7.p1	sp|P50527|STE20_SCHPO	8.86e-25	99.8
TRINITY_DN172_c0_g1_i2.p1	sp|Q63870|CO7A1_MOUSE	5.54e-34	137					TRINITY_DN2164_c0_g1_i1.p1	sp|Q23490|MLT7_CAEEL	1.75e-104	330
TRINITY_DN172_c0_g1_i2.p1	sp|Q63870|CO7A1_MOUSE	2.21e-23	102					TRINITY_DN2164_c0_g1_i2.p1	sp|Q23490|MLT7_CAEEL	1.19e-104	330
TRINITY_DN172_c0_g1_i2.p1	sp|Q63870|CO7A1_MOUSE	8.53e-16	77.4					TRINITY_DN2168_c0_g3_i1.p1	sp|Q9WV48|SHAN1_RAT	1.22e-14	71.6
TRINITY_DN17443_c1_g1_i1.p1	sp|Q868Z9|PPN_DROME	1.47e-12	58.5					TRINITY_DN21795_c1_g2_i3.p1	sp|Q8I4B0|KCNSK_CAEEL	1.53e-84	265
TRINITY_DN17443_c1_g1_i5.p1	sp|Q868Z9|PPN_DROME	1.04e-15	71.6					TRINITY_DN21795_c1_g2_i7.p1	sp|Q8I4B0|KCNSK_CAEEL	1.53e-84	265
TRINITY_DN17443_c1_g1_i7.p1	sp|Q868Z9|PPN_DROME	1.69e-16	80.1					TRINITY_DN21888_c0_g1_i1.p1	sp|Q9BYB0|SHAN3_HUMAN	1.45e-14	70.5
TRINITY_DN17443_c1_g1_i7.p1	sp|Q868Z9|PPN_DROME	1.04e-14	73.9					TRINITY_DN21888_c0_g1_i15.p2	sp|Q9BYB0|SHAN3_HUMAN	1.48e-13	65.5
TRINITY_DN17443_c1_g1_i7.p1	sp|Q868Z9|PPN_DROME	4.73e-12	65.5					TRINITY_DN21888_c0_g1_i17.p1	sp|Q9BYB0|SHAN3_HUMAN	1.45e-14	70.5
TRINITY_DN17443_c1_g1_i7.p1	sp|Q868Z9|PPN_DROME	1.91e-11	63.5					TRINITY_DN21888_c0_g1_i2.p1	sp|Q9BYB0|SHAN3_HUMAN	1.10e-14	70.9
TRINITY_DN17443_c1_g1_i7.p1	sp|Q868Z9|PPN_DROME	6.34e-11	61.6					TRINITY_DN21888_c0_g1_i20.p1	sp|Q9WV48|SHAN1_RAT	1.87e-13	65.1
TRINITY_DN17443_c1_g1_i8.p2	sp|Q868Z9|PPN_DROME	5.45e-14	69.3					TRINITY_DN21888_c0_g1_i20.p1	sp|Q9WV48|SHAN1_RAT	8.09e-13	63.2
TRINITY_DN17443_c1_g1_i8.p2	sp|Q868Z9|PPN_DROME	4.03e-12	63.2					TRINITY_DN21888_c0_g1_i25.p1	sp|Q9BYB0|SHAN3_HUMAN	3.84e-14	68.2
TRINITY_DN17443_c1_g1_i8.p1	sp|Q868Z9|PPN_DROME	7.36e-17	79.7					TRINITY_DN22008_c1_g1_i1.p1	sp|Q9WV48|SHAN1_RAT	2.39e-17	79.0
TRINITY_DN17594_c1_g1_i1.p1	sp|M9PE65|AXO_DROME	2.61e-18	83.6					TRINITY_DN22008_c1_g1_i1.p1	sp|Q9WV48|SHAN1_RAT	2.43e-13	65.9
TRINITY_DN17716_c2_g1_i2.p1	sp|Q9Y5Y6|ST14_HUMAN	4.90e-27	113					TRINITY_DN22008_c1_g1_i2.p1	sp|Q9WV48|SHAN1_RAT	2.08e-17	79.0
TRINITY_DN17716_c2_g1_i2.p1	sp|Q9Y5Y6|ST14_HUMAN	2.56e-21	94.7					TRINITY_DN22008_c1_g1_i2.p1	sp|Q9WV48|SHAN1_RAT	2.18e-13	65.9
TRINITY_DN17716_c2_g1_i2.p1	sp|Q9Y5Y6|ST14_HUMAN	1.83e-17	82.0					TRINITY_DN22154_c0_g1_i1.p1	sp|P55115|NAS15_CAEEL	6.46e-47	153
TRINITY_DN17716_c2_g1_i2.p1	sp|Q9Y5Y6|ST14_HUMAN	3.41e-15	74.7					TRINITY_DN22167_c1_g1_i1.p1	sp|Q8LAN3|P4H4_ARATH	4.67e-15	65.5
TRINITY_DN17716_c2_g1_i3.p1	sp|Q9Y5Y6|ST14_HUMAN	4.86e-27	113					TRINITY_DN22181_c0_g1_i1.p1	sp|O75900|MMP23_HUMAN	7.95e-25	98.2
TRINITY_DN17716_c2_g1_i3.p1	sp|Q9Y5Y6|ST14_HUMAN	2.54e-21	94.7					TRINITY_DN22194_c0_g1_i1.p1	sp|P22462|KCNC2_RAT	4.87e-60	200
TRINITY_DN17716_c2_g1_i3.p1	sp|Q9Y5Y6|ST14_HUMAN	1.78e-17	82.0					TRINITY_DN22194_c0_g1_i2.p1	sp|P22462|KCNC2_RAT	4.56e-60	200
TRINITY_DN17716_c2_g1_i3.p1	sp|Q9Y5Y6|ST14_HUMAN	3.38e-15	74.7					TRINITY_DN22194_c0_g1_i3.p1	sp|P22462|KCNC2_RAT	7.20e-60	200
TRINITY_DN17716_c2_g2_i1.p1	sp|Q9Y5Y6|ST14_HUMAN	8.58e-29	117					TRINITY_DN22197_c0_g2_i2.p1	sp|P50527|STE20_SCHPO	2.06e-32	120
TRINITY_DN17716_c2_g2_i1.p1	sp|Q9Y5Y6|ST14_HUMAN	2.05e-27	113					TRINITY_DN22197_c0_g2_i4.p1	sp|P50527|STE20_SCHPO	1.98e-32	121
TRINITY_DN17716_c2_g2_i1.p1	sp|Q9Y5Y6|ST14_HUMAN	1.18e-22	97.8					TRINITY_DN22197_c0_g2_i5.p1	sp|P50527|STE20_SCHPO	2.06e-32	120
TRINITY_DN17716_c2_g2_i1.p1	sp|Q9Y5Y6|ST14_HUMAN	4.13e-14	70.1					TRINITY_DN2223_c2_g1_i2.p1	sp|P50527|STE20_SCHPO	3.08e-11	58.9
TRINITY_DN17716_c2_g2_i1.p1	sp|Q9Y5Y6|ST14_HUMAN	1.27e-13	68.6					TRINITY_DN22397_c0_g2_i2.p1	sp|P50527|STE20_SCHPO	1.03e-29	113
TRINITY_DN17716_c2_g2_i3.p1	sp|Q9Y5Y6|ST14_HUMAN	3.07e-28	115					TRINITY_DN2263_c0_g2_i1.p1	sp|Q10056|SHK2_SCHPO	3.37e-28	107
TRINITY_DN17716_c2_g2_i3.p1	sp|Q9Y5Y6|ST14_HUMAN	1.82e-27	113					TRINITY_DN22975_c0_g1_i1.p1	sp|Q8I4B0|KCNSK_CAEEL	7.68e-92	280
TRINITY_DN17716_c2_g2_i3.p1	sp|Q9Y5Y6|ST14_HUMAN	3.27e-22	96.3					TRINITY_DN23092_c0_g1_i3.p1	sp|Q9XU75|SURO1_CAEEL	1.09e-12	61.6
TRINITY_DN17716_c2_g2_i3.p1	sp|Q9Y5Y6|ST14_HUMAN	3.82e-14	70.5					TRINITY_DN2314_c0_g1_i13.p1	sp|Q10056|SHK2_SCHPO	4.16e-21	88.2
TRINITY_DN17716_c2_g2_i3.p1	sp|Q9Y5Y6|ST14_HUMAN	1.18e-13	68.6					TRINITY_DN2314_c0_g1_i14.p1	sp|Q10056|SHK2_SCHPO	2.62e-20	85.5
TRINITY_DN17716_c2_g2_i4.p1	sp|Q9Y5Y6|ST14_HUMAN	8.58e-29	117					TRINITY_DN2314_c0_g1_i21.p1	sp|Q10056|SHK2_SCHPO	3.60e-21	88.2
TRINITY_DN17716_c2_g2_i4.p1	sp|Q9Y5Y6|ST14_HUMAN	2.05e-27	113					TRINITY_DN2314_c0_g1_i30.p1	sp|Q10056|SHK2_SCHPO	5.68e-12	58.5
TRINITY_DN17716_c2_g2_i4.p1	sp|Q9Y5Y6|ST14_HUMAN	1.18e-22	97.8					TRINITY_DN2314_c0_g1_i34.p1	sp|Q10056|SHK2_SCHPO	5.99e-12	58.2
TRINITY_DN17716_c2_g2_i4.p1	sp|Q9Y5Y6|ST14_HUMAN	4.13e-14	70.1					TRINITY_DN2314_c0_g1_i9.p1	sp|Q10056|SHK2_SCHPO	6.10e-12	58.2
TRINITY_DN17716_c2_g2_i4.p1	sp|Q9Y5Y6|ST14_HUMAN	1.27e-13	68.6					TRINITY_DN2314_c3_g1_i1.p1	sp|Q10056|SHK2_SCHPO	4.73e-17	77.0
TRINITY_DN17815_c0_g1_i2.p1	sp|Q9Y5Y6|ST14_HUMAN	6.00e-28	111					TRINITY_DN2314_c3_g1_i3.p1	sp|Q10056|SHK2_SCHPO	1.72e-17	77.0
TRINITY_DN17815_c0_g1_i2.p1	sp|Q9Y5Y6|ST14_HUMAN	1.23e-25	104					TRINITY_DN23151_c0_g1_i1.p1	sp|Q9XU75|SURO1_CAEEL	1.41e-60	201
TRINITY_DN17815_c0_g1_i2.p1	sp|Q9Y5Y6|ST14_HUMAN	7.80e-24	98.6					TRINITY_DN23366_c0_g1_i1.p1	sp|Q20191|NAS13_CAEEL	4.93e-37	122
TRINITY_DN17815_c0_g1_i2.p1	sp|Q9Y5Y6|ST14_HUMAN	2.09e-19	85.1					TRINITY_DN23445_c0_g1_i11.p1	sp|P50527|STE20_SCHPO	5.62e-21	90.9
TRINITY_DN18010_c0_g1_i3.p1	sp|Q63870|CO7A1_MOUSE	3.28e-14	66.2					TRINITY_DN23445_c0_g1_i12.p1	sp|P50527|STE20_SCHPO	5.62e-21	90.9
TRINITY_DN18010_c0_g1_i3.p1	sp|Q63870|CO7A1_MOUSE	5.03e-13	62.8					TRINITY_DN23445_c0_g1_i8.p1	sp|P50527|STE20_SCHPO	5.72e-21	90.9
TRINITY_DN18010_c0_g1_i3.p1	sp|Q63870|CO7A1_MOUSE	4.11e-12	60.1					TRINITY_DN23554_c0_g1_i1.p1	sp|Q10056|SHK2_SCHPO	2.06e-12	61.2
TRINITY_DN18010_c0_g1_i5.p1	sp|Q63870|CO7A1_MOUSE	3.28e-14	66.2					TRINITY_DN23554_c0_g1_i2.p1	sp|Q10056|SHK2_SCHPO	2.66e-12	61.2
TRINITY_DN18010_c0_g1_i5.p1	sp|Q63870|CO7A1_MOUSE	5.03e-13	62.8					TRINITY_DN23676_c0_g1_i1.p1	sp|P50527|STE20_SCHPO	2.37e-23	94.7
TRINITY_DN18010_c0_g1_i5.p1	sp|Q63870|CO7A1_MOUSE	4.11e-12	60.1					TRINITY_DN23676_c0_g1_i2.p1	sp|P50527|STE20_SCHPO	2.37e-23	94.7
TRINITY_DN1801_c1_g1_i2.p1	sp|Q5U405|TMPSD_MOUSE	3.62e-20	86.7					TRINITY_DN2372_c1_g1_i1.p1	sp|P50527|STE20_SCHPO	2.05e-29	113
TRINITY_DN1802_c0_g1_i1.p1	sp|P15989|CO6A3_CHICK	2.66e-14	68.6					TRINITY_DN2372_c1_g1_i2.p1	sp|P50527|STE20_SCHPO	1.14e-29	114
TRINITY_DN18047_c0_g2_i2.p1	sp|Q9Y5Y6|ST14_HUMAN	4.55e-17	77.4					TRINITY_DN2372_c1_g1_i4.p1	sp|P50527|STE20_SCHPO	1.14e-29	114
TRINITY_DN18047_c0_g2_i3.p1	sp|Q9Y5Y6|ST14_HUMAN	3.01e-17	78.2					TRINITY_DN2378_c0_g1_i4.p1	sp|P50527|STE20_SCHPO	1.67e-27	109
TRINITY_DN1818_c0_g1_i1.p1	sp|Q2UY11|COSA1_MOUSE	3.55e-13	64.3					TRINITY_DN2378_c0_g1_i5.p1	sp|P50527|STE20_SCHPO	2.29e-27	108
TRINITY_DN1832_c1_g1_i1.p1	sp|P00742|FA10_HUMAN	1.41e-11	62.0					TRINITY_DN2378_c0_g1_i6.p1	sp|P50527|STE20_SCHPO	1.51e-27	109
TRINITY_DN1832_c1_g1_i11.p1	sp|P00742|FA10_HUMAN	1.43e-11	62.0					TRINITY_DN2400_c1_g1_i10.p1	sp|Q10056|SHK2_SCHPO	1.22e-15	69.7
TRINITY_DN18400_c1_g1_i1.p1	sp|Q9BYE2|TMPSD_HUMAN	1.73e-22	93.6					TRINITY_DN2400_c1_g1_i13.p1	sp|Q10056|SHK2_SCHPO	1.54e-14	70.5
TRINITY_DN18459_c0_g1_i1.p1	sp|Q9Y5Y6|ST14_HUMAN	2.35e-31	111					TRINITY_DN2400_c1_g1_i17.p1	sp|Q10056|SHK2_SCHPO	3.17e-14	69.3
TRINITY_DN18459_c0_g1_i2.p1	sp|Q5U405|TMPSD_MOUSE	2.23e-23	87.0					TRINITY_DN2400_c1_g1_i5.p1	sp|Q10056|SHK2_SCHPO	2.51e-15	68.9
TRINITY_DN1857_c0_g1_i1.p1	sp|Q5VYJ5|MALR1_HUMAN	8.57e-20	87.4					TRINITY_DN2400_c1_g1_i8.p1	sp|Q10056|SHK2_SCHPO	3.27e-14	69.3
TRINITY_DN1857_c0_g1_i1.p1	sp|Q5VYJ5|MALR1_HUMAN	8.61e-16	74.7					TRINITY_DN24061_c0_g1_i1.p1	sp|P22462|KCNC2_RAT	4.35e-31	114
TRINITY_DN1857_c0_g1_i1.p1	sp|Q5VYJ5|MALR1_HUMAN	2.97e-13	66.6					TRINITY_DN24061_c0_g2_i1.p1	sp|Q8I4B0|KCNSK_CAEEL	1.64e-24	89.4
TRINITY_DN1857_c0_g1_i1.p1	sp|Q5VYJ5|MALR1_HUMAN	3.53e-11	60.1					TRINITY_DN2413_c0_g4_i1.p1	sp|P50527|STE20_SCHPO	2.43e-19	84.3
TRINITY_DN1857_c0_g1_i1.p2	sp|Q5VYJ5|MALR1_HUMAN	8.70e-20	87.4					TRINITY_DN24173_c0_g1_i1.p1	sp|Q9UPX8|SHAN2_HUMAN	9.54e-18	80.5
TRINITY_DN1857_c0_g1_i1.p2	sp|Q5VYJ5|MALR1_HUMAN	9.51e-16	74.7					TRINITY_DN24173_c0_g1_i1.p1	sp|Q9UPX8|SHAN2_HUMAN	1.32e-14	70.1
TRINITY_DN1857_c0_g1_i1.p2	sp|Q5VYJ5|MALR1_HUMAN	3.10e-13	66.6					TRINITY_DN24173_c0_g1_i1.p1	sp|Q9UPX8|SHAN2_HUMAN	2.31e-11	59.7
TRINITY_DN1857_c0_g1_i1.p2	sp|Q5VYJ5|MALR1_HUMAN	4.05e-11	59.7					TRINITY_DN24173_c0_g1_i6.p1	sp|Q9UPX8|SHAN2_HUMAN	9.54e-18	80.5
TRINITY_DN1857_c0_g1_i2.p1	sp|Q5VYJ5|MALR1_HUMAN	8.89e-20	87.4					TRINITY_DN24173_c0_g1_i6.p1	sp|Q9UPX8|SHAN2_HUMAN	1.32e-14	70.1
TRINITY_DN1857_c0_g1_i2.p1	sp|Q5VYJ5|MALR1_HUMAN	1.02e-15	74.7					TRINITY_DN24173_c0_g1_i6.p1	sp|Q9UPX8|SHAN2_HUMAN	2.31e-11	59.7
TRINITY_DN1857_c0_g1_i2.p1	sp|Q5VYJ5|MALR1_HUMAN	2.92e-13	66.6					TRINITY_DN24209_c0_g2_i3.p1	sp|P50527|STE20_SCHPO	1.50e-24	101
TRINITY_DN1857_c0_g1_i2.p1	sp|Q5VYJ5|MALR1_HUMAN	3.77e-11	59.7					TRINITY_DN24209_c0_g2_i4.p1	sp|P50527|STE20_SCHPO	1.50e-24	101
TRINITY_DN1857_c0_g1_i2.p2	sp|Q5VYJ5|MALR1_HUMAN	8.11e-20	87.8					TRINITY_DN24209_c0_g2_i6.p1	sp|P50527|STE20_SCHPO	1.50e-24	101
TRINITY_DN1857_c0_g1_i2.p2	sp|Q5VYJ5|MALR1_HUMAN	8.01e-16	74.7					TRINITY_DN24209_c0_g2_i9.p1	sp|P50527|STE20_SCHPO	1.37e-24	101
TRINITY_DN1857_c0_g1_i2.p2	sp|Q5VYJ5|MALR1_HUMAN	2.89e-13	66.6					TRINITY_DN242_c3_g2_i1.p1	sp|P50527|STE20_SCHPO	8.54e-30	117
TRINITY_DN1857_c0_g1_i2.p2	sp|Q5VYJ5|MALR1_HUMAN	3.69e-11	59.7					TRINITY_DN242_c3_g2_i1.p1	sp|P50527|STE20_SCHPO	3.42e-28	112
TRINITY_DN1857_c0_g1_i6.p1	sp|Q5VYJ5|MALR1_HUMAN	8.57e-20	87.4					TRINITY_DN2430_c0_g1_i2.p1	sp|P22462|KCNC2_RAT	1.27e-20	88.6
TRINITY_DN1857_c0_g1_i6.p1	sp|Q5VYJ5|MALR1_HUMAN	8.61e-16	74.7					TRINITY_DN2430_c0_g1_i23.p1	sp|P22462|KCNC2_RAT	1.27e-20	88.6
TRINITY_DN1857_c0_g1_i6.p1	sp|Q5VYJ5|MALR1_HUMAN	2.97e-13	66.6					TRINITY_DN2435_c0_g1_i1.p1	sp|Q20191|NAS13_CAEEL	1.49e-56	188
TRINITY_DN1857_c0_g1_i6.p1	sp|Q5VYJ5|MALR1_HUMAN	3.53e-11	60.1					TRINITY_DN2440_c0_g1_i10.p1	sp|Q9WV48|SHAN1_RAT	3.52e-11	58.9
TRINITY_DN1857_c0_g1_i6.p2	sp|Q5VYJ5|MALR1_HUMAN	7.97e-20	87.8					TRINITY_DN2440_c0_g1_i2.p1	sp|Q9WV48|SHAN1_RAT	3.82e-11	58.9
TRINITY_DN1857_c0_g1_i6.p2	sp|Q5VYJ5|MALR1_HUMAN	8.22e-16	74.7					TRINITY_DN2464_c12_g1_i2.p1	sp|Q9WV48|SHAN1_RAT	8.20e-12	61.2
TRINITY_DN1857_c0_g1_i6.p2	sp|Q5VYJ5|MALR1_HUMAN	2.92e-13	66.6					TRINITY_DN2464_c12_g1_i2.p1	sp|Q9WV48|SHAN1_RAT	5.68e-11	58.5
TRINITY_DN1857_c0_g1_i6.p2	sp|Q5VYJ5|MALR1_HUMAN	3.66e-11	59.7					TRINITY_DN2494_c0_g1_i3.p1	sp|Q10056|SHK2_SCHPO	4.40e-15	71.2
TRINITY_DN18604_c0_g1_i2.p1	sp|O95428|PPN_HUMAN	4.13e-16	77.8					TRINITY_DN2494_c0_g1_i4.p1	sp|Q10056|SHK2_SCHPO	2.67e-15	71.6
TRINITY_DN18604_c0_g1_i2.p1	sp|O95428|PPN_HUMAN	2.94e-15	75.1					TRINITY_DN2494_c0_g1_i5.p1	sp|Q10056|SHK2_SCHPO	5.21e-15	70.9
TRINITY_DN18604_c0_g1_i2.p1	sp|O95428|PPN_HUMAN	4.55e-13	67.8					TRINITY_DN25042_c0_g1_i1.p1	sp|P50527|STE20_SCHPO	1.68e-13	65.9
TRINITY_DN18604_c0_g1_i3.p1	sp|O95428|PPN_HUMAN	4.13e-16	77.8					TRINITY_DN25055_c0_g1_i2.p1	sp|P50527|STE20_SCHPO	5.42e-33	122
TRINITY_DN18604_c0_g1_i3.p1	sp|O95428|PPN_HUMAN	2.94e-15	75.1					TRINITY_DN25055_c0_g1_i5.p1	sp|P50527|STE20_SCHPO	2.31e-33	121
TRINITY_DN18604_c0_g1_i3.p1	sp|O95428|PPN_HUMAN	4.55e-13	67.8					TRINITY_DN2505_c1_g2_i1.p1	sp|P50527|STE20_SCHPO	1.38e-57	202
TRINITY_DN18604_c0_g1_i4.p1	sp|O95428|PPN_HUMAN	4.13e-16	77.8					TRINITY_DN2505_c1_g2_i2.p1	sp|P50527|STE20_SCHPO	2.47e-57	202
TRINITY_DN18604_c0_g1_i4.p1	sp|O95428|PPN_HUMAN	2.94e-15	75.1					TRINITY_DN2505_c1_g2_i3.p1	sp|P50527|STE20_SCHPO	1.52e-57	203
TRINITY_DN18604_c0_g1_i4.p1	sp|O95428|PPN_HUMAN	4.55e-13	67.8					TRINITY_DN25101_c0_g2_i1.p1	sp|Q10056|SHK2_SCHPO	4.34e-15	70.9
TRINITY_DN18644_c0_g1_i2.p1	sp|Q868Z9|PPN_DROME	1.18e-13	65.5					TRINITY_DN25101_c0_g2_i2.p1	sp|Q10056|SHK2_SCHPO	4.08e-15	70.9
TRINITY_DN18644_c0_g1_i4.p1	sp|P0C5J5|WFKN1_RAT	1.73e-11	55.8					TRINITY_DN2510_c1_g1_i2.p1	sp|Q10056|SHK2_SCHPO	2.22e-16	74.7
TRINITY_DN1865_c0_g1_i14.p1	sp|Q9BYE2|TMPSD_HUMAN	3.71e-56	184					TRINITY_DN2510_c1_g1_i3.p1	sp|Q10056|SHK2_SCHPO	2.22e-16	74.7
TRINITY_DN1865_c0_g1_i15.p1	sp|Q9BYE2|TMPSD_HUMAN	2.12e-57	195					TRINITY_DN2510_c1_g1_i7.p1	sp|Q10056|SHK2_SCHPO	2.22e-16	74.7
TRINITY_DN1865_c0_g1_i6.p1	sp|Q5U405|TMPSD_MOUSE	1.84e-50	175					TRINITY_DN25260_c0_g1_i1.p1	sp|Q9XU75|SURO1_CAEEL	8.84e-18	77.4
TRINITY_DN1865_c0_g1_i8.p1	sp|Q9BYE2|TMPSD_HUMAN	2.50e-61	198					TRINITY_DN2542_c1_g1_i3.p1	sp|Q10056|SHK2_SCHPO	1.28e-14	69.3
TRINITY_DN1865_c0_g1_i9.p1	sp|Q5U405|TMPSD_MOUSE	6.53e-54	184					TRINITY_DN25529_c0_g1_i2.p1	sp|P22462|KCNC2_RAT	3.64e-79	256
TRINITY_DN1871_c0_g2_i1.p1	sp|Q8K480|MFRP_MOUSE	1.76e-15	70.5					TRINITY_DN2554_c0_g1_i3.p1	sp|Q8LAN3|P4H4_ARATH	1.33e-27	98.2
TRINITY_DN1871_c0_g2_i2.p1	sp|Q9BY79|MFRP_HUMAN	2.38e-11	57.0					TRINITY_DN2554_c0_g1_i5.p1	sp|Q8LAN3|P4H4_ARATH	1.73e-31	115
TRINITY_DN18847_c0_g1_i1.p1	sp|P12111|CO6A3_HUMAN	9.73e-19	85.9					TRINITY_DN2554_c0_g1_i6.p1	sp|Q8LAN3|P4H4_ARATH	1.73e-31	115
TRINITY_DN18847_c0_g1_i1.p1	sp|P12111|CO6A3_HUMAN	4.51e-15	73.6					TRINITY_DN25640_c0_g1_i1.p1	sp|P50527|STE20_SCHPO	6.22e-24	97.8
TRINITY_DN18847_c0_g1_i1.p1	sp|P12111|CO6A3_HUMAN	5.39e-15	73.6					TRINITY_DN25649_c1_g1_i1.p1	sp|Q10056|SHK2_SCHPO	1.50e-28	107
TRINITY_DN18847_c0_g1_i1.p1	sp|P12111|CO6A3_HUMAN	4.44e-14	70.5					TRINITY_DN25649_c1_g1_i2.p1	sp|Q10056|SHK2_SCHPO	1.50e-28	107
TRINITY_DN18847_c0_g1_i1.p1	sp|P12111|CO6A3_HUMAN	7.26e-14	69.7					TRINITY_DN25969_c0_g2_i1.p1	sp|Q8I4B0|KCNSK_CAEEL	1.60e-78	247
TRINITY_DN18847_c0_g1_i1.p1	sp|P12111|CO6A3_HUMAN	5.87e-13	66.6					TRINITY_DN2615_c1_g2_i1.p1	sp|P50527|STE20_SCHPO	7.53e-24	96.7
TRINITY_DN18847_c0_g1_i1.p1	sp|P12111|CO6A3_HUMAN	6.67e-13	66.6					TRINITY_DN26659_c0_g3_i1.p1	sp|Q23490|MLT7_CAEEL	3.49e-105	337
TRINITY_DN18847_c0_g1_i1.p1	sp|P12111|CO6A3_HUMAN	9.83e-12	62.8					TRINITY_DN26713_c0_g1_i1.p1	sp|Q9WV48|SHAN1_RAT	4.75e-12	55.8
TRINITY_DN18964_c0_g3_i12.p1	sp|Q8K480|MFRP_MOUSE	1.17e-31	125					TRINITY_DN2676_c0_g1_i1.p1	sp|Q10056|SHK2_SCHPO	1.54e-35	134
TRINITY_DN18964_c0_g3_i12.p1	sp|Q8K480|MFRP_MOUSE	2.67e-13	67.8					TRINITY_DN2676_c0_g1_i2.p1	sp|Q10056|SHK2_SCHPO	1.54e-35	134
TRINITY_DN18964_c0_g3_i5.p1	sp|Q8K480|MFRP_MOUSE	1.60e-28	115					TRINITY_DN26835_c0_g1_i1.p1	sp|P50527|STE20_SCHPO	1.57e-19	84.7
TRINITY_DN18964_c0_g3_i5.p1	sp|Q8K480|MFRP_MOUSE	2.94e-13	67.4					TRINITY_DN26848_c0_g1_i2.p1	sp|Q19269|NAS14_CAEEL	5.62e-51	180
TRINITY_DN18964_c0_g3_i8.p1	sp|Q8K480|MFRP_MOUSE	1.17e-31	125					TRINITY_DN26848_c0_g1_i3.p1	sp|Q19269|NAS14_CAEEL	5.67e-51	180
TRINITY_DN18964_c0_g3_i8.p1	sp|Q8K480|MFRP_MOUSE	2.67e-13	67.8					TRINITY_DN2688_c2_g1_i2.p1	sp|P50527|STE20_SCHPO	7.70e-20	84.0
TRINITY_DN19107_c0_g1_i1.p1	sp|Q9BY79|MFRP_HUMAN	9.48e-21	80.9					TRINITY_DN2688_c2_g1_i3.p1	sp|P50527|STE20_SCHPO	2.83e-21	88.2
TRINITY_DN19389_c0_g1_i2.p1	sp|O95428|PPN_HUMAN	8.19e-49	182					TRINITY_DN2688_c2_g1_i4.p1	sp|P50527|STE20_SCHPO	2.83e-21	88.2
TRINITY_DN19389_c0_g1_i3.p1	sp|O95428|PPN_HUMAN	8.19e-49	182					TRINITY_DN269_c0_g1_i1.p1	sp|Q20191|NAS13_CAEEL	2.05e-59	190
TRINITY_DN19509_c0_g1_i5.p1	sp|O95428|PPN_HUMAN	8.85e-18	71.2					TRINITY_DN27088_c0_g1_i13.p1	sp|Q10056|SHK2_SCHPO	3.43e-15	72.8
TRINITY_DN19509_c0_g1_i5.p1	sp|O95428|PPN_HUMAN	1.56e-12	56.2					TRINITY_DN27088_c0_g1_i2.p1	sp|Q10056|SHK2_SCHPO	4.40e-15	72.8
TRINITY_DN19509_c0_g2_i1.p1	sp|O76840|PPN1_CAEEL	2.09e-23	89.7					TRINITY_DN270_c0_g4_i1.p1	sp|Q10056|SHK2_SCHPO	3.23e-17	79.0
TRINITY_DN19509_c0_g2_i1.p1	sp|O76840|PPN1_CAEEL	9.22e-15	64.7					TRINITY_DN27312_c0_g1_i1.p1	sp|Q20191|NAS13_CAEEL	2.19e-32	115
TRINITY_DN19509_c0_g2_i1.p1	sp|O76840|PPN1_CAEEL	1.90e-13	60.8					TRINITY_DN2733_c3_g1_i1.p1	sp|P50527|STE20_SCHPO	9.84e-15	69.3
TRINITY_DN19509_c0_g2_i1.p1	sp|O76840|PPN1_CAEEL	5.52e-12	57.0					TRINITY_DN2733_c3_g1_i2.p1	sp|P50527|STE20_SCHPO	9.84e-15	69.3
TRINITY_DN1968_c1_g1_i12.p1	sp|A0A6P8HC43|ATPI1_ACTTE	6.77e-42	149					TRINITY_DN27343_c0_g1_i1.p1	sp|Q96PR1|KCNC2_HUMAN	3.27e-49	170
TRINITY_DN1968_c1_g1_i12.p1	sp|A0A6P8HC43|ATPI1_ACTTE	1.00e-28	111					TRINITY_DN2734_c0_g1_i2.p1	sp|Q8I4B0|KCNSK_CAEEL	2.55e-117	349
TRINITY_DN1968_c1_g1_i12.p1	sp|A0A6P8HC43|ATPI1_ACTTE	3.72e-28	109					TRINITY_DN2734_c0_g1_i3.p1	sp|Q8I4B0|KCNSK_CAEEL	3.03e-116	350
TRINITY_DN1968_c1_g1_i12.p1	sp|A0A6P8HC43|ATPI1_ACTTE	2.98e-18	80.9					TRINITY_DN2734_c0_g1_i4.p1	sp|Q8I4B0|KCNSK_CAEEL	3.40e-117	349
TRINITY_DN1968_c1_g1_i14.p1	sp|A0A6P8HC43|ATPI1_ACTTE	2.71e-41	148					TRINITY_DN2734_c0_g1_i5.p1	sp|Q8I4B0|KCNSK_CAEEL	3.40e-117	349
TRINITY_DN1968_c1_g1_i14.p1	sp|A0A6P8HC43|ATPI1_ACTTE	2.44e-28	110					TRINITY_DN2734_c0_g1_i7.p1	sp|Q8I4B0|KCNSK_CAEEL	1.77e-117	349
TRINITY_DN1968_c1_g1_i14.p1	sp|A0A6P8HC43|ATPI1_ACTTE	1.01e-27	108					TRINITY_DN2737_c0_g1_i1.p1	sp|Q9WV48|SHAN1_RAT	1.84e-16	76.6
TRINITY_DN1968_c1_g1_i14.p1	sp|A0A6P8HC43|ATPI1_ACTTE	6.04e-18	80.1					TRINITY_DN2737_c0_g1_i7.p1	sp|Q9Y566|SHAN1_HUMAN	3.75e-13	65.5
TRINITY_DN1968_c1_g1_i15.p1	sp|A0A6P8HC43|ATPI1_ACTTE	4.46e-45	158					TRINITY_DN2742_c0_g2_i3.p1	sp|P50527|STE20_SCHPO	4.81e-18	81.6
TRINITY_DN1968_c1_g1_i15.p1	sp|A0A6P8HC43|ATPI1_ACTTE	6.99e-36	132					TRINITY_DN2742_c0_g2_i6.p2	sp|P50527|STE20_SCHPO	5.26e-18	79.3
TRINITY_DN1968_c1_g1_i15.p1	sp|A0A6P8HC43|ATPI1_ACTTE	3.81e-31	118					TRINITY_DN2742_c0_g2_i7.p1	sp|P50527|STE20_SCHPO	5.26e-18	79.3
TRINITY_DN1968_c1_g1_i16.p1	sp|A0A6P8HC43|ATPI1_ACTTE	3.38e-42	150					TRINITY_DN27501_c0_g1_i1.p1	sp|P50527|STE20_SCHPO	4.78e-19	84.0
TRINITY_DN1968_c1_g1_i16.p1	sp|A0A6P8HC43|ATPI1_ACTTE	5.78e-29	111					TRINITY_DN2766_c0_g1_i1.p1	sp|Q10056|SHK2_SCHPO	1.29e-19	83.6
TRINITY_DN1968_c1_g1_i16.p1	sp|A0A6P8HC43|ATPI1_ACTTE	2.10e-28	110					TRINITY_DN2766_c0_g1_i4.p1	sp|Q10056|SHK2_SCHPO	1.29e-19	83.6
TRINITY_DN1968_c1_g1_i16.p1	sp|A0A6P8HC43|ATPI1_ACTTE	1.76e-18	80.9					TRINITY_DN27746_c0_g2_i2.p1	sp|Q9WV48|SHAN1_RAT	3.76e-13	65.5
TRINITY_DN1968_c1_g1_i17.p1	sp|A0A6P8HC43|ATPI1_ACTTE	1.86e-44	156					TRINITY_DN27746_c0_g2_i2.p1	sp|Q9WV48|SHAN1_RAT	1.33e-12	63.5
TRINITY_DN1968_c1_g1_i17.p1	sp|A0A6P8HC43|ATPI1_ACTTE	2.45e-35	130					TRINITY_DN27746_c0_g2_i5.p1	sp|Q9WV48|SHAN1_RAT	2.62e-13	65.9
TRINITY_DN1968_c1_g1_i17.p1	sp|A0A6P8HC43|ATPI1_ACTTE	1.00e-30	117					TRINITY_DN27746_c0_g2_i5.p1	sp|Q9WV48|SHAN1_RAT	1.02e-12	63.9
TRINITY_DN1968_c1_g1_i5.p1	sp|Q9WU03|SPIT2_MOUSE	7.44e-28	108					TRINITY_DN27746_c0_g2_i6.p1	sp|Q9WV48|SHAN1_RAT	2.62e-13	65.9
TRINITY_DN19756_c1_g1_i2.p1	sp|Q9Y5Y6|ST14_HUMAN	5.93e-21	89.0					TRINITY_DN27746_c0_g2_i6.p1	sp|Q9WV48|SHAN1_RAT	1.02e-12	63.9
TRINITY_DN19756_c1_g1_i4.p1	sp|Q9Y5Y6|ST14_HUMAN	5.93e-21	89.0					TRINITY_DN281_c0_g2_i1.p1	sp|P50527|STE20_SCHPO	2.56e-35	127
TRINITY_DN19795_c0_g1_i2.p1	sp|Q2UY11|COSA1_MOUSE	2.26e-14	69.7					TRINITY_DN281_c0_g2_i2.p1	sp|P50527|STE20_SCHPO	2.56e-35	127
TRINITY_DN197_c0_g2_i1.p1	sp|P15989|CO6A3_CHICK	6.94e-19	79.0					TRINITY_DN28322_c1_g1_i1.p1	sp|Q9UPX8|SHAN2_HUMAN	5.23e-14	63.9
TRINITY_DN197_c0_g2_i1.p1	sp|P15989|CO6A3_CHICK	1.19e-15	69.7					TRINITY_DN28322_c1_g1_i3.p1	sp|Q9WV48|SHAN1_RAT	3.28e-18	78.6
TRINITY_DN197_c0_g2_i1.p1	sp|P15989|CO6A3_CHICK	1.03e-14	67.0					TRINITY_DN28352_c0_g1_i1.p1	sp|A7SXG9|NEP8_NEMVE	7.70e-20	78.2
TRINITY_DN197_c0_g2_i1.p1	sp|P15989|CO6A3_CHICK	2.22e-12	60.1					TRINITY_DN2876_c1_g2_i2.p1	sp|Q9WV48|SHAN1_RAT	4.59e-15	71.2
TRINITY_DN197_c0_g2_i1.p1	sp|P15989|CO6A3_CHICK	2.77e-12	59.7					TRINITY_DN2876_c1_g2_i2.p1	sp|Q9WV48|SHAN1_RAT	1.13e-11	60.1
TRINITY_DN197_c0_g2_i1.p1	sp|P15989|CO6A3_CHICK	9.08e-12	58.2					TRINITY_DN2876_c1_g2_i2.p1	sp|Q9WV48|SHAN1_RAT	4.44e-11	58.2
TRINITY_DN197_c0_g2_i11.p1	sp|P15989|CO6A3_CHICK	8.29e-19	80.1					TRINITY_DN2876_c1_g2_i2.p1	sp|Q9WV48|SHAN1_RAT	6.34e-11	57.8
TRINITY_DN197_c0_g2_i11.p1	sp|P15989|CO6A3_CHICK	1.41e-15	70.5					TRINITY_DN288_c0_g1_i12.p1	sp|P50527|STE20_SCHPO	8.56e-35	134
TRINITY_DN197_c0_g2_i11.p1	sp|P15989|CO6A3_CHICK	1.26e-14	67.8					TRINITY_DN288_c0_g1_i13.p1	sp|P50527|STE20_SCHPO	5.52e-35	134
TRINITY_DN197_c0_g2_i11.p1	sp|P15989|CO6A3_CHICK	2.60e-12	60.8					TRINITY_DN288_c0_g1_i16.p1	sp|P50527|STE20_SCHPO	5.49e-35	134
TRINITY_DN197_c0_g2_i11.p1	sp|P15989|CO6A3_CHICK	3.22e-12	60.5					TRINITY_DN288_c0_g1_i17.p1	sp|P50527|STE20_SCHPO	1.76e-35	136
TRINITY_DN197_c0_g2_i11.p1	sp|P15989|CO6A3_CHICK	1.09e-11	58.9					TRINITY_DN288_c0_g1_i19.p1	sp|P50527|STE20_SCHPO	9.17e-36	137
TRINITY_DN197_c0_g2_i17.p1	sp|P15989|CO6A3_CHICK	8.29e-19	80.1					TRINITY_DN288_c0_g1_i35.p1	sp|P50527|STE20_SCHPO	8.63e-14	66.6
TRINITY_DN197_c0_g2_i17.p1	sp|P15989|CO6A3_CHICK	1.41e-15	70.5					TRINITY_DN288_c0_g1_i6.p1	sp|P50527|STE20_SCHPO	2.11e-15	64.3
TRINITY_DN197_c0_g2_i17.p1	sp|P15989|CO6A3_CHICK	1.26e-14	67.8					TRINITY_DN288_c0_g1_i7.p1	sp|P50527|STE20_SCHPO	5.52e-35	134
TRINITY_DN197_c0_g2_i17.p1	sp|P15989|CO6A3_CHICK	2.60e-12	60.8					TRINITY_DN28954_c0_g2_i1.p1	sp|Q10056|SHK2_SCHPO	2.33e-17	75.9
TRINITY_DN197_c0_g2_i17.p1	sp|P15989|CO6A3_CHICK	3.22e-12	60.5					TRINITY_DN29001_c0_g1_i2.p1	sp|Q9U3S9|NAS6_CAEEL	1.29e-17	70.1
TRINITY_DN197_c0_g2_i17.p1	sp|P15989|CO6A3_CHICK	1.09e-11	58.9					TRINITY_DN29107_c0_g1_i1.p1	sp|Q10056|SHK2_SCHPO	1.33e-15	72.8
TRINITY_DN197_c0_g2_i2.p1	sp|P15989|CO6A3_CHICK	8.29e-19	80.1					TRINITY_DN29107_c0_g1_i2.p1	sp|Q10056|SHK2_SCHPO	9.83e-16	72.8
TRINITY_DN197_c0_g2_i2.p1	sp|P15989|CO6A3_CHICK	1.41e-15	70.5					TRINITY_DN29327_c0_g1_i2.p1	sp|Q10056|SHK2_SCHPO	1.70e-31	117
TRINITY_DN197_c0_g2_i2.p1	sp|P15989|CO6A3_CHICK	1.26e-14	67.8					TRINITY_DN29327_c0_g1_i3.p1	sp|Q10056|SHK2_SCHPO	1.31e-31	117
TRINITY_DN197_c0_g2_i2.p1	sp|P15989|CO6A3_CHICK	2.60e-12	60.8					TRINITY_DN29327_c0_g1_i4.p1	sp|Q10056|SHK2_SCHPO	1.31e-31	117
TRINITY_DN197_c0_g2_i2.p1	sp|P15989|CO6A3_CHICK	3.22e-12	60.5					TRINITY_DN2936_c0_g1_i1.p1	sp|P50527|STE20_SCHPO	2.81e-23	96.7
TRINITY_DN197_c0_g2_i2.p1	sp|P15989|CO6A3_CHICK	1.09e-11	58.9					TRINITY_DN2936_c0_g1_i4.p1	sp|P50527|STE20_SCHPO	8.84e-24	97.4
TRINITY_DN197_c0_g2_i5.p1	sp|P15989|CO6A3_CHICK	8.29e-19	80.1					TRINITY_DN2936_c0_g1_i6.p1	sp|P50527|STE20_SCHPO	2.81e-23	96.7
TRINITY_DN197_c0_g2_i5.p1	sp|P15989|CO6A3_CHICK	1.41e-15	70.5					TRINITY_DN2936_c0_g1_i8.p1	sp|P50527|STE20_SCHPO	2.80e-23	96.3
TRINITY_DN197_c0_g2_i5.p1	sp|P15989|CO6A3_CHICK	1.26e-14	67.8					TRINITY_DN29463_c0_g1_i1.p1	sp|Q8I4B0|KCNSK_CAEEL	1.25e-32	115
TRINITY_DN197_c0_g2_i5.p1	sp|P15989|CO6A3_CHICK	2.60e-12	60.8					TRINITY_DN29653_c0_g1_i1.p1	sp|Q96PR1|KCNC2_HUMAN	3.35e-71	231
TRINITY_DN197_c0_g2_i5.p1	sp|P15989|CO6A3_CHICK	3.22e-12	60.5					TRINITY_DN2969_c3_g2_i1.p1	sp|Q10056|SHK2_SCHPO	2.47e-21	90.9
TRINITY_DN197_c0_g2_i5.p1	sp|P15989|CO6A3_CHICK	1.09e-11	58.9					TRINITY_DN2969_c3_g2_i3.p1	sp|Q10056|SHK2_SCHPO	2.47e-21	90.9
TRINITY_DN197_c0_g2_i6.p1	sp|P15989|CO6A3_CHICK	8.29e-19	80.1					TRINITY_DN2969_c3_g2_i5.p1	sp|Q10056|SHK2_SCHPO	2.47e-21	90.9
TRINITY_DN197_c0_g2_i6.p1	sp|P15989|CO6A3_CHICK	1.41e-15	70.5					TRINITY_DN30248_c0_g1_i1.p1	sp|P50527|STE20_SCHPO	7.19e-15	66.6
TRINITY_DN197_c0_g2_i6.p1	sp|P15989|CO6A3_CHICK	1.26e-14	67.8					TRINITY_DN30256_c0_g2_i1.p1	sp|Q9UPX8|SHAN2_HUMAN	1.63e-11	56.2
TRINITY_DN197_c0_g2_i6.p1	sp|P15989|CO6A3_CHICK	2.60e-12	60.8					TRINITY_DN30502_c0_g1_i1.p1	sp|P50527|STE20_SCHPO	6.49e-34	129
TRINITY_DN197_c0_g2_i6.p1	sp|P15989|CO6A3_CHICK	3.22e-12	60.5					TRINITY_DN30728_c0_g1_i1.p2	sp|Q20191|NAS13_CAEEL	9.64e-28	97.1
TRINITY_DN197_c0_g2_i6.p1	sp|P15989|CO6A3_CHICK	1.09e-11	58.9					TRINITY_DN30755_c0_g1_i1.p1	sp|Q20191|NAS13_CAEEL	1.24e-41	144
TRINITY_DN197_c0_g2_i7.p1	sp|P15989|CO6A3_CHICK	8.29e-19	80.1					TRINITY_DN30755_c0_g1_i2.p1	sp|P55115|NAS15_CAEEL	1.03e-12	57.0
TRINITY_DN197_c0_g2_i7.p1	sp|P15989|CO6A3_CHICK	1.41e-15	70.5					TRINITY_DN3076_c3_g1_i1.p1	sp|P50527|STE20_SCHPO	5.00e-32	122
TRINITY_DN197_c0_g2_i7.p1	sp|P15989|CO6A3_CHICK	1.26e-14	67.8					TRINITY_DN30954_c0_g1_i1.p1	sp|Q9UPX8|SHAN2_HUMAN	3.06e-11	59.3
TRINITY_DN197_c0_g2_i7.p1	sp|P15989|CO6A3_CHICK	2.60e-12	60.8					TRINITY_DN30954_c0_g1_i2.p1	sp|Q9UPX8|SHAN2_HUMAN	3.22e-11	59.3
TRINITY_DN197_c0_g2_i7.p1	sp|P15989|CO6A3_CHICK	3.22e-12	60.5					TRINITY_DN3100_c0_g1_i1.p1	sp|Q9XU75|SURO1_CAEEL	5.95e-65	213
TRINITY_DN197_c0_g2_i7.p1	sp|P15989|CO6A3_CHICK	1.09e-11	58.9					TRINITY_DN313_c4_g1_i2.p1	sp|Q20191|NAS13_CAEEL	6.08e-45	158
TRINITY_DN19806_c0_g1_i1.p1	sp|Q5U405|TMPSD_MOUSE	1.06e-45	160					TRINITY_DN313_c4_g1_i3.p1	sp|Q9U3S9|NAS6_CAEEL	6.58e-45	157
TRINITY_DN19998_c0_g1_i1.p1	sp|Q8K480|MFRP_MOUSE	6.88e-18	82.0					TRINITY_DN313_c4_g1_i4.p1	sp|Q20191|NAS13_CAEEL	2.54e-45	158
TRINITY_DN19998_c0_g1_i1.p1	sp|Q8K480|MFRP_MOUSE	1.63e-14	71.2					TRINITY_DN313_c4_g1_i5.p1	sp|Q19673|TYR3_CAEEL	2.07e-14	65.9
TRINITY_DN19998_c0_g1_i2.p1	sp|Q8K480|MFRP_MOUSE	7.80e-18	81.6					TRINITY_DN313_c4_g1_i5.p1	sp|Q19673|TYR3_CAEEL	2.74e-14	65.5
TRINITY_DN19998_c0_g1_i2.p1	sp|Q8K480|MFRP_MOUSE	2.13e-14	70.9					TRINITY_DN313_c4_g1_i5.p1	sp|Q19673|TYR3_CAEEL	1.47e-12	60.5
TRINITY_DN20055_c0_g1_i1.p1	sp|Q868Z9|PPN_DROME	4.21e-14	68.9					TRINITY_DN313_c4_g1_i6.p2	sp|Q20191|NAS13_CAEEL	4.05e-45	147
TRINITY_DN20059_c0_g1_i1.p1	sp|P51559|BLI4_CAEEL	6.80e-167	506					TRINITY_DN313_c4_g1_i6.p1	sp|Q19673|TYR3_CAEEL	3.39e-14	66.2
TRINITY_DN20059_c0_g1_i2.p1	sp|P51559|BLI4_CAEEL	6.80e-167	506					TRINITY_DN313_c4_g1_i6.p1	sp|Q19673|TYR3_CAEEL	4.33e-14	65.9
TRINITY_DN20059_c0_g1_i3.p1	sp|P51559|BLI4_CAEEL	6.80e-167	506					TRINITY_DN313_c4_g1_i6.p1	sp|Q19673|TYR3_CAEEL	2.57e-12	60.5
TRINITY_DN20455_c0_g1_i1.p1	sp|Q9Y5Y6|ST14_HUMAN	8.78e-50	177					TRINITY_DN3143_c0_g1_i1.p1	sp|Q10056|SHK2_SCHPO	8.98e-33	126
TRINITY_DN2068_c0_g4_i1.p1	sp|Q9EPX2|PPN_MOUSE	2.44e-17	75.9					TRINITY_DN3143_c0_g1_i18.p1	sp|Q10056|SHK2_SCHPO	1.19e-32	125
TRINITY_DN2068_c0_g4_i1.p1	sp|Q9EPX2|PPN_MOUSE	2.77e-15	69.7					TRINITY_DN3143_c0_g1_i23.p1	sp|Q10056|SHK2_SCHPO	9.19e-33	126
TRINITY_DN2068_c0_g4_i2.p1	sp|Q9EPX2|PPN_MOUSE	2.44e-17	75.9					TRINITY_DN3143_c0_g1_i33.p1	sp|Q10056|SHK2_SCHPO	9.19e-33	126
TRINITY_DN2068_c0_g4_i2.p1	sp|Q9EPX2|PPN_MOUSE	2.77e-15	69.7					TRINITY_DN3164_c0_g1_i10.p1	sp|Q9WV48|SHAN1_RAT	2.40e-20	81.3
TRINITY_DN2087_c0_g1_i1.p1	sp|Q9Y5Y6|ST14_HUMAN	4.81e-56	190					TRINITY_DN3164_c0_g1_i10.p1	sp|Q9WV48|SHAN1_RAT	3.90e-20	80.9
TRINITY_DN21191_c0_g1_i1.p2	sp|P84875|PCPI_SABMA	6.58e-35	113					TRINITY_DN3164_c0_g1_i10.p1	sp|Q9WV48|SHAN1_RAT	1.59e-16	70.1
TRINITY_DN21191_c0_g1_i1.p2	sp|P84875|PCPI_SABMA	1.17e-29	99.8					TRINITY_DN3164_c0_g1_i10.p1	sp|Q9WV48|SHAN1_RAT	3.19e-15	66.2
TRINITY_DN21191_c0_g1_i1.p2	sp|P84875|PCPI_SABMA	4.79e-15	62.0					TRINITY_DN3164_c0_g1_i10.p1	sp|Q9WV48|SHAN1_RAT	9.93e-14	62.0
TRINITY_DN2136_c0_g1_i1.p1	sp|P15989|CO6A3_CHICK	3.21e-23	92.8					TRINITY_DN3164_c0_g1_i15.p1	sp|Q9WV48|SHAN1_RAT	2.12e-15	65.9
TRINITY_DN2136_c0_g1_i1.p1	sp|P15989|CO6A3_CHICK	1.76e-20	84.7					TRINITY_DN3164_c0_g1_i15.p1	sp|Q9WV48|SHAN1_RAT	3.00e-14	62.4
TRINITY_DN2136_c0_g1_i1.p1	sp|P15989|CO6A3_CHICK	2.96e-19	80.9					TRINITY_DN3164_c0_g1_i15.p1	sp|Q9WV48|SHAN1_RAT	2.39e-13	59.7
TRINITY_DN2136_c0_g1_i1.p1	sp|P15989|CO6A3_CHICK	4.08e-19	80.5					TRINITY_DN3164_c0_g1_i19.p1	sp|Q9WV48|SHAN1_RAT	4.27e-20	87.0
TRINITY_DN2136_c0_g1_i1.p1	sp|P15989|CO6A3_CHICK	7.75e-19	79.7					TRINITY_DN3164_c0_g1_i19.p1	sp|Q9WV48|SHAN1_RAT	8.50e-19	82.8
TRINITY_DN2136_c0_g1_i1.p1	sp|P15989|CO6A3_CHICK	1.59e-18	79.0					TRINITY_DN3164_c0_g1_i19.p1	sp|Q9WV48|SHAN1_RAT	1.83e-18	81.6
TRINITY_DN2136_c0_g1_i1.p1	sp|P15989|CO6A3_CHICK	8.84e-17	73.6					TRINITY_DN3164_c0_g1_i19.p1	sp|Q9WV48|SHAN1_RAT	1.39e-13	65.9
TRINITY_DN2136_c0_g1_i2.p1	sp|P15989|CO6A3_CHICK	8.99e-19	80.9					TRINITY_DN3164_c0_g1_i19.p1	sp|Q9WV48|SHAN1_RAT	3.11e-13	64.7
TRINITY_DN2136_c0_g1_i2.p1	sp|P15989|CO6A3_CHICK	7.43e-17	75.1					TRINITY_DN3164_c0_g1_i22.p1	sp|Q9JLU4|SHAN3_RAT	3.38e-15	63.5
TRINITY_DN2136_c0_g1_i2.p1	sp|P15989|CO6A3_CHICK	3.05e-16	73.2					TRINITY_DN3164_c0_g1_i22.p1	sp|Q9JLU4|SHAN3_RAT	2.74e-14	60.8
TRINITY_DN2136_c0_g1_i2.p1	sp|P15989|CO6A3_CHICK	2.81e-15	70.1					TRINITY_DN3164_c0_g1_i27.p1	sp|Q9JLU4|SHAN3_RAT	8.63e-17	73.6
TRINITY_DN2136_c0_g1_i2.p1	sp|P15989|CO6A3_CHICK	1.04e-13	65.5					TRINITY_DN3164_c0_g1_i27.p1	sp|Q9JLU4|SHAN3_RAT	3.87e-14	65.5
TRINITY_DN2136_c0_g1_i5.p1	sp|P15989|CO6A3_CHICK	3.21e-23	92.8					TRINITY_DN3164_c0_g1_i27.p1	sp|Q9JLU4|SHAN3_RAT	1.67e-12	60.5
TRINITY_DN2136_c0_g1_i5.p1	sp|P15989|CO6A3_CHICK	1.76e-20	84.7					TRINITY_DN31661_c0_g1_i1.p1	sp|P50527|STE20_SCHPO	5.86e-12	61.6
TRINITY_DN2136_c0_g1_i5.p1	sp|P15989|CO6A3_CHICK	2.96e-19	80.9					TRINITY_DN31685_c0_g1_i1.p1	sp|Q9Y566|SHAN1_HUMAN	7.12e-11	53.5
TRINITY_DN2136_c0_g1_i5.p1	sp|P15989|CO6A3_CHICK	4.08e-19	80.5					TRINITY_DN31706_c0_g2_i1.p1	sp|Q9Y566|SHAN1_HUMAN	1.04e-16	76.3
TRINITY_DN2136_c0_g1_i5.p1	sp|P15989|CO6A3_CHICK	7.75e-19	79.7					TRINITY_DN31706_c0_g2_i1.p1	sp|Q9Y566|SHAN1_HUMAN	6.27e-14	67.4
TRINITY_DN2136_c0_g1_i5.p1	sp|P15989|CO6A3_CHICK	1.59e-18	79.0					TRINITY_DN31706_c0_g2_i1.p1	sp|Q9Y566|SHAN1_HUMAN	6.60e-12	60.8
TRINITY_DN2136_c0_g1_i5.p1	sp|P15989|CO6A3_CHICK	8.84e-17	73.6					TRINITY_DN31706_c0_g2_i1.p1	sp|Q9Y566|SHAN1_HUMAN	1.21e-11	59.7
TRINITY_DN2136_c0_g1_i6.p1	sp|P12111|CO6A3_HUMAN	6.04e-14	62.4					TRINITY_DN3178_c0_g1_i1.p1	sp|Q9JLU4|SHAN3_RAT	3.49e-15	73.6
TRINITY_DN2136_c0_g1_i6.p1	sp|P12111|CO6A3_HUMAN	3.50e-12	57.4					TRINITY_DN3178_c0_g1_i11.p1	sp|Q9JLU4|SHAN3_RAT	3.43e-15	73.6
TRINITY_DN2136_c0_g1_i6.p1	sp|P12111|CO6A3_HUMAN	2.47e-11	55.1					TRINITY_DN3178_c0_g1_i14.p1	sp|Q9JLU4|SHAN3_RAT	3.52e-15	73.6
TRINITY_DN21386_c0_g2_i1.p1	sp|Q9Y5Y6|ST14_HUMAN	3.43e-12	55.8					TRINITY_DN3178_c0_g1_i19.p1	sp|Q9JLU4|SHAN3_RAT	5.95e-15	71.2
TRINITY_DN21386_c0_g2_i1.p1	sp|Q9Y5Y6|ST14_HUMAN	3.41e-11	53.1					TRINITY_DN3178_c0_g1_i5.p1	sp|Q9JLU4|SHAN3_RAT	2.54e-15	73.6
TRINITY_DN21500_c0_g2_i10.p2	sp|Q9BYE2|TMPSD_HUMAN	3.44e-13	58.2					TRINITY_DN31800_c0_g1_i1.p1	sp|P50527|STE20_SCHPO	6.13e-28	112
TRINITY_DN21500_c0_g2_i10.p2	sp|Q9BYE2|TMPSD_HUMAN	1.28e-12	56.2					TRINITY_DN31800_c0_g1_i18.p1	sp|P50527|STE20_SCHPO	5.31e-28	112
TRINITY_DN21500_c0_g2_i10.p2	sp|Q9BYE2|TMPSD_HUMAN	2.48e-12	55.5					TRINITY_DN31800_c0_g1_i22.p1	sp|P50527|STE20_SCHPO	9.10e-65	225
TRINITY_DN21500_c0_g2_i10.p2	sp|Q9BYE2|TMPSD_HUMAN	6.70e-12	54.3					TRINITY_DN31800_c0_g1_i23.p1	sp|P50527|STE20_SCHPO	6.00e-65	225
TRINITY_DN21500_c0_g2_i8.p2	sp|Q9BYE2|TMPSD_HUMAN	7.22e-13	58.9					TRINITY_DN31800_c0_g1_i9.p1	sp|P50527|STE20_SCHPO	5.25e-28	112
TRINITY_DN21500_c0_g2_i8.p2	sp|Q9BYE2|TMPSD_HUMAN	1.23e-12	58.2					TRINITY_DN31882_c0_g1_i1.p1	sp|P50527|STE20_SCHPO	2.30e-16	73.2
TRINITY_DN21500_c0_g2_i8.p2	sp|Q9BYE2|TMPSD_HUMAN	1.51e-12	57.8					TRINITY_DN3194_c0_g1_i4.p1	sp|Q10056|SHK2_SCHPO	5.98e-16	72.4
TRINITY_DN21500_c0_g2_i8.p2	sp|Q9BYE2|TMPSD_HUMAN	2.28e-11	54.7					TRINITY_DN3194_c0_g1_i5.p1	sp|Q10056|SHK2_SCHPO	5.98e-16	72.4
TRINITY_DN21752_c0_g1_i1.p1	sp|O95428|PPN_HUMAN	2.01e-11	60.5					TRINITY_DN3194_c0_g1_i6.p1	sp|Q10056|SHK2_SCHPO	5.98e-16	72.4
TRINITY_DN219_c0_g1_i4.p1	sp|Q9EPX2|PPN_MOUSE	9.45e-13	62.8					TRINITY_DN32213_c0_g1_i1.p1	sp|P50527|STE20_SCHPO	3.21e-34	129
TRINITY_DN219_c0_g1_i9.p2	sp|O76840|PPN1_CAEEL	2.32e-11	54.7					TRINITY_DN3222_c0_g1_i1.p1	sp|P50527|STE20_SCHPO	3.51e-25	98.2
TRINITY_DN219_c0_g2_i2.p1	sp|P15989|CO6A3_CHICK	2.45e-16	75.9					TRINITY_DN3222_c0_g1_i3.p1	sp|P50527|STE20_SCHPO	3.51e-25	98.2
TRINITY_DN219_c0_g2_i3.p1	sp|P15989|CO6A3_CHICK	2.98e-15	72.4					TRINITY_DN32235_c0_g1_i1.p1	sp|Q96PR1|KCNC2_HUMAN	5.02e-16	65.1
TRINITY_DN219_c0_g2_i4.p1	sp|P15989|CO6A3_CHICK	6.23e-15	71.6					TRINITY_DN32266_c0_g1_i1.p1	sp|Q10056|SHK2_SCHPO	9.23e-17	73.9
TRINITY_DN2208_c0_g1_i1.p1	sp|Q9Y5Y6|ST14_HUMAN	4.72e-29	118					TRINITY_DN3227_c0_g1_i3.p1	sp|P50527|STE20_SCHPO	2.42e-30	120
TRINITY_DN2208_c0_g1_i1.p1	sp|Q9Y5Y6|ST14_HUMAN	1.85e-27	113					TRINITY_DN3227_c0_g1_i7.p1	sp|P50527|STE20_SCHPO	2.38e-30	120
TRINITY_DN2208_c0_g1_i1.p1	sp|Q9Y5Y6|ST14_HUMAN	5.47e-25	105					TRINITY_DN3267_c0_g1_i1.p1	sp|P50527|STE20_SCHPO	6.11e-24	97.8
TRINITY_DN2208_c0_g1_i1.p1	sp|Q9Y5Y6|ST14_HUMAN	2.59e-23	100					TRINITY_DN32829_c0_g2_i1.p1	sp|Q20191|NAS13_CAEEL	1.36e-29	102
TRINITY_DN2208_c0_g1_i1.p1	sp|Q9Y5Y6|ST14_HUMAN	1.35e-18	84.7					TRINITY_DN3305_c0_g1_i11.p1	sp|Q10056|SHK2_SCHPO	1.04e-23	95.9
TRINITY_DN2208_c0_g1_i1.p1	sp|Q9Y5Y6|ST14_HUMAN	2.44e-16	77.4					TRINITY_DN3305_c0_g1_i15.p1	sp|Q10056|SHK2_SCHPO	1.04e-23	95.9
TRINITY_DN2208_c0_g1_i2.p1	sp|Q9Y5Y6|ST14_HUMAN	4.54e-29	118					TRINITY_DN3305_c0_g1_i2.p1	sp|Q10056|SHK2_SCHPO	1.04e-23	95.9
TRINITY_DN2208_c0_g1_i2.p1	sp|Q9Y5Y6|ST14_HUMAN	1.78e-27	113					TRINITY_DN3305_c0_g1_i8.p1	sp|Q10056|SHK2_SCHPO	1.04e-23	95.9
TRINITY_DN2208_c0_g1_i2.p1	sp|Q9Y5Y6|ST14_HUMAN	5.74e-25	105					TRINITY_DN3305_c0_g1_i9.p1	sp|Q10056|SHK2_SCHPO	1.04e-23	95.9
TRINITY_DN2208_c0_g1_i2.p1	sp|Q9Y5Y6|ST14_HUMAN	3.00e-23	99.8					TRINITY_DN3309_c0_g1_i1.p1	sp|Q8I4B0|KCNSK_CAEEL	2.75e-72	232
TRINITY_DN2208_c0_g1_i2.p1	sp|Q9Y5Y6|ST14_HUMAN	1.37e-18	84.7					TRINITY_DN3309_c0_g1_i2.p1	sp|Q8I4B0|KCNSK_CAEEL	2.75e-72	232
TRINITY_DN2208_c0_g1_i2.p1	sp|Q9Y5Y6|ST14_HUMAN	2.45e-16	77.4					TRINITY_DN3309_c0_g1_i3.p1	sp|Q8I4B0|KCNSK_CAEEL	5.23e-72	231
TRINITY_DN2208_c0_g1_i4.p1	sp|Q9Y5Y6|ST14_HUMAN	4.54e-29	118					TRINITY_DN330_c0_g3_i2.p1	sp|Q9UPX8|SHAN2_HUMAN	8.99e-13	64.7
TRINITY_DN2208_c0_g1_i4.p1	sp|Q9Y5Y6|ST14_HUMAN	1.78e-27	113					TRINITY_DN330_c0_g3_i3.p1	sp|Q9UPX8|SHAN2_HUMAN	1.39e-12	63.9
TRINITY_DN2208_c0_g1_i4.p1	sp|Q9Y5Y6|ST14_HUMAN	5.74e-25	105					TRINITY_DN3314_c1_g1_i1.p1	sp|Q9U3S9|NAS6_CAEEL	9.32e-43	151
TRINITY_DN2208_c0_g1_i4.p1	sp|Q9Y5Y6|ST14_HUMAN	3.00e-23	99.8					TRINITY_DN3314_c1_g1_i2.p1	sp|Q9U3S9|NAS6_CAEEL	9.32e-43	151
TRINITY_DN2208_c0_g1_i4.p1	sp|Q9Y5Y6|ST14_HUMAN	1.37e-18	84.7					TRINITY_DN3322_c0_g1_i27.p1	sp|P50527|STE20_SCHPO	3.91e-29	115
TRINITY_DN2208_c0_g1_i4.p1	sp|Q9Y5Y6|ST14_HUMAN	2.45e-16	77.4					TRINITY_DN3322_c0_g1_i28.p1	sp|P50527|STE20_SCHPO	3.91e-29	115
TRINITY_DN2208_c0_g1_i5.p1	sp|Q9Y5Y6|ST14_HUMAN	5.20e-29	118					TRINITY_DN3322_c0_g1_i3.p1	sp|P50527|STE20_SCHPO	3.91e-29	115
TRINITY_DN2208_c0_g1_i5.p1	sp|Q9Y5Y6|ST14_HUMAN	1.95e-27	113					TRINITY_DN3322_c0_g1_i37.p1	sp|P50527|STE20_SCHPO	3.91e-29	115
TRINITY_DN2208_c0_g1_i5.p1	sp|Q9Y5Y6|ST14_HUMAN	6.10e-25	105					TRINITY_DN3322_c0_g1_i48.p1	sp|P50527|STE20_SCHPO	3.91e-29	115
TRINITY_DN2208_c0_g1_i5.p1	sp|Q9Y5Y6|ST14_HUMAN	2.89e-23	99.8					TRINITY_DN3322_c0_g1_i50.p1	sp|P50527|STE20_SCHPO	3.91e-29	115
TRINITY_DN2208_c0_g1_i5.p1	sp|Q9Y5Y6|ST14_HUMAN	1.50e-18	84.7					TRINITY_DN33269_c0_g1_i1.p1	sp|Q8I4B0|KCNSK_CAEEL	8.49e-26	93.6
TRINITY_DN2208_c0_g1_i5.p1	sp|Q9Y5Y6|ST14_HUMAN	2.65e-16	77.4					TRINITY_DN3357_c0_g1_i11.p1	sp|P50527|STE20_SCHPO	1.96e-24	100
TRINITY_DN2216_c0_g1_i1.p1	sp|P82968|MCPI_MELCP	2.82e-20	84.7					TRINITY_DN3357_c0_g1_i2.p1	sp|P50527|STE20_SCHPO	2.69e-24	100
TRINITY_DN2216_c0_g1_i1.p1	sp|P82968|MCPI_MELCP	5.78e-15	69.3					TRINITY_DN3357_c0_g1_i3.p1	sp|P50527|STE20_SCHPO	1.96e-24	100
TRINITY_DN2216_c0_g1_i1.p1	sp|P82968|MCPI_MELCP	4.42e-11	57.8					TRINITY_DN3357_c0_g1_i7.p1	sp|P50527|STE20_SCHPO	1.96e-24	100
TRINITY_DN2216_c0_g1_i3.p1	sp|P82968|MCPI_MELCP	1.49e-20	84.7					TRINITY_DN3357_c0_g1_i9.p1	sp|P50527|STE20_SCHPO	1.96e-24	100
TRINITY_DN2216_c0_g1_i5.p1	sp|P82968|MCPI_MELCP	2.98e-20	84.7					TRINITY_DN3360_c0_g1_i1.p1	sp|Q9WV48|SHAN1_RAT	2.26e-14	70.1
TRINITY_DN2216_c0_g1_i5.p1	sp|P82968|MCPI_MELCP	5.99e-15	69.3					TRINITY_DN33764_c0_g1_i1.p1	sp|Q9BYB0|SHAN3_HUMAN	3.40e-11	57.4
TRINITY_DN2216_c0_g1_i5.p1	sp|P82968|MCPI_MELCP	4.13e-11	58.2					TRINITY_DN33868_c0_g1_i1.p1	sp|Q8LAN3|P4H4_ARATH	8.59e-17	72.8
TRINITY_DN22255_c0_g1_i1.p1	sp|Q9Y5Y6|ST14_HUMAN	5.76e-20	86.3					TRINITY_DN33959_c0_g1_i1.p1	sp|Q9JLU4|SHAN3_RAT	1.19e-12	62.0
TRINITY_DN22670_c0_g1_i11.p1	sp|M9PE65|AXO_DROME	1.38e-27	111					TRINITY_DN3400_c0_g1_i1.p1	sp|P54190|TES26_TOXCA	1.01e-11	56.6
TRINITY_DN22670_c0_g1_i3.p1	sp|M9PE65|AXO_DROME	1.86e-32	120					TRINITY_DN34025_c0_g1_i1.p1	sp|Q96PR1|KCNC2_HUMAN	1.59e-75	237
TRINITY_DN22864_c0_g1_i1.p1	sp|Q5VYJ5|MALR1_HUMAN	2.52e-28	104					TRINITY_DN3410_c0_g1_i1.p1	sp|P50527|STE20_SCHPO	3.26e-26	101
TRINITY_DN22864_c0_g1_i1.p1	sp|Q5VYJ5|MALR1_HUMAN	4.62e-28	103					TRINITY_DN3410_c0_g1_i2.p1	sp|P50527|STE20_SCHPO	3.26e-26	101
TRINITY_DN22864_c0_g1_i1.p1	sp|Q5VYJ5|MALR1_HUMAN	4.50e-25	95.5					TRINITY_DN34118_c0_g1_i1.p1	sp|P54190|TES26_TOXCA	1.13e-15	65.1
TRINITY_DN22864_c0_g1_i1.p1	sp|Q5VYJ5|MALR1_HUMAN	2.07e-22	87.8					TRINITY_DN3414_c0_g1_i2.p1	sp|P50527|STE20_SCHPO	1.61e-22	93.2
TRINITY_DN22864_c0_g1_i1.p1	sp|Q5VYJ5|MALR1_HUMAN	1.76e-17	73.6					TRINITY_DN3414_c0_g1_i3.p1	sp|P50527|STE20_SCHPO	1.61e-22	93.2
TRINITY_DN2290_c0_g1_i1.p1	sp|Q868Z9|PPN_DROME	6.57e-13	66.2					TRINITY_DN34424_c0_g1_i1.p1	sp|P50527|STE20_SCHPO	7.86e-16	71.6
TRINITY_DN2290_c0_g1_i13.p1	sp|Q868Z9|PPN_DROME	2.02e-13	67.4					TRINITY_DN3444_c0_g1_i4.p1	sp|Q20191|NAS13_CAEEL	5.66e-51	168
TRINITY_DN2290_c0_g1_i18.p1	sp|Q868Z9|PPN_DROME	2.02e-12	64.7					TRINITY_DN34553_c0_g1_i1.p1	sp|P55113|NAS7_CAEEL	8.47e-11	50.1
TRINITY_DN2290_c0_g1_i24.p1	sp|Q868Z9|PPN_DROME	4.14e-13	66.6					TRINITY_DN3479_c0_g1_i1.p1	sp|Q19269|NAS14_CAEEL	1.75e-48	165
TRINITY_DN2290_c0_g1_i8.p1	sp|Q868Z9|PPN_DROME	1.31e-13	67.8					TRINITY_DN35009_c0_g1_i1.p1	sp|Q19673|TYR3_CAEEL	7.22e-11	52.4
TRINITY_DN23151_c0_g1_i1.p1	sp|Q9UI42|CBPA4_HUMAN	1.43e-75	236					TRINITY_DN35204_c0_g1_i1.p1	sp|P22462|KCNC2_RAT	2.32e-66	209
TRINITY_DN2346_c0_g1_i2.p2	sp|Q2UY11|COSA1_MOUSE	1.28e-15	72.8					TRINITY_DN3522_c3_g1_i1.p1	sp|P50527|STE20_SCHPO	9.56e-21	84.0
TRINITY_DN2346_c0_g1_i5.p1	sp|Q2UY11|COSA1_MOUSE	2.82e-14	71.2					TRINITY_DN3522_c3_g1_i2.p1	sp|P50527|STE20_SCHPO	7.11e-23	92.0
TRINITY_DN2346_c0_g1_i9.p1	sp|Q63870|CO7A1_MOUSE	1.49e-15	76.3					TRINITY_DN3522_c3_g1_i4.p1	sp|P50527|STE20_SCHPO	7.11e-23	92.0
TRINITY_DN2359_c0_g1_i1.p1	sp|Q8WPI3|KUNIG_RHIMP	4.64e-29	105					TRINITY_DN3555_c0_g1_i1.p1	sp|Q8LAN3|P4H4_ARATH	1.85e-24	95.9
TRINITY_DN2359_c0_g1_i2.p1	sp|Q8WPI3|KUNIG_RHIMP	4.11e-29	105					TRINITY_DN3555_c0_g1_i2.p1	sp|Q8LAN3|P4H4_ARATH	1.85e-24	95.9
TRINITY_DN24065_c0_g1_i1.p1	sp|Q02388|CO7A1_HUMAN	3.84e-11	61.2					TRINITY_DN3578_c0_g1_i1.p1	sp|Q20191|NAS13_CAEEL	1.03e-58	189
TRINITY_DN24065_c0_g1_i2.p1	sp|Q02388|CO7A1_HUMAN	3.84e-11	61.2					TRINITY_DN3578_c0_g1_i2.p1	sp|Q20191|NAS13_CAEEL	1.03e-58	189
TRINITY_DN240_c1_g1_i1.p1	sp|P12111|CO6A3_HUMAN	2.97e-15	69.7					TRINITY_DN3578_c0_g1_i3.p1	sp|Q20191|NAS13_CAEEL	1.03e-58	189
TRINITY_DN240_c1_g1_i1.p1	sp|P12111|CO6A3_HUMAN	7.26e-14	65.5					TRINITY_DN3578_c0_g1_i4.p1	sp|Q20191|NAS13_CAEEL	1.03e-58	189
TRINITY_DN240_c1_g1_i1.p1	sp|P12111|CO6A3_HUMAN	1.67e-13	64.3					TRINITY_DN3582_c0_g1_i10.p1	sp|P50527|STE20_SCHPO	2.30e-24	95.5
TRINITY_DN240_c1_g1_i1.p1	sp|P12111|CO6A3_HUMAN	2.42e-11	57.8					TRINITY_DN3582_c0_g1_i11.p1	sp|P50527|STE20_SCHPO	1.47e-23	97.1
TRINITY_DN240_c1_g1_i1.p1	sp|P12111|CO6A3_HUMAN	4.11e-11	57.0					TRINITY_DN3583_c1_g1_i1.p1	sp|Q10056|SHK2_SCHPO	1.25e-21	93.2
TRINITY_DN240_c1_g1_i1.p1	sp|P12111|CO6A3_HUMAN	4.68e-11	57.0					TRINITY_DN3583_c1_g1_i10.p1	sp|Q10056|SHK2_SCHPO	1.25e-21	93.2
TRINITY_DN240_c1_g1_i1.p1	sp|P12111|CO6A3_HUMAN	5.22e-11	56.6					TRINITY_DN3583_c1_g1_i6.p1	sp|Q10056|SHK2_SCHPO	1.25e-21	93.2
TRINITY_DN240_c1_g1_i13.p1	sp|P12111|CO6A3_HUMAN	4.19e-13	59.7					TRINITY_DN3626_c0_g1_i1.p1	sp|Q8LAN3|P4H4_ARATH	1.18e-20	84.3
TRINITY_DN240_c1_g1_i13.p1	sp|P12111|CO6A3_HUMAN	1.09e-11	55.8					TRINITY_DN3677_c0_g1_i1.p1	sp|P50527|STE20_SCHPO	6.49e-42	153
TRINITY_DN240_c1_g1_i13.p1	sp|P12111|CO6A3_HUMAN	3.88e-11	53.9					TRINITY_DN3677_c0_g1_i2.p1	sp|P50527|STE20_SCHPO	6.49e-42	153
TRINITY_DN240_c1_g1_i13.p1	sp|P12111|CO6A3_HUMAN	8.52e-11	53.1					TRINITY_DN369_c1_g1_i2.p1	sp|P50527|STE20_SCHPO	8.80e-19	81.3
TRINITY_DN240_c1_g1_i18.p1	sp|P12111|CO6A3_HUMAN	1.94e-17	75.1					TRINITY_DN369_c1_g1_i3.p1	sp|P50527|STE20_SCHPO	8.80e-19	81.3
TRINITY_DN240_c1_g1_i18.p1	sp|P12111|CO6A3_HUMAN	1.80e-16	72.4					TRINITY_DN3719_c0_g1_i1.p1	sp|Q19673|TYR3_CAEEL	6.95e-25	102
TRINITY_DN240_c1_g1_i18.p1	sp|P12111|CO6A3_HUMAN	3.86e-15	68.6					TRINITY_DN3719_c0_g1_i2.p1	sp|Q19673|TYR3_CAEEL	6.83e-25	102
TRINITY_DN240_c1_g1_i18.p1	sp|P12111|CO6A3_HUMAN	1.42e-11	57.8					TRINITY_DN37371_c0_g1_i1.p1	sp|Q19673|TYR3_CAEEL	5.72e-12	55.1
TRINITY_DN240_c1_g1_i18.p1	sp|P12111|CO6A3_HUMAN	2.90e-11	57.0					TRINITY_DN3827_c0_g1_i4.p2	sp|Q10056|SHK2_SCHPO	6.50e-33	124
TRINITY_DN240_c1_g1_i18.p1	sp|P12111|CO6A3_HUMAN	3.94e-11	56.6					TRINITY_DN3827_c0_g1_i4.p1	sp|Q10056|SHK2_SCHPO	6.50e-33	124
TRINITY_DN240_c1_g1_i18.p1	sp|P12111|CO6A3_HUMAN	4.28e-11	56.2					TRINITY_DN3827_c0_g1_i6.p1	sp|Q10056|SHK2_SCHPO	6.50e-33	124
TRINITY_DN240_c1_g1_i20.p1	sp|P12111|CO6A3_HUMAN	1.76e-13	63.5					TRINITY_DN3890_c0_g1_i11.p1	sp|Q20191|NAS13_CAEEL	4.12e-48	158
TRINITY_DN240_c1_g1_i20.p1	sp|P12111|CO6A3_HUMAN	1.85e-12	60.8					TRINITY_DN3890_c0_g1_i2.p1	sp|Q20191|NAS13_CAEEL	6.59e-48	159
TRINITY_DN240_c1_g1_i20.p1	sp|P12111|CO6A3_HUMAN	1.23e-11	58.2					TRINITY_DN3890_c0_g1_i3.p1	sp|Q20191|NAS13_CAEEL	4.12e-48	158
TRINITY_DN240_c1_g1_i20.p1	sp|P12111|CO6A3_HUMAN	1.25e-11	58.2					TRINITY_DN3890_c0_g1_i9.p1	sp|Q20191|NAS13_CAEEL	4.12e-48	158
TRINITY_DN240_c1_g1_i20.p1	sp|P12111|CO6A3_HUMAN	5.77e-11	56.2					TRINITY_DN3913_c0_g1_i1.p1	sp|P55115|NAS15_CAEEL	1.54e-46	168
TRINITY_DN240_c1_g1_i24.p1	sp|P12111|CO6A3_HUMAN	2.03e-17	73.9					TRINITY_DN3913_c0_g1_i2.p1	sp|P55115|NAS15_CAEEL	1.54e-46	168
TRINITY_DN240_c1_g1_i24.p1	sp|P12111|CO6A3_HUMAN	1.58e-16	71.2					TRINITY_DN3913_c0_g1_i3.p1	sp|Q20191|NAS13_CAEEL	3.53e-52	176
TRINITY_DN240_c1_g1_i24.p1	sp|P12111|CO6A3_HUMAN	4.24e-15	67.0					TRINITY_DN3966_c2_g1_i1.p1	sp|P50527|STE20_SCHPO	4.13e-20	87.4
TRINITY_DN240_c1_g1_i24.p1	sp|P12111|CO6A3_HUMAN	1.25e-11	57.0					TRINITY_DN39683_c0_g1_i1.p1	sp|Q14B80|KCNC2_MOUSE	3.93e-23	89.4
TRINITY_DN240_c1_g1_i24.p1	sp|P12111|CO6A3_HUMAN	3.15e-11	55.8					TRINITY_DN4005_c0_g1_i1.p1	sp|Q10056|SHK2_SCHPO	1.60e-17	78.2
TRINITY_DN240_c1_g1_i24.p1	sp|P12111|CO6A3_HUMAN	3.96e-11	55.5					TRINITY_DN4005_c0_g1_i3.p1	sp|Q10056|SHK2_SCHPO	1.60e-17	78.2
TRINITY_DN240_c1_g1_i24.p1	sp|P12111|CO6A3_HUMAN	4.19e-11	55.5					TRINITY_DN4005_c0_g1_i4.p1	sp|Q10056|SHK2_SCHPO	2.88e-17	77.8
TRINITY_DN240_c1_g1_i25.p1	sp|P12111|CO6A3_HUMAN	3.75e-19	81.3					TRINITY_DN4024_c0_g1_i2.p1	sp|P50527|STE20_SCHPO	5.52e-66	215
TRINITY_DN240_c1_g1_i25.p1	sp|P12111|CO6A3_HUMAN	6.00e-16	71.6					TRINITY_DN4024_c0_g1_i3.p1	sp|P50527|STE20_SCHPO	5.52e-66	215
TRINITY_DN240_c1_g1_i25.p1	sp|P12111|CO6A3_HUMAN	7.23e-16	71.6					TRINITY_DN4051_c0_g1_i3.p1	sp|Q10056|SHK2_SCHPO	4.07e-17	75.9
TRINITY_DN240_c1_g1_i25.p1	sp|P12111|CO6A3_HUMAN	8.19e-15	68.6					TRINITY_DN4051_c0_g1_i9.p1	sp|Q10056|SHK2_SCHPO	4.78e-17	71.6
TRINITY_DN240_c1_g1_i25.p1	sp|P12111|CO6A3_HUMAN	1.10e-13	65.1					TRINITY_DN4055_c2_g1_i2.p1	sp|P50527|STE20_SCHPO	2.60e-23	99.0
TRINITY_DN240_c1_g1_i25.p1	sp|P12111|CO6A3_HUMAN	2.67e-11	57.8					TRINITY_DN4055_c2_g1_i3.p1	sp|P50527|STE20_SCHPO	2.60e-23	99.0
TRINITY_DN240_c1_g1_i25.p1	sp|P12111|CO6A3_HUMAN	4.83e-11	57.0					TRINITY_DN4055_c2_g1_i4.p1	sp|P50527|STE20_SCHPO	2.60e-23	99.0
TRINITY_DN240_c1_g1_i27.p1	sp|P15989|CO6A3_CHICK	5.28e-14	62.8					TRINITY_DN4055_c2_g1_i7.p1	sp|P50527|STE20_SCHPO	2.60e-23	99.0
TRINITY_DN240_c1_g1_i27.p1	sp|P15989|CO6A3_CHICK	8.36e-13	59.3					TRINITY_DN4065_c0_g2_i1.p1	sp|Q9Y566|SHAN1_HUMAN	2.37e-14	70.5
TRINITY_DN240_c1_g1_i27.p1	sp|P15989|CO6A3_CHICK	1.05e-11	56.2					TRINITY_DN4065_c0_g2_i1.p1	sp|Q9Y566|SHAN1_HUMAN	6.28e-13	65.9
TRINITY_DN240_c1_g1_i27.p1	sp|P15989|CO6A3_CHICK	9.89e-11	53.1					TRINITY_DN4065_c0_g2_i1.p1	sp|Q9Y566|SHAN1_HUMAN	8.71e-13	65.1
TRINITY_DN240_c1_g1_i29.p1	sp|P12111|CO6A3_HUMAN	2.13e-13	63.9					TRINITY_DN4065_c0_g2_i1.p1	sp|Q9Y566|SHAN1_HUMAN	2.14e-12	63.9
TRINITY_DN240_c1_g1_i29.p1	sp|P12111|CO6A3_HUMAN	2.26e-12	60.8					TRINITY_DN4065_c0_g2_i1.p1	sp|Q9Y566|SHAN1_HUMAN	7.67e-11	58.9
TRINITY_DN240_c1_g1_i29.p1	sp|P12111|CO6A3_HUMAN	1.43e-11	58.2					TRINITY_DN4065_c0_g2_i3.p1	sp|Q9Y566|SHAN1_HUMAN	2.37e-14	70.5
TRINITY_DN240_c1_g1_i29.p1	sp|P12111|CO6A3_HUMAN	1.48e-11	58.2					TRINITY_DN4065_c0_g2_i3.p1	sp|Q9Y566|SHAN1_HUMAN	6.28e-13	65.9
TRINITY_DN240_c1_g1_i29.p1	sp|P12111|CO6A3_HUMAN	7.17e-11	56.2					TRINITY_DN4065_c0_g2_i3.p1	sp|Q9Y566|SHAN1_HUMAN	8.71e-13	65.1
TRINITY_DN240_c1_g1_i34.p1	sp|P12111|CO6A3_HUMAN	2.89e-15	69.7					TRINITY_DN4065_c0_g2_i3.p1	sp|Q9Y566|SHAN1_HUMAN	2.14e-12	63.9
TRINITY_DN240_c1_g1_i34.p1	sp|P12111|CO6A3_HUMAN	6.87e-14	65.5					TRINITY_DN4065_c0_g2_i3.p1	sp|Q9Y566|SHAN1_HUMAN	7.67e-11	58.9
TRINITY_DN240_c1_g1_i34.p1	sp|P12111|CO6A3_HUMAN	1.53e-13	64.3					TRINITY_DN4065_c0_g2_i5.p1	sp|Q9Y566|SHAN1_HUMAN	2.37e-14	70.5
TRINITY_DN240_c1_g1_i34.p1	sp|P12111|CO6A3_HUMAN	2.34e-11	57.8					TRINITY_DN4065_c0_g2_i5.p1	sp|Q9Y566|SHAN1_HUMAN	6.28e-13	65.9
TRINITY_DN240_c1_g1_i34.p1	sp|P12111|CO6A3_HUMAN	4.04e-11	57.0					TRINITY_DN4065_c0_g2_i5.p1	sp|Q9Y566|SHAN1_HUMAN	8.71e-13	65.1
TRINITY_DN240_c1_g1_i34.p1	sp|P12111|CO6A3_HUMAN	4.43e-11	57.0					TRINITY_DN4065_c0_g2_i5.p1	sp|Q9Y566|SHAN1_HUMAN	2.14e-12	63.9
TRINITY_DN240_c1_g1_i34.p1	sp|P12111|CO6A3_HUMAN	4.98e-11	57.0					TRINITY_DN4065_c0_g2_i5.p1	sp|Q9Y566|SHAN1_HUMAN	7.67e-11	58.9
TRINITY_DN240_c1_g1_i38.p1	sp|P12111|CO6A3_HUMAN	2.20e-15	69.3					TRINITY_DN4072_c0_g1_i1.p1	sp|P50527|STE20_SCHPO	3.66e-31	117
TRINITY_DN240_c1_g1_i38.p1	sp|P12111|CO6A3_HUMAN	5.57e-14	65.1					TRINITY_DN4072_c0_g1_i3.p1	sp|P50527|STE20_SCHPO	6.57e-33	122
TRINITY_DN240_c1_g1_i38.p1	sp|P12111|CO6A3_HUMAN	1.30e-13	63.9					TRINITY_DN4072_c0_g1_i5.p1	sp|P50527|STE20_SCHPO	6.57e-33	122
TRINITY_DN240_c1_g1_i38.p1	sp|P12111|CO6A3_HUMAN	1.94e-11	57.4					TRINITY_DN4072_c0_g1_i6.p1	sp|P50527|STE20_SCHPO	3.66e-31	117
TRINITY_DN240_c1_g1_i38.p1	sp|P12111|CO6A3_HUMAN	3.25e-11	57.0					TRINITY_DN4074_c0_g1_i10.p1	sp|P50527|STE20_SCHPO	3.18e-28	116
TRINITY_DN240_c1_g1_i38.p1	sp|P12111|CO6A3_HUMAN	3.88e-11	56.6					TRINITY_DN4074_c0_g1_i10.p1	sp|P50527|STE20_SCHPO	6.32e-25	105
TRINITY_DN240_c1_g1_i38.p1	sp|P12111|CO6A3_HUMAN	4.26e-11	56.6					TRINITY_DN4074_c0_g1_i3.p1	sp|P50527|STE20_SCHPO	2.23e-28	115
TRINITY_DN240_c1_g1_i4.p1	sp|P15989|CO6A3_CHICK	2.23e-14	66.6					TRINITY_DN4074_c0_g1_i3.p1	sp|P50527|STE20_SCHPO	3.73e-25	105
TRINITY_DN240_c1_g1_i4.p1	sp|P15989|CO6A3_CHICK	1.91e-12	60.8					TRINITY_DN4074_c0_g1_i9.p1	sp|P50527|STE20_SCHPO	3.18e-28	116
TRINITY_DN240_c1_g1_i4.p1	sp|P15989|CO6A3_CHICK	1.19e-11	58.5					TRINITY_DN4074_c0_g1_i9.p1	sp|P50527|STE20_SCHPO	6.32e-25	105
TRINITY_DN240_c1_g1_i7.p1	sp|P15989|CO6A3_CHICK	2.19e-14	64.3					TRINITY_DN4083_c1_g1_i2.p1	sp|P50527|STE20_SCHPO	2.38e-33	122
TRINITY_DN240_c1_g1_i7.p1	sp|P15989|CO6A3_CHICK	2.02e-12	58.9					TRINITY_DN4083_c1_g1_i5.p1	sp|P50527|STE20_SCHPO	2.38e-33	122
TRINITY_DN240_c1_g1_i7.p1	sp|P15989|CO6A3_CHICK	7.86e-12	57.0					TRINITY_DN40891_c0_g1_i1.p1	sp|P55115|NAS15_CAEEL	2.08e-29	102
TRINITY_DN240_c1_g1_i7.p1	sp|P15989|CO6A3_CHICK	8.08e-12	57.0					TRINITY_DN4131_c0_g1_i2.p1	sp|Q10056|SHK2_SCHPO	1.79e-36	134
TRINITY_DN240_c1_g1_i7.p1	sp|P15989|CO6A3_CHICK	1.47e-11	56.2					TRINITY_DN4131_c0_g1_i6.p1	sp|Q10056|SHK2_SCHPO	1.79e-36	134
TRINITY_DN240_c1_g1_i7.p1	sp|P15989|CO6A3_CHICK	1.50e-11	56.2					TRINITY_DN41678_c0_g1_i1.p1	sp|O88272|MMP23_RAT	4.17e-19	73.2
TRINITY_DN240_c1_g1_i7.p1	sp|P15989|CO6A3_CHICK	2.28e-11	55.8					TRINITY_DN4168_c3_g1_i1.p1	sp|Q8LAN3|P4H4_ARATH	1.13e-20	84.3
TRINITY_DN24214_c0_g1_i1.p1	sp|P15989|CO6A3_CHICK	3.19e-19	83.2					TRINITY_DN4175_c0_g1_i1.p1	sp|Q9WV48|SHAN1_RAT	3.28e-14	67.8
TRINITY_DN24214_c0_g1_i1.p1	sp|P15989|CO6A3_CHICK	3.69e-11	58.5					TRINITY_DN4175_c0_g1_i3.p1	sp|Q9WV48|SHAN1_RAT	4.18e-14	67.8
TRINITY_DN2421_c0_g1_i11.p1	sp|Q9Y5Y6|ST14_HUMAN	1.03e-40	154					TRINITY_DN4175_c0_g1_i4.p1	sp|Q9WV48|SHAN1_RAT	3.63e-14	67.8
TRINITY_DN2421_c0_g1_i12.p1	sp|Q9Y5Y6|ST14_HUMAN	1.03e-40	154					TRINITY_DN4193_c0_g2_i1.p1	sp|Q9JLU4|SHAN3_RAT	9.71e-11	55.1
TRINITY_DN2421_c0_g1_i2.p1	sp|Q9Y5Y6|ST14_HUMAN	3.10e-30	118					TRINITY_DN423_c0_g1_i1.p1	sp|P55115|NAS15_CAEEL	5.91e-48	166
TRINITY_DN2421_c0_g1_i4.p1	sp|Q9Y5Y6|ST14_HUMAN	1.03e-40	154					TRINITY_DN423_c0_g1_i2.p1	sp|P55115|NAS15_CAEEL	5.91e-48	166
TRINITY_DN2421_c0_g1_i7.p1	sp|Q9Y5Y6|ST14_HUMAN	3.12e-30	118					TRINITY_DN423_c0_g1_i3.p1	sp|P55115|NAS15_CAEEL	1.05e-47	165
TRINITY_DN2435_c0_g1_i1.p1	sp|Q5VYJ5|MALR1_HUMAN	1.67e-25	105					TRINITY_DN4265_c0_g1_i1.p1	sp|P50527|STE20_SCHPO	2.42e-29	113
TRINITY_DN2435_c0_g1_i1.p1	sp|Q5VYJ5|MALR1_HUMAN	2.24e-19	86.3					TRINITY_DN4265_c0_g1_i2.p1	sp|P50527|STE20_SCHPO	2.42e-29	113
TRINITY_DN2435_c0_g1_i1.p1	sp|Q5VYJ5|MALR1_HUMAN	2.97e-16	76.3					TRINITY_DN4346_c0_g1_i3.p1	sp|Q10056|SHK2_SCHPO	9.35e-15	68.9
TRINITY_DN2440_c0_g1_i13.p1	sp|P12111|CO6A3_HUMAN	8.62e-17	78.2					TRINITY_DN4346_c0_g1_i4.p1	sp|Q10056|SHK2_SCHPO	1.16e-14	68.9
TRINITY_DN2440_c0_g1_i13.p1	sp|P12111|CO6A3_HUMAN	5.26e-13	65.9					TRINITY_DN4346_c0_g2_i1.p1	sp|P50527|STE20_SCHPO	2.57e-15	71.2
TRINITY_DN2440_c0_g1_i13.p1	sp|P12111|CO6A3_HUMAN	1.32e-11	61.6					TRINITY_DN4366_c0_g2_i1.p1	sp|Q10056|SHK2_SCHPO	6.40e-16	72.4
TRINITY_DN2440_c0_g1_i13.p1	sp|P12111|CO6A3_HUMAN	4.26e-11	59.7					TRINITY_DN4386_c0_g1_i1.p1	sp|Q8LAN3|P4H4_ARATH	1.76e-18	78.2
TRINITY_DN2440_c0_g1_i13.p1	sp|P12111|CO6A3_HUMAN	5.36e-11	59.3					TRINITY_DN4386_c0_g1_i2.p1	sp|Q8LAN3|P4H4_ARATH	2.35e-17	74.7
TRINITY_DN2440_c0_g1_i5.p1	sp|P12111|CO6A3_HUMAN	9.21e-17	78.6					TRINITY_DN4386_c0_g1_i3.p1	sp|Q8LAN3|P4H4_ARATH	3.40e-19	80.1
TRINITY_DN2440_c0_g1_i5.p1	sp|P12111|CO6A3_HUMAN	1.08e-12	65.5					TRINITY_DN4386_c0_g1_i4.p1	sp|Q8LAN3|P4H4_ARATH	3.40e-19	80.1
TRINITY_DN2440_c0_g1_i5.p1	sp|P12111|CO6A3_HUMAN	1.64e-11	61.6					TRINITY_DN4391_c1_g5_i1.p1	sp|P50527|STE20_SCHPO	3.20e-18	77.8
TRINITY_DN2440_c0_g1_i5.p1	sp|P12111|CO6A3_HUMAN	3.81e-11	60.5					TRINITY_DN4433_c3_g1_i13.p1	sp|Q9Y566|SHAN1_HUMAN	3.64e-16	70.1
TRINITY_DN2440_c0_g1_i9.p1	sp|P82968|MCPI_MELCP	1.10e-19	84.0					TRINITY_DN4433_c3_g1_i14.p1	sp|Q9WV48|SHAN1_RAT	4.32e-15	68.9
TRINITY_DN2440_c0_g1_i9.p1	sp|P82968|MCPI_MELCP	2.12e-17	77.4					TRINITY_DN4433_c3_g1_i17.p1	sp|Q9Y566|SHAN1_HUMAN	3.78e-16	70.1
TRINITY_DN2440_c0_g1_i9.p1	sp|P82968|MCPI_MELCP	6.92e-17	75.9					TRINITY_DN4433_c3_g1_i18.p1	sp|Q9WV48|SHAN1_RAT	4.32e-15	68.9
TRINITY_DN2440_c0_g1_i9.p1	sp|P82968|MCPI_MELCP	2.33e-16	74.3					TRINITY_DN4433_c3_g1_i3.p1	sp|Q9Y566|SHAN1_HUMAN	2.65e-16	69.3
TRINITY_DN2440_c0_g1_i9.p1	sp|P82968|MCPI_MELCP	4.24e-16	73.6					TRINITY_DN4433_c3_g1_i6.p1	sp|Q9JLU4|SHAN3_RAT	3.64e-11	53.1
TRINITY_DN2440_c0_g1_i9.p1	sp|P82968|MCPI_MELCP	8.07e-15	70.1					TRINITY_DN4443_c0_g1_i1.p1	sp|P50527|STE20_SCHPO	4.52e-22	94.7
TRINITY_DN2440_c0_g1_i9.p1	sp|P82968|MCPI_MELCP	4.27e-14	67.8					TRINITY_DN4443_c0_g1_i2.p1	sp|P50527|STE20_SCHPO	4.52e-22	94.7
TRINITY_DN2440_c0_g1_i9.p1	sp|P82968|MCPI_MELCP	5.41e-14	67.4					TRINITY_DN4443_c0_g1_i3.p1	sp|P50527|STE20_SCHPO	4.52e-22	94.7
TRINITY_DN2440_c0_g1_i9.p1	sp|P82968|MCPI_MELCP	7.41e-14	67.0					TRINITY_DN4443_c0_g1_i4.p1	sp|P50527|STE20_SCHPO	5.07e-22	94.7
TRINITY_DN2440_c0_g1_i9.p1	sp|P82968|MCPI_MELCP	6.04e-13	64.3					TRINITY_DN4546_c0_g1_i2.p1	sp|P50527|STE20_SCHPO	6.44e-62	215
TRINITY_DN2440_c0_g1_i9.p1	sp|P82968|MCPI_MELCP	6.64e-13	64.3					TRINITY_DN4546_c0_g1_i3.p1	sp|P50527|STE20_SCHPO	6.44e-62	215
TRINITY_DN2440_c0_g1_i9.p1	sp|P82968|MCPI_MELCP	1.28e-11	60.5					TRINITY_DN4546_c0_g1_i5.p1	sp|P50527|STE20_SCHPO	6.44e-62	215
TRINITY_DN2440_c0_g1_i9.p1	sp|P82968|MCPI_MELCP	6.61e-11	58.5					TRINITY_DN4546_c0_g1_i6.p1	sp|P50527|STE20_SCHPO	4.87e-62	215
TRINITY_DN2461_c0_g1_i1.p1	sp|O95428|PPN_HUMAN	2.92e-12	62.4					TRINITY_DN4574_c0_g1_i1.p1	sp|Q10056|SHK2_SCHPO	1.50e-14	66.2
TRINITY_DN2503_c0_g1_i1.p1	sp|P15989|CO6A3_CHICK	3.85e-20	89.0					TRINITY_DN4581_c0_g1_i11.p1	sp|Q9BYB0|SHAN3_HUMAN	1.53e-11	60.1
TRINITY_DN2503_c0_g1_i1.p1	sp|P15989|CO6A3_CHICK	4.53e-19	85.9					TRINITY_DN4581_c0_g1_i11.p1	sp|Q9BYB0|SHAN3_HUMAN	1.68e-11	60.1
TRINITY_DN2503_c0_g1_i1.p1	sp|P15989|CO6A3_CHICK	3.34e-18	82.8					TRINITY_DN4581_c0_g1_i12.p1	sp|Q9BYB0|SHAN3_HUMAN	1.05e-11	60.5
TRINITY_DN2503_c0_g1_i1.p1	sp|P15989|CO6A3_CHICK	5.23e-17	79.0					TRINITY_DN4581_c0_g1_i12.p1	sp|Q9BYB0|SHAN3_HUMAN	1.45e-11	60.1
TRINITY_DN2503_c0_g1_i2.p1	sp|P15989|CO6A3_CHICK	5.12e-23	99.8					TRINITY_DN4581_c0_g1_i13.p1	sp|Q9BYB0|SHAN3_HUMAN	1.45e-11	60.5
TRINITY_DN2503_c0_g1_i2.p1	sp|P15989|CO6A3_CHICK	1.06e-21	95.5					TRINITY_DN4581_c0_g1_i13.p1	sp|Q9BYB0|SHAN3_HUMAN	1.97e-11	59.7
TRINITY_DN2503_c0_g1_i2.p1	sp|P15989|CO6A3_CHICK	2.95e-20	90.5					TRINITY_DN4581_c0_g1_i2.p1	sp|Q9BYB0|SHAN3_HUMAN	1.11e-11	60.8
TRINITY_DN2503_c0_g1_i2.p1	sp|P15989|CO6A3_CHICK	9.36e-20	89.0					TRINITY_DN4581_c0_g1_i2.p1	sp|Q9BYB0|SHAN3_HUMAN	1.58e-11	60.1
TRINITY_DN2503_c0_g1_i3.p1	sp|P15989|CO6A3_CHICK	5.40e-23	99.4					TRINITY_DN4581_c0_g1_i7.p1	sp|Q9BYB0|SHAN3_HUMAN	1.61e-11	60.1
TRINITY_DN2503_c0_g1_i3.p1	sp|P15989|CO6A3_CHICK	1.04e-21	95.1					TRINITY_DN4581_c0_g1_i7.p1	sp|Q9BYB0|SHAN3_HUMAN	1.72e-11	60.1
TRINITY_DN2503_c0_g1_i3.p1	sp|P15989|CO6A3_CHICK	4.79e-20	89.7					TRINITY_DN4581_c0_g1_i8.p1	sp|Q9WV48|SHAN1_RAT	2.21e-12	62.4
TRINITY_DN2503_c0_g1_i3.p1	sp|P15989|CO6A3_CHICK	9.07e-20	89.0					TRINITY_DN4581_c0_g1_i8.p1	sp|Q9WV48|SHAN1_RAT	2.64e-11	58.9
TRINITY_DN2503_c0_g1_i5.p1	sp|P15989|CO6A3_CHICK	5.17e-23	99.8					TRINITY_DN4581_c0_g1_i8.p1	sp|Q9WV48|SHAN1_RAT	7.06e-11	57.4
TRINITY_DN2503_c0_g1_i5.p1	sp|P15989|CO6A3_CHICK	1.01e-21	95.5					TRINITY_DN4723_c2_g4_i2.p1	sp|P50527|STE20_SCHPO	1.94e-17	78.6
TRINITY_DN2503_c0_g1_i5.p1	sp|P15989|CO6A3_CHICK	3.08e-20	90.5					TRINITY_DN4756_c0_g2_i1.p1	sp|Q8LAN3|P4H4_ARATH	9.74e-16	69.3
TRINITY_DN2503_c0_g1_i5.p1	sp|P15989|CO6A3_CHICK	9.30e-20	89.0					TRINITY_DN4756_c0_g2_i2.p1	sp|Q8LAN3|P4H4_ARATH	9.74e-16	69.3
TRINITY_DN25140_c0_g1_i5.p1	sp|Q02388|CO7A1_HUMAN	6.63e-22	98.6					TRINITY_DN47583_c0_g1_i1.p1	sp|Q9JLU4|SHAN3_RAT	1.11e-11	54.3
TRINITY_DN25140_c0_g1_i8.p1	sp|Q02388|CO7A1_HUMAN	8.90e-24	103					TRINITY_DN4759_c2_g1_i1.p1	sp|Q8I4B0|KCNSK_CAEEL	4.51e-43	148
TRINITY_DN25140_c0_g1_i8.p1	sp|Q02388|CO7A1_HUMAN	5.58e-11	62.0					TRINITY_DN47756_c0_g1_i1.p1	sp|P50527|STE20_SCHPO	7.00e-31	114
TRINITY_DN25260_c0_g1_i1.p1	sp|Q9UI42|CBPA4_HUMAN	4.59e-13	64.3					TRINITY_DN4788_c0_g1_i1.p1	sp|P50527|STE20_SCHPO	5.09e-27	109
TRINITY_DN25370_c0_g1_i1.p1	sp|Q5VYJ5|MALR1_HUMAN	1.95e-58	202					TRINITY_DN4788_c0_g1_i2.p1	sp|P50527|STE20_SCHPO	4.61e-27	108
TRINITY_DN25370_c0_g1_i1.p1	sp|Q5VYJ5|MALR1_HUMAN	8.26e-54	189					TRINITY_DN47900_c0_g1_i1.p1	sp|Q8I4B0|KCNSK_CAEEL	3.77e-71	227
TRINITY_DN25370_c0_g1_i1.p1	sp|Q5VYJ5|MALR1_HUMAN	3.25e-53	187					TRINITY_DN47964_c0_g1_i1.p1	sp|Q14B80|KCNC2_MOUSE	1.24e-50	165
TRINITY_DN25370_c0_g1_i1.p1	sp|Q5VYJ5|MALR1_HUMAN	4.04e-52	184					TRINITY_DN48372_c0_g1_i1.p1	sp|Q20191|NAS13_CAEEL	8.69e-40	142
TRINITY_DN25370_c0_g1_i1.p1	sp|Q5VYJ5|MALR1_HUMAN	6.06e-47	168					TRINITY_DN4851_c1_g1_i3.p1	sp|P50527|STE20_SCHPO	1.05e-51	174
TRINITY_DN25370_c0_g1_i1.p1	sp|Q5VYJ5|MALR1_HUMAN	2.64e-28	113					TRINITY_DN4851_c1_g1_i4.p1	sp|P50527|STE20_SCHPO	7.41e-51	176
TRINITY_DN25370_c0_g1_i1.p1	sp|Q5VYJ5|MALR1_HUMAN	7.32e-19	84.0					TRINITY_DN4851_c1_g1_i5.p1	sp|P50527|STE20_SCHPO	2.95e-51	176
TRINITY_DN25370_c0_g1_i1.p1	sp|Q5VYJ5|MALR1_HUMAN	5.91e-15	71.6					TRINITY_DN4872_c0_g1_i10.p1	sp|Q9WV48|SHAN1_RAT	1.50e-13	67.4
TRINITY_DN25370_c0_g2_i1.p1	sp|Q5VYJ5|MALR1_HUMAN	8.93e-38	135					TRINITY_DN4872_c0_g1_i13.p1	sp|Q9WV48|SHAN1_RAT	1.50e-13	67.4
TRINITY_DN25370_c0_g2_i1.p1	sp|Q5VYJ5|MALR1_HUMAN	7.14e-33	121					TRINITY_DN4872_c0_g1_i26.p1	sp|Q9WV48|SHAN1_RAT	2.25e-13	67.0
TRINITY_DN25370_c0_g2_i1.p1	sp|Q5VYJ5|MALR1_HUMAN	2.08e-32	120					TRINITY_DN4872_c0_g1_i31.p1	sp|Q9WV48|SHAN1_RAT	1.50e-13	67.4
TRINITY_DN25370_c0_g2_i1.p1	sp|Q5VYJ5|MALR1_HUMAN	1.08e-30	115					TRINITY_DN4872_c0_g1_i5.p1	sp|Q9WV48|SHAN1_RAT	2.19e-13	67.0
TRINITY_DN25370_c0_g2_i1.p1	sp|Q5VYJ5|MALR1_HUMAN	2.18e-20	84.7					TRINITY_DN4872_c0_g1_i6.p1	sp|Q9WV48|SHAN1_RAT	1.50e-13	67.4
TRINITY_DN25370_c0_g2_i1.p1	sp|Q5VYJ5|MALR1_HUMAN	1.72e-12	61.2					TRINITY_DN49167_c0_g1_i1.p1	sp|P34269|TYR1_CAEEL	2.05e-16	72.0
TRINITY_DN25370_c0_g2_i1.p1	sp|Q5VYJ5|MALR1_HUMAN	8.25e-12	59.3					TRINITY_DN50037_c0_g1_i1.p1	sp|P50527|STE20_SCHPO	3.75e-23	93.2
TRINITY_DN25370_c0_g2_i1.p1	sp|Q5VYJ5|MALR1_HUMAN	2.49e-11	57.8					TRINITY_DN5119_c0_g2_i1.p1	sp|Q9Y566|SHAN1_HUMAN	1.34e-14	64.7
TRINITY_DN25971_c0_g1_i1.p1	sp|Q5VYJ5|MALR1_HUMAN	9.80e-165	529					TRINITY_DN51620_c0_g1_i1.p1	sp|Q8I4B0|KCNSK_CAEEL	1.97e-16	65.9
TRINITY_DN25971_c0_g1_i1.p1	sp|Q5VYJ5|MALR1_HUMAN	2.40e-137	452					TRINITY_DN5197_c0_g2_i1.p1	sp|Q9WV48|SHAN1_RAT	6.25e-13	63.2
TRINITY_DN25971_c0_g1_i1.p1	sp|Q5VYJ5|MALR1_HUMAN	2.53e-128	426					TRINITY_DN5197_c0_g2_i3.p1	sp|Q9WV48|SHAN1_RAT	6.81e-13	63.2
TRINITY_DN25971_c0_g1_i1.p1	sp|Q5VYJ5|MALR1_HUMAN	1.01e-119	400					TRINITY_DN522_c0_g1_i1.p1	sp|Q9UPX8|SHAN2_HUMAN	3.30e-14	65.5
TRINITY_DN25971_c0_g1_i1.p1	sp|Q5VYJ5|MALR1_HUMAN	6.29e-119	398					TRINITY_DN535_c5_g1_i1.p1	sp|Q19269|NAS14_CAEEL	1.20e-25	101
TRINITY_DN25971_c0_g1_i1.p1	sp|Q5VYJ5|MALR1_HUMAN	1.87e-89	310					TRINITY_DN535_c5_g1_i2.p1	sp|Q19269|NAS14_CAEEL	1.20e-25	101
TRINITY_DN25971_c0_g1_i1.p1	sp|Q5VYJ5|MALR1_HUMAN	3.95e-55	204					TRINITY_DN5394_c0_g1_i1.p1	sp|Q10056|SHK2_SCHPO	3.39e-23	92.8
TRINITY_DN25971_c0_g1_i1.p1	sp|Q5VYJ5|MALR1_HUMAN	2.32e-36	143					TRINITY_DN5421_c0_g1_i1.p1	sp|P50527|STE20_SCHPO	1.39e-18	81.6
TRINITY_DN25971_c0_g1_i1.p1	sp|Q5VYJ5|MALR1_HUMAN	5.72e-30	122					TRINITY_DN5421_c0_g1_i2.p1	sp|P50527|STE20_SCHPO	1.36e-18	82.4
TRINITY_DN26314_c0_g1_i1.p1	sp|Q5VYJ5|MALR1_HUMAN	3.72e-32	123					TRINITY_DN5421_c0_g1_i3.p1	sp|P50527|STE20_SCHPO	1.84e-18	81.3
TRINITY_DN26314_c0_g1_i1.p1	sp|Q5VYJ5|MALR1_HUMAN	1.31e-27	109					TRINITY_DN5421_c0_g1_i5.p1	sp|P50527|STE20_SCHPO	1.42e-18	81.6
TRINITY_DN26314_c0_g1_i1.p1	sp|Q5VYJ5|MALR1_HUMAN	1.60e-18	82.0					TRINITY_DN5421_c0_g1_i7.p1	sp|P50527|STE20_SCHPO	2.25e-18	80.9
TRINITY_DN26314_c0_g1_i1.p1	sp|Q5VYJ5|MALR1_HUMAN	1.64e-18	82.0					TRINITY_DN5437_c0_g1_i1.p1	sp|Q19269|NAS14_CAEEL	5.58e-31	119
TRINITY_DN26314_c0_g1_i1.p1	sp|Q5VYJ5|MALR1_HUMAN	2.07e-18	81.6					TRINITY_DN5437_c0_g1_i10.p2	sp|Q20191|NAS13_CAEEL	3.24e-18	73.6
TRINITY_DN26314_c0_g1_i1.p1	sp|Q5VYJ5|MALR1_HUMAN	4.83e-17	77.4					TRINITY_DN5437_c0_g1_i11.p1	sp|Q19269|NAS14_CAEEL	1.26e-22	90.5
TRINITY_DN26314_c0_g1_i1.p1	sp|Q5VYJ5|MALR1_HUMAN	1.69e-15	72.8					TRINITY_DN5437_c0_g1_i2.p1	sp|Q19269|NAS14_CAEEL	2.76e-31	118
TRINITY_DN26314_c0_g1_i3.p1	sp|Q5VYJ5|MALR1_HUMAN	1.33e-33	129					TRINITY_DN5450_c1_g1_i2.p1	sp|P50527|STE20_SCHPO	6.43e-18	80.5
TRINITY_DN26314_c0_g1_i3.p1	sp|Q5VYJ5|MALR1_HUMAN	2.50e-27	110					TRINITY_DN5450_c1_g1_i3.p1	sp|Q10056|SHK2_SCHPO	2.77e-14	62.8
TRINITY_DN26314_c0_g1_i3.p1	sp|Q5VYJ5|MALR1_HUMAN	1.25e-19	86.3					TRINITY_DN5450_c1_g1_i4.p1	sp|P50527|STE20_SCHPO	5.16e-18	80.5
TRINITY_DN26314_c0_g1_i3.p1	sp|Q5VYJ5|MALR1_HUMAN	1.74e-19	85.9					TRINITY_DN5461_c0_g1_i1.p1	sp|P50527|STE20_SCHPO	2.86e-33	128
TRINITY_DN26314_c0_g1_i3.p1	sp|Q5VYJ5|MALR1_HUMAN	9.82e-19	83.6					TRINITY_DN5461_c0_g1_i3.p1	sp|P50527|STE20_SCHPO	2.86e-33	128
TRINITY_DN26314_c0_g1_i3.p1	sp|Q5VYJ5|MALR1_HUMAN	2.85e-18	82.0					TRINITY_DN5494_c0_g1_i10.p1	sp|Q10056|SHK2_SCHPO	1.71e-18	82.0
TRINITY_DN26314_c0_g1_i3.p1	sp|Q5VYJ5|MALR1_HUMAN	1.93e-15	73.2					TRINITY_DN5494_c0_g1_i12.p1	sp|Q10056|SHK2_SCHPO	9.30e-19	82.0
TRINITY_DN264_c0_g1_i1.p1	sp|Q02388|CO7A1_HUMAN	2.52e-63	233					TRINITY_DN5494_c0_g1_i15.p1	sp|Q10056|SHK2_SCHPO	1.97e-18	81.6
TRINITY_DN264_c0_g1_i1.p1	sp|Q02388|CO7A1_HUMAN	1.59e-60	223					TRINITY_DN54_c2_g1_i1.p1	sp|Q09244|YP95_CAEEL	1.04e-17	70.9
TRINITY_DN264_c0_g1_i1.p1	sp|Q02388|CO7A1_HUMAN	1.24e-45	175					TRINITY_DN54_c2_g1_i2.p1	sp|Q09244|YP95_CAEEL	1.04e-17	70.9
TRINITY_DN264_c0_g1_i1.p2	sp|O95428|PPN_HUMAN	1.07e-12	65.1					TRINITY_DN5540_c3_g1_i2.p1	sp|P50527|STE20_SCHPO	6.29e-41	153
TRINITY_DN264_c0_g1_i4.p2	sp|O95428|PPN_HUMAN	1.07e-12	65.1					TRINITY_DN5540_c3_g1_i3.p1	sp|P50527|STE20_SCHPO	6.24e-41	153
TRINITY_DN264_c0_g1_i4.p1	sp|Q02388|CO7A1_HUMAN	3.70e-63	232					TRINITY_DN5540_c3_g1_i4.p1	sp|P50527|STE20_SCHPO	6.13e-41	153
TRINITY_DN264_c0_g1_i4.p1	sp|Q02388|CO7A1_HUMAN	2.35e-60	223					TRINITY_DN5562_c1_g1_i2.p1	sp|Q10056|SHK2_SCHPO	2.08e-19	85.5
TRINITY_DN264_c0_g1_i4.p1	sp|Q02388|CO7A1_HUMAN	1.66e-45	174					TRINITY_DN5562_c1_g1_i6.p1	sp|Q10056|SHK2_SCHPO	9.70e-20	85.9
TRINITY_DN264_c0_g1_i5.p1	sp|Q02388|CO7A1_HUMAN	3.02e-63	232					TRINITY_DN5562_c1_g1_i7.p1	sp|Q10056|SHK2_SCHPO	2.08e-19	85.5
TRINITY_DN264_c0_g1_i5.p1	sp|Q02388|CO7A1_HUMAN	1.62e-60	223					TRINITY_DN5562_c1_g1_i8.p1	sp|Q10056|SHK2_SCHPO	2.08e-19	85.5
TRINITY_DN264_c0_g1_i5.p1	sp|Q02388|CO7A1_HUMAN	1.74e-45	174					TRINITY_DN5594_c2_g1_i1.p1	sp|P50527|STE20_SCHPO	1.60e-32	122
TRINITY_DN264_c0_g1_i5.p2	sp|O95428|PPN_HUMAN	1.07e-12	65.1					TRINITY_DN5594_c2_g1_i2.p1	sp|P50527|STE20_SCHPO	1.60e-32	122
TRINITY_DN26642_c0_g1_i1.p1	sp|P82968|MCPI_MELCP	1.66e-21	87.4					TRINITY_DN5622_c0_g2_i1.p1	sp|Q9XU75|SURO1_CAEEL	3.88e-12	61.2
TRINITY_DN26642_c0_g1_i1.p1	sp|P82968|MCPI_MELCP	2.01e-21	87.4					TRINITY_DN5622_c0_g2_i2.p1	sp|Q9XU75|SURO1_CAEEL	3.88e-12	61.2
TRINITY_DN26642_c0_g1_i1.p1	sp|P82968|MCPI_MELCP	5.15e-16	71.6					TRINITY_DN5622_c0_g2_i3.p1	sp|Q9XU75|SURO1_CAEEL	8.07e-14	68.2
TRINITY_DN26642_c0_g1_i1.p1	sp|P82968|MCPI_MELCP	2.43e-15	69.7					TRINITY_DN5622_c0_g2_i3.p1	sp|Q9XU75|SURO1_CAEEL	9.50e-12	61.2
TRINITY_DN26642_c0_g1_i1.p1	sp|P82968|MCPI_MELCP	1.02e-14	67.8					TRINITY_DN5622_c0_g2_i3.p1	sp|Q9XU75|SURO1_CAEEL	1.46e-11	60.8
TRINITY_DN26642_c0_g1_i1.p1	sp|P82968|MCPI_MELCP	7.99e-14	65.1					TRINITY_DN5622_c0_g2_i5.p1	sp|Q9XU75|SURO1_CAEEL	8.07e-14	68.2
TRINITY_DN26642_c0_g1_i1.p1	sp|P82968|MCPI_MELCP	2.34e-12	60.8					TRINITY_DN5622_c0_g2_i5.p1	sp|Q9XU75|SURO1_CAEEL	9.50e-12	61.2
TRINITY_DN26642_c0_g1_i1.p1	sp|P82968|MCPI_MELCP	4.46e-11	57.0					TRINITY_DN5622_c0_g2_i5.p1	sp|Q9XU75|SURO1_CAEEL	1.46e-11	60.8
TRINITY_DN2679_c0_g1_i1.p1	sp|Q9EPX2|PPN_MOUSE	1.97e-11	56.2					TRINITY_DN5698_c1_g1_i1.p1	sp|P50527|STE20_SCHPO	1.43e-25	102
TRINITY_DN2679_c0_g1_i12.p1	sp|Q9EPX2|PPN_MOUSE	1.26e-11	59.3					TRINITY_DN5726_c0_g1_i1.p1	sp|Q10056|SHK2_SCHPO	1.25e-29	114
TRINITY_DN2679_c0_g1_i13.p1	sp|Q9EPX2|PPN_MOUSE	4.59e-11	54.3					TRINITY_DN5726_c0_g1_i2.p1	sp|Q10056|SHK2_SCHPO	1.25e-29	114
TRINITY_DN2679_c0_g1_i20.p1	sp|Q9EPX2|PPN_MOUSE	1.03e-11	56.2					TRINITY_DN5726_c0_g1_i4.p1	sp|Q10056|SHK2_SCHPO	1.25e-29	114
TRINITY_DN26812_c0_g1_i1.p1	sp|P51559|BLI4_CAEEL	5.15e-21	81.6					TRINITY_DN5726_c0_g1_i6.p1	sp|Q10056|SHK2_SCHPO	1.25e-29	114
TRINITY_DN26812_c0_g2_i1.p1	sp|P51559|BLI4_CAEEL	7.31e-45	150					TRINITY_DN5726_c0_g1_i7.p1	sp|Q10056|SHK2_SCHPO	1.25e-29	114
TRINITY_DN2685_c0_g1_i1.p1	sp|Q02388|CO7A1_HUMAN	8.16e-77	276					TRINITY_DN5743_c0_g5_i1.p1	sp|P50527|STE20_SCHPO	1.10e-16	74.7
TRINITY_DN2685_c0_g1_i1.p1	sp|Q02388|CO7A1_HUMAN	3.51e-69	252					TRINITY_DN5766_c0_g1_i2.p1	sp|Q9WV48|SHAN1_RAT	2.94e-19	83.2
TRINITY_DN2685_c0_g1_i1.p1	sp|Q02388|CO7A1_HUMAN	7.53e-19	87.4					TRINITY_DN5766_c0_g1_i3.p1	sp|Q9WV48|SHAN1_RAT	9.28e-19	82.0
TRINITY_DN2685_c0_g1_i2.p1	sp|Q02388|CO7A1_HUMAN	8.56e-38	145					TRINITY_DN5766_c0_g1_i4.p1	sp|Q9WV48|SHAN1_RAT	2.94e-19	83.2
TRINITY_DN2685_c0_g1_i2.p1	sp|Q02388|CO7A1_HUMAN	3.49e-32	127					TRINITY_DN5820_c0_g1_i2.p1	sp|Q10056|SHK2_SCHPO	1.07e-15	72.8
TRINITY_DN2685_c0_g1_i2.p1	sp|Q02388|CO7A1_HUMAN	3.42e-31	124					TRINITY_DN5820_c0_g1_i3.p1	sp|Q10056|SHK2_SCHPO	1.07e-15	72.8
TRINITY_DN2685_c0_g1_i2.p1	sp|Q02388|CO7A1_HUMAN	1.02e-29	119					TRINITY_DN5820_c0_g1_i4.p1	sp|Q10056|SHK2_SCHPO	1.07e-15	72.8
TRINITY_DN2685_c0_g1_i2.p1	sp|Q02388|CO7A1_HUMAN	4.51e-27	111					TRINITY_DN5820_c0_g1_i6.p1	sp|Q10056|SHK2_SCHPO	1.07e-15	72.8
TRINITY_DN2685_c0_g1_i2.p1	sp|Q02388|CO7A1_HUMAN	3.55e-25	105					TRINITY_DN58358_c0_g1_i1.p1	sp|Q96PR1|KCNC2_HUMAN	1.35e-19	74.3
TRINITY_DN2685_c0_g1_i2.p1	sp|Q02388|CO7A1_HUMAN	7.56e-23	97.8					TRINITY_DN5879_c0_g1_i2.p1	sp|Q10056|SHK2_SCHPO	4.90e-11	58.2
TRINITY_DN2685_c0_g1_i2.p1	sp|Q02388|CO7A1_HUMAN	2.33e-22	96.3					TRINITY_DN5879_c0_g1_i5.p1	sp|Q10056|SHK2_SCHPO	7.27e-11	57.0
TRINITY_DN2685_c0_g1_i2.p1	sp|Q02388|CO7A1_HUMAN	2.59e-19	86.7					TRINITY_DN5879_c0_g1_i8.p1	sp|Q10056|SHK2_SCHPO	4.90e-11	58.2
TRINITY_DN2685_c0_g1_i2.p1	sp|Q02388|CO7A1_HUMAN	1.08e-16	78.2					TRINITY_DN593_c0_g1_i1.p1	sp|P50527|STE20_SCHPO	1.04e-25	99.4
TRINITY_DN2685_c0_g1_i3.p1	sp|Q02388|CO7A1_HUMAN	5.32e-62	227					TRINITY_DN593_c0_g1_i2.p1	sp|P50527|STE20_SCHPO	1.04e-25	99.4
TRINITY_DN2685_c0_g1_i3.p1	sp|Q02388|CO7A1_HUMAN	5.70e-55	204					TRINITY_DN5945_c0_g2_i1.p1	sp|Q10056|SHK2_SCHPO	6.33e-13	62.8
TRINITY_DN2685_c0_g1_i3.p1	sp|Q02388|CO7A1_HUMAN	2.27e-38	150					TRINITY_DN5945_c0_g2_i2.p1	sp|P50527|STE20_SCHPO	7.44e-21	89.7
TRINITY_DN2685_c0_g1_i4.p1	sp|Q02388|CO7A1_HUMAN	1.31e-74	269					TRINITY_DN5950_c0_g3_i1.p1	sp|Q10056|SHK2_SCHPO	2.88e-32	124
TRINITY_DN2685_c0_g1_i4.p1	sp|Q02388|CO7A1_HUMAN	9.80e-58	214					TRINITY_DN5987_c0_g1_i1.p1	sp|P50527|STE20_SCHPO	3.21e-34	130
TRINITY_DN2685_c0_g1_i4.p1	sp|Q02388|CO7A1_HUMAN	1.56e-53	201					TRINITY_DN6078_c0_g1_i1.p1	sp|P55115|NAS15_CAEEL	6.59e-46	166
TRINITY_DN2685_c0_g1_i5.p2	sp|Q02388|CO7A1_HUMAN	3.87e-31	122					TRINITY_DN61041_c0_g1_i1.p1	sp|Q9Y566|SHAN1_HUMAN	2.14e-13	66.6
TRINITY_DN2685_c0_g1_i5.p2	sp|Q02388|CO7A1_HUMAN	1.31e-30	120					TRINITY_DN6131_c0_g2_i1.p1	sp|Q8LAN3|P4H4_ARATH	3.22e-30	107
TRINITY_DN2685_c0_g1_i5.p2	sp|Q02388|CO7A1_HUMAN	2.75e-30	119					TRINITY_DN6131_c0_g2_i2.p1	sp|Q8LAN3|P4H4_ARATH	5.68e-30	107
TRINITY_DN2685_c0_g1_i5.p2	sp|Q02388|CO7A1_HUMAN	3.43e-28	113					TRINITY_DN6131_c0_g4_i1.p1	sp|Q8LAN3|P4H4_ARATH	5.68e-30	107
TRINITY_DN2685_c0_g1_i5.p2	sp|Q02388|CO7A1_HUMAN	7.40e-25	103					TRINITY_DN6131_c0_g4_i4.p1	sp|Q8LAN3|P4H4_ARATH	3.22e-30	107
TRINITY_DN2685_c0_g1_i5.p2	sp|Q02388|CO7A1_HUMAN	2.08e-24	101					TRINITY_DN61606_c0_g1_i1.p1	sp|Q9JLU4|SHAN3_RAT	5.05e-17	69.3
TRINITY_DN2685_c0_g1_i5.p2	sp|Q02388|CO7A1_HUMAN	4.85e-24	100					TRINITY_DN6160_c0_g1_i1.p1	sp|P50527|STE20_SCHPO	2.42e-23	95.5
TRINITY_DN2685_c0_g1_i5.p2	sp|Q02388|CO7A1_HUMAN	1.26e-21	93.2					TRINITY_DN62082_c0_g1_i1.p1	sp|P22462|KCNC2_RAT	9.36e-95	295
TRINITY_DN2685_c0_g1_i5.p2	sp|Q02388|CO7A1_HUMAN	3.78e-19	85.1					TRINITY_DN62299_c0_g1_i1.p1	sp|P55115|NAS15_CAEEL	2.46e-12	57.8
TRINITY_DN2685_c0_g1_i5.p2	sp|Q02388|CO7A1_HUMAN	6.71e-18	81.3					TRINITY_DN6244_c0_g1_i1.p1	sp|Q9UPX8|SHAN2_HUMAN	1.68e-13	58.2
TRINITY_DN2685_c0_g1_i5.p2	sp|Q02388|CO7A1_HUMAN	7.20e-18	81.3					TRINITY_DN6244_c0_g1_i2.p1	sp|Q9UPX8|SHAN2_HUMAN	1.68e-13	58.2
TRINITY_DN2685_c0_g1_i5.p2	sp|Q02388|CO7A1_HUMAN	2.95e-17	79.3					TRINITY_DN6244_c0_g1_i3.p1	sp|Q9UPX8|SHAN2_HUMAN	1.68e-13	58.2
TRINITY_DN2685_c0_g1_i5.p2	sp|Q02388|CO7A1_HUMAN	2.16e-16	76.3					TRINITY_DN6244_c0_g1_i4.p1	sp|Q9UPX8|SHAN2_HUMAN	1.68e-13	58.2
TRINITY_DN2685_c0_g1_i5.p1	sp|Q02388|CO7A1_HUMAN	1.22e-42	161					TRINITY_DN6299_c0_g1_i1.p1	sp|Q10056|SHK2_SCHPO	2.59e-16	73.9
TRINITY_DN2685_c0_g1_i5.p1	sp|Q02388|CO7A1_HUMAN	1.86e-39	151					TRINITY_DN6299_c0_g1_i10.p1	sp|Q10056|SHK2_SCHPO	2.59e-16	73.9
TRINITY_DN2685_c0_g1_i5.p1	sp|Q02388|CO7A1_HUMAN	5.38e-33	130					TRINITY_DN6299_c0_g1_i2.p1	sp|Q10056|SHK2_SCHPO	2.59e-16	73.9
TRINITY_DN2685_c0_g1_i5.p1	sp|Q02388|CO7A1_HUMAN	8.77e-33	130					TRINITY_DN63014_c0_g1_i1.p1	sp|Q96PR1|KCNC2_HUMAN	9.85e-34	121
TRINITY_DN2685_c0_g1_i5.p1	sp|Q02388|CO7A1_HUMAN	5.24e-29	118					TRINITY_DN6361_c0_g1_i1.p1	sp|Q8I4B0|KCNSK_CAEEL	3.32e-109	329
TRINITY_DN2685_c0_g1_i5.p1	sp|Q02388|CO7A1_HUMAN	1.36e-28	117					TRINITY_DN6361_c0_g1_i13.p1	sp|Q8I4B0|KCNSK_CAEEL	3.32e-109	329
TRINITY_DN2685_c0_g1_i5.p1	sp|Q02388|CO7A1_HUMAN	4.68e-27	112					TRINITY_DN6361_c0_g1_i15.p1	sp|Q8I4B0|KCNSK_CAEEL	3.32e-109	329
TRINITY_DN2685_c0_g1_i5.p1	sp|Q02388|CO7A1_HUMAN	4.47e-26	108					TRINITY_DN6371_c0_g1_i1.p1	sp|Q8I4B0|KCNSK_CAEEL	1.84e-103	313
TRINITY_DN2685_c0_g1_i5.p1	sp|Q02388|CO7A1_HUMAN	3.95e-21	92.8					TRINITY_DN6371_c0_g1_i3.p1	sp|Q8I4B0|KCNSK_CAEEL	1.84e-103	313
TRINITY_DN2685_c0_g1_i5.p1	sp|Q02388|CO7A1_HUMAN	8.67e-21	92.0					TRINITY_DN6371_c0_g1_i4.p1	sp|Q8I4B0|KCNSK_CAEEL	1.51e-103	313
TRINITY_DN2685_c0_g1_i5.p1	sp|Q02388|CO7A1_HUMAN	9.90e-14	68.9					TRINITY_DN6398_c2_g1_i1.p1	sp|P50527|STE20_SCHPO	1.19e-18	83.6
TRINITY_DN2685_c0_g1_i8.p1	sp|Q02388|CO7A1_HUMAN	8.01e-61	223					TRINITY_DN6398_c2_g1_i1.p1	sp|P50527|STE20_SCHPO	9.33e-16	74.3
TRINITY_DN2685_c0_g1_i8.p1	sp|Q02388|CO7A1_HUMAN	2.34e-53	199					TRINITY_DN6400_c0_g1_i10.p1	sp|P54190|TES26_TOXCA	1.00e-14	65.1
TRINITY_DN2685_c0_g1_i8.p1	sp|Q02388|CO7A1_HUMAN	1.38e-51	193					TRINITY_DN6400_c0_g1_i4.p1	sp|P54190|TES26_TOXCA	1.09e-14	65.1
TRINITY_DN2685_c0_g1_i8.p1	sp|Q02388|CO7A1_HUMAN	7.13e-38	149					TRINITY_DN6400_c0_g1_i9.p1	sp|P54190|TES26_TOXCA	1.09e-14	65.1
TRINITY_DN2685_c1_g1_i1.p1	sp|Q02388|CO7A1_HUMAN	1.09e-20	85.1					TRINITY_DN642_c0_g1_i1.p1	sp|P50527|STE20_SCHPO	1.11e-20	87.4
TRINITY_DN2685_c1_g1_i1.p1	sp|Q02388|CO7A1_HUMAN	8.00e-20	82.4					TRINITY_DN642_c0_g1_i18.p1	sp|P50527|STE20_SCHPO	5.42e-19	82.4
TRINITY_DN2685_c1_g1_i1.p1	sp|Q02388|CO7A1_HUMAN	3.66e-19	80.5					TRINITY_DN642_c0_g1_i2.p1	sp|P50527|STE20_SCHPO	4.32e-19	82.4
TRINITY_DN2685_c1_g1_i1.p1	sp|Q02388|CO7A1_HUMAN	1.48e-12	61.2					TRINITY_DN642_c0_g1_i7.p1	sp|P50527|STE20_SCHPO	5.42e-19	82.4
TRINITY_DN2685_c1_g1_i1.p1	sp|Q02388|CO7A1_HUMAN	2.73e-12	60.5					TRINITY_DN6466_c2_g1_i1.p1	sp|P50527|STE20_SCHPO	8.20e-40	142
TRINITY_DN2685_c1_g1_i1.p1	sp|Q02388|CO7A1_HUMAN	2.61e-11	57.4					TRINITY_DN6466_c2_g1_i2.p1	sp|P50527|STE20_SCHPO	3.24e-39	142
TRINITY_DN2685_c1_g1_i2.p1	sp|Q02388|CO7A1_HUMAN	2.31e-57	212					TRINITY_DN6466_c2_g1_i3.p1	sp|P50527|STE20_SCHPO	3.24e-39	142
TRINITY_DN2685_c1_g1_i2.p1	sp|Q02388|CO7A1_HUMAN	1.57e-44	170					TRINITY_DN6466_c2_g1_i4.p1	sp|P50527|STE20_SCHPO	3.24e-39	142
TRINITY_DN2685_c1_g1_i2.p1	sp|Q02388|CO7A1_HUMAN	1.11e-37	148					TRINITY_DN6506_c1_g1_i1.p1	sp|P50527|STE20_SCHPO	2.03e-17	78.6
TRINITY_DN2685_c1_g1_i2.p1	sp|Q02388|CO7A1_HUMAN	6.07e-35	139					TRINITY_DN6506_c1_g1_i2.p1	sp|P50527|STE20_SCHPO	2.03e-17	78.6
TRINITY_DN2685_c1_g1_i2.p1	sp|Q02388|CO7A1_HUMAN	2.61e-27	114					TRINITY_DN6506_c1_g1_i4.p1	sp|P50527|STE20_SCHPO	2.03e-17	78.6
TRINITY_DN2685_c1_g1_i2.p1	sp|Q02388|CO7A1_HUMAN	5.86e-26	110					TRINITY_DN65209_c0_g1_i1.p1	sp|Q9D5J6|SHPK_MOUSE	1.84e-27	98.6
TRINITY_DN2685_c1_g1_i2.p1	sp|Q02388|CO7A1_HUMAN	9.21e-25	106					TRINITY_DN6598_c1_g1_i10.p1	sp|Q10056|SHK2_SCHPO	1.03e-16	74.7
TRINITY_DN2685_c1_g1_i3.p1	sp|Q02388|CO7A1_HUMAN	1.08e-54	202					TRINITY_DN6598_c1_g1_i12.p1	sp|Q10056|SHK2_SCHPO	1.03e-16	74.7
TRINITY_DN2685_c1_g1_i3.p1	sp|Q02388|CO7A1_HUMAN	1.14e-48	183					TRINITY_DN6598_c1_g1_i3.p1	sp|Q10056|SHK2_SCHPO	1.03e-16	74.7
TRINITY_DN2685_c1_g1_i3.p1	sp|Q02388|CO7A1_HUMAN	7.98e-35	139					TRINITY_DN6611_c0_g1_i1.p1	sp|P50527|STE20_SCHPO	1.21e-33	129
TRINITY_DN2685_c1_g1_i3.p1	sp|Q02388|CO7A1_HUMAN	6.77e-33	132					TRINITY_DN6702_c2_g1_i1.p1	sp|Q18439|NAS8_CAEEL	1.98e-42	152
TRINITY_DN2685_c1_g1_i3.p1	sp|Q02388|CO7A1_HUMAN	7.77e-26	109					TRINITY_DN677_c0_g1_i1.p1	sp|P50527|STE20_SCHPO	1.59e-29	114
TRINITY_DN2685_c1_g1_i3.p1	sp|Q02388|CO7A1_HUMAN	5.15e-18	84.0					TRINITY_DN677_c0_g1_i3.p1	sp|P50527|STE20_SCHPO	1.92e-29	114
TRINITY_DN2685_c1_g1_i4.p1	sp|Q02388|CO7A1_HUMAN	4.04e-65	238					TRINITY_DN6780_c0_g1_i3.p1	sp|P50527|STE20_SCHPO	2.39e-32	124
TRINITY_DN2685_c1_g1_i4.p1	sp|Q02388|CO7A1_HUMAN	4.99e-51	192					TRINITY_DN6813_c0_g1_i2.p1	sp|Q9UPX8|SHAN2_HUMAN	1.16e-12	60.8
TRINITY_DN2685_c1_g1_i4.p1	sp|Q02388|CO7A1_HUMAN	6.85e-43	166					TRINITY_DN6813_c0_g1_i3.p1	sp|Q9UPX8|SHAN2_HUMAN	1.03e-12	60.8
TRINITY_DN2685_c1_g1_i4.p1	sp|Q02388|CO7A1_HUMAN	8.75e-42	162					TRINITY_DN6877_c0_g2_i1.p1	sp|Q19673|TYR3_CAEEL	3.85e-18	77.0
TRINITY_DN2685_c1_g1_i4.p1	sp|Q02388|CO7A1_HUMAN	4.33e-35	140					TRINITY_DN6905_c0_g1_i1.p1	sp|Q10056|SHK2_SCHPO	4.45e-13	63.9
TRINITY_DN2685_c1_g1_i4.p1	sp|Q02388|CO7A1_HUMAN	9.06e-31	126					TRINITY_DN6905_c0_g1_i2.p1	sp|Q10056|SHK2_SCHPO	4.45e-13	63.9
TRINITY_DN2685_c1_g1_i4.p1	sp|Q02388|CO7A1_HUMAN	5.66e-30	123					TRINITY_DN6905_c0_g1_i3.p1	sp|Q10056|SHK2_SCHPO	4.74e-13	63.9
TRINITY_DN2685_c1_g1_i4.p1	sp|Q02388|CO7A1_HUMAN	1.05e-29	122					TRINITY_DN6908_c0_g1_i4.p1	sp|P50527|STE20_SCHPO	3.67e-13	60.1
TRINITY_DN2685_c1_g1_i6.p1	sp|Q02388|CO7A1_HUMAN	4.04e-65	238					TRINITY_DN6908_c0_g1_i6.p1	sp|P50527|STE20_SCHPO	3.13e-30	118
TRINITY_DN2685_c1_g1_i6.p1	sp|Q02388|CO7A1_HUMAN	4.99e-51	192					TRINITY_DN6908_c0_g1_i8.p1	sp|P50527|STE20_SCHPO	1.32e-13	60.5
TRINITY_DN2685_c1_g1_i6.p1	sp|Q02388|CO7A1_HUMAN	6.85e-43	166					TRINITY_DN6908_c0_g1_i9.p1	sp|P50527|STE20_SCHPO	3.13e-30	118
TRINITY_DN2685_c1_g1_i6.p1	sp|Q02388|CO7A1_HUMAN	8.75e-42	162					TRINITY_DN6911_c1_g1_i1.p1	sp|Q8I4B0|KCNSK_CAEEL	1.81e-60	197
TRINITY_DN2685_c1_g1_i6.p1	sp|Q02388|CO7A1_HUMAN	4.33e-35	140					TRINITY_DN6962_c0_g1_i10.p1	sp|Q9Y566|SHAN1_HUMAN	1.07e-18	83.6
TRINITY_DN2685_c1_g1_i6.p1	sp|Q02388|CO7A1_HUMAN	9.06e-31	126					TRINITY_DN6962_c0_g1_i10.p1	sp|Q9Y566|SHAN1_HUMAN	1.07e-14	70.5
TRINITY_DN2685_c1_g1_i6.p1	sp|Q02388|CO7A1_HUMAN	5.66e-30	123					TRINITY_DN6962_c0_g1_i10.p1	sp|Q9Y566|SHAN1_HUMAN	2.32e-14	69.3
TRINITY_DN2685_c1_g1_i6.p1	sp|Q02388|CO7A1_HUMAN	1.05e-29	122					TRINITY_DN6962_c0_g1_i10.p1	sp|Q9Y566|SHAN1_HUMAN	9.24e-13	63.9
TRINITY_DN27075_c1_g1_i1.p1	sp|M9PE65|AXO_DROME	1.58e-25	103					TRINITY_DN6962_c0_g1_i10.p1	sp|Q9Y566|SHAN1_HUMAN	9.48e-13	63.9
TRINITY_DN27075_c1_g1_i2.p1	sp|M9PE65|AXO_DROME	1.58e-25	103					TRINITY_DN6962_c0_g1_i2.p1	sp|Q9Y566|SHAN1_HUMAN	8.53e-19	83.6
TRINITY_DN27547_c0_g1_i1.p1	sp|Q9Y5Y6|ST14_HUMAN	3.16e-20	84.7					TRINITY_DN6962_c0_g1_i2.p1	sp|Q9Y566|SHAN1_HUMAN	2.73e-18	82.0
TRINITY_DN27701_c0_g1_i1.p1	sp|Q9EPX2|PPN_MOUSE	6.91e-11	52.8					TRINITY_DN6962_c0_g1_i2.p1	sp|Q9Y566|SHAN1_HUMAN	1.63e-14	69.7
TRINITY_DN2773_c0_g1_i11.p1	sp|Q9EPX2|PPN_MOUSE	3.09e-12	64.7					TRINITY_DN6962_c0_g1_i2.p1	sp|Q9Y566|SHAN1_HUMAN	7.17e-13	64.3
TRINITY_DN2773_c0_g1_i11.p1	sp|Q9EPX2|PPN_MOUSE	8.91e-12	63.2					TRINITY_DN6962_c0_g1_i2.p1	sp|Q9Y566|SHAN1_HUMAN	8.86e-13	63.9
TRINITY_DN2773_c0_g1_i16.p1	sp|Q9EPX2|PPN_MOUSE	3.09e-12	64.7					TRINITY_DN6962_c0_g1_i2.p1	sp|Q9Y566|SHAN1_HUMAN	2.41e-11	59.3
TRINITY_DN2773_c0_g1_i16.p1	sp|Q9EPX2|PPN_MOUSE	8.91e-12	63.2					TRINITY_DN6962_c0_g1_i5.p1	sp|Q9Y566|SHAN1_HUMAN	3.69e-19	85.1
TRINITY_DN2773_c0_g1_i18.p1	sp|Q9EPX2|PPN_MOUSE	3.09e-12	64.7					TRINITY_DN6962_c0_g1_i5.p1	sp|Q9Y566|SHAN1_HUMAN	1.43e-18	83.2
TRINITY_DN2773_c0_g1_i18.p1	sp|Q9EPX2|PPN_MOUSE	8.91e-12	63.2					TRINITY_DN6962_c0_g1_i5.p1	sp|Q9Y566|SHAN1_HUMAN	6.23e-15	71.2
TRINITY_DN2773_c0_g1_i2.p1	sp|Q9EPX2|PPN_MOUSE	3.09e-12	64.7					TRINITY_DN6962_c0_g1_i5.p1	sp|Q9Y566|SHAN1_HUMAN	4.20e-13	65.5
TRINITY_DN2773_c0_g1_i2.p1	sp|Q9EPX2|PPN_MOUSE	8.91e-12	63.2					TRINITY_DN6962_c0_g1_i5.p1	sp|Q9Y566|SHAN1_HUMAN	1.18e-11	60.5
TRINITY_DN2773_c0_g1_i6.p1	sp|Q9EPX2|PPN_MOUSE	3.09e-12	64.7					TRINITY_DN6962_c0_g1_i5.p1	sp|Q9Y566|SHAN1_HUMAN	1.23e-11	60.5
TRINITY_DN2773_c0_g1_i6.p1	sp|Q9EPX2|PPN_MOUSE	8.91e-12	63.2					TRINITY_DN6962_c0_g1_i7.p1	sp|Q9Y566|SHAN1_HUMAN	3.69e-19	85.1
TRINITY_DN2773_c0_g1_i7.p1	sp|Q9EPX2|PPN_MOUSE	3.09e-12	64.7					TRINITY_DN6962_c0_g1_i7.p1	sp|Q9Y566|SHAN1_HUMAN	1.43e-18	83.2
TRINITY_DN2773_c0_g1_i7.p1	sp|Q9EPX2|PPN_MOUSE	8.91e-12	63.2					TRINITY_DN6962_c0_g1_i7.p1	sp|Q9Y566|SHAN1_HUMAN	6.23e-15	71.2
TRINITY_DN27748_c0_g1_i1.p1	sp|Q5U405|TMPSD_MOUSE	1.25e-51	172					TRINITY_DN6962_c0_g1_i7.p1	sp|Q9Y566|SHAN1_HUMAN	4.20e-13	65.5
TRINITY_DN27825_c0_g1_i3.p1	sp|Q8K480|MFRP_MOUSE	3.87e-29	116					TRINITY_DN6962_c0_g1_i7.p1	sp|Q9Y566|SHAN1_HUMAN	1.18e-11	60.5
TRINITY_DN28032_c0_g1_i1.p1	sp|A2AJX4|MALR1_MOUSE	1.50e-28	105					TRINITY_DN6962_c0_g1_i7.p1	sp|Q9Y566|SHAN1_HUMAN	1.23e-11	60.5
TRINITY_DN28032_c0_g1_i1.p1	sp|A2AJX4|MALR1_MOUSE	2.74e-17	73.2					TRINITY_DN6962_c0_g1_i9.p1	sp|Q9Y566|SHAN1_HUMAN	7.83e-19	84.0
TRINITY_DN28032_c0_g1_i1.p1	sp|A2AJX4|MALR1_MOUSE	1.11e-12	59.7					TRINITY_DN6962_c0_g1_i9.p1	sp|Q9Y566|SHAN1_HUMAN	2.72e-18	82.0
TRINITY_DN28032_c0_g1_i1.p1	sp|A2AJX4|MALR1_MOUSE	3.58e-11	55.5					TRINITY_DN6962_c0_g1_i9.p1	sp|Q9Y566|SHAN1_HUMAN	1.62e-14	69.7
TRINITY_DN28032_c0_g2_i1.p1	sp|Q5VYJ5|MALR1_HUMAN	1.05e-13	60.1					TRINITY_DN6962_c0_g1_i9.p1	sp|Q9Y566|SHAN1_HUMAN	6.90e-13	64.3
TRINITY_DN28134_c0_g1_i2.p1	sp|Q8K480|MFRP_MOUSE	2.39e-20	89.7					TRINITY_DN6962_c0_g1_i9.p1	sp|Q9Y566|SHAN1_HUMAN	7.02e-13	64.3
TRINITY_DN28134_c0_g1_i2.p1	sp|Q8K480|MFRP_MOUSE	5.40e-15	72.4					TRINITY_DN6962_c0_g1_i9.p1	sp|Q9Y566|SHAN1_HUMAN	2.24e-11	59.3
TRINITY_DN2825_c1_g1_i2.p1	sp|P35030|TRY3_HUMAN	3.89e-52	176					TRINITY_DN6965_c0_g1_i1.p1	sp|Q10056|SHK2_SCHPO	1.91e-35	134
TRINITY_DN2825_c1_g1_i5.p1	sp|P35030|TRY3_HUMAN	4.16e-52	176					TRINITY_DN7178_c0_g2_i1.p1	sp|Q9BYB0|SHAN3_HUMAN	4.78e-14	68.9
TRINITY_DN2825_c1_g2_i2.p1	sp|P00742|FA10_HUMAN	1.02e-22	85.5					TRINITY_DN724_c0_g1_i4.p1	sp|Q10056|SHK2_SCHPO	8.60e-24	98.6
TRINITY_DN2838_c0_g1_i1.p1	sp|P51559|BLI4_CAEEL	1.28e-119	380					TRINITY_DN7265_c0_g1_i4.p1	sp|Q10056|SHK2_SCHPO	2.01e-14	68.9
TRINITY_DN2838_c0_g1_i3.p1	sp|P51559|BLI4_CAEEL	1.28e-119	380					TRINITY_DN7265_c0_g1_i6.p1	sp|Q10056|SHK2_SCHPO	2.01e-14	68.9
TRINITY_DN28974_c0_g1_i1.p1	sp|O95428|PPN_HUMAN	3.04e-23	92.4					TRINITY_DN7265_c0_g1_i7.p1	sp|Q10056|SHK2_SCHPO	2.01e-14	68.9
TRINITY_DN28974_c0_g1_i1.p1	sp|O95428|PPN_HUMAN	1.93e-16	72.8					TRINITY_DN7265_c1_g2_i1.p1	sp|Q14B80|KCNC2_MOUSE	6.07e-63	206
TRINITY_DN28974_c0_g2_i1.p1	sp|Q868Z9|PPN_DROME	5.62e-37	143					TRINITY_DN7265_c1_g2_i2.p1	sp|Q14B80|KCNC2_MOUSE	6.07e-63	206
TRINITY_DN28974_c0_g2_i1.p1	sp|Q868Z9|PPN_DROME	3.03e-34	134					TRINITY_DN7296_c3_g1_i1.p1	sp|P50527|STE20_SCHPO	1.82e-30	115
TRINITY_DN28974_c0_g2_i1.p1	sp|Q868Z9|PPN_DROME	3.88e-27	112					TRINITY_DN7296_c3_g1_i2.p1	sp|P50527|STE20_SCHPO	1.82e-30	115
TRINITY_DN28974_c0_g2_i1.p1	sp|Q868Z9|PPN_DROME	1.07e-22	97.8					TRINITY_DN7335_c2_g1_i1.p1	sp|P50527|STE20_SCHPO	5.27e-26	102
TRINITY_DN28974_c0_g2_i1.p1	sp|Q868Z9|PPN_DROME	8.14e-16	75.5					TRINITY_DN7353_c0_g3_i1.p1	sp|Q20191|NAS13_CAEEL	6.51e-41	142
TRINITY_DN29008_c0_g1_i1.p1	sp|Q02388|CO7A1_HUMAN	4.94e-15	73.6					TRINITY_DN7353_c0_g3_i2.p1	sp|Q20191|NAS13_CAEEL	1.11e-40	142
TRINITY_DN29008_c0_g1_i1.p1	sp|Q02388|CO7A1_HUMAN	8.89e-13	66.2					TRINITY_DN7364_c0_g1_i14.p1	sp|P50527|STE20_SCHPO	1.14e-27	108
TRINITY_DN29008_c0_g1_i1.p1	sp|Q02388|CO7A1_HUMAN	6.70e-12	63.5					TRINITY_DN7364_c0_g1_i15.p1	sp|P50527|STE20_SCHPO	2.25e-27	109
TRINITY_DN29014_c0_g1_i1.p1	sp|A2AJX4|MALR1_MOUSE	1.38e-14	65.5					TRINITY_DN7364_c0_g1_i4.p1	sp|P50527|STE20_SCHPO	1.33e-27	108
TRINITY_DN29014_c0_g1_i1.p1	sp|A2AJX4|MALR1_MOUSE	5.25e-11	55.1					TRINITY_DN7364_c0_g1_i8.p1	sp|P50527|STE20_SCHPO	1.99e-27	109
TRINITY_DN29137_c0_g1_i1.p1	sp|Q5VYJ5|MALR1_HUMAN	3.52e-28	105					TRINITY_DN7367_c0_g1_i1.p1	sp|Q9WV48|SHAN1_RAT	1.44e-18	82.4
TRINITY_DN29137_c0_g1_i1.p1	sp|Q5VYJ5|MALR1_HUMAN	2.72e-27	102					TRINITY_DN7367_c0_g1_i4.p1	sp|Q9WV48|SHAN1_RAT	1.44e-18	82.4
TRINITY_DN29137_c0_g1_i1.p1	sp|Q5VYJ5|MALR1_HUMAN	1.08e-25	98.2					TRINITY_DN7367_c0_g2_i1.p1	sp|Q9UPX8|SHAN2_HUMAN	6.87e-12	59.7
TRINITY_DN29137_c0_g1_i1.p1	sp|Q5VYJ5|MALR1_HUMAN	4.07e-21	85.1					TRINITY_DN7367_c0_g2_i1.p1	sp|Q9UPX8|SHAN2_HUMAN	1.60e-11	58.5
TRINITY_DN29137_c0_g1_i1.p1	sp|Q5VYJ5|MALR1_HUMAN	4.78e-18	76.3					TRINITY_DN7367_c0_g2_i1.p1	sp|Q9UPX8|SHAN2_HUMAN	2.68e-11	57.8
TRINITY_DN29137_c0_g1_i1.p1	sp|Q5VYJ5|MALR1_HUMAN	1.96e-11	56.6					TRINITY_DN737_c0_g1_i1.p1	sp|Q10056|SHK2_SCHPO	2.54e-31	117
TRINITY_DN29137_c0_g1_i1.p1	sp|Q5VYJ5|MALR1_HUMAN	3.81e-11	55.8					TRINITY_DN737_c0_g1_i3.p1	sp|P50527|STE20_SCHPO	2.22e-31	119
TRINITY_DN29145_c0_g1_i1.p1	sp|M9PE65|AXO_DROME	8.07e-21	88.6					TRINITY_DN738_c0_g1_i1.p1	sp|Q19673|TYR3_CAEEL	1.08e-15	71.6
TRINITY_DN29217_c0_g1_i1.p1	sp|Q8K480|MFRP_MOUSE	7.77e-14	60.1					TRINITY_DN738_c0_g1_i1.p1	sp|Q19673|TYR3_CAEEL	4.53e-15	69.7
TRINITY_DN29785_c0_g1_i1.p1	sp|Q9EPX2|PPN_MOUSE	1.01e-13	65.1					TRINITY_DN738_c0_g1_i1.p1	sp|Q19673|TYR3_CAEEL	1.26e-13	65.1
TRINITY_DN29785_c0_g1_i1.p1	sp|Q9EPX2|PPN_MOUSE	1.61e-12	61.2					TRINITY_DN738_c0_g1_i6.p1	sp|Q19673|TYR3_CAEEL	1.10e-15	71.6
TRINITY_DN2985_c5_g2_i4.p1	sp|P12111|CO6A3_HUMAN	5.91e-15	71.2					TRINITY_DN738_c0_g1_i6.p1	sp|Q19673|TYR3_CAEEL	4.29e-15	69.7
TRINITY_DN2985_c5_g2_i4.p1	sp|P12111|CO6A3_HUMAN	8.11e-15	70.9					TRINITY_DN738_c0_g1_i6.p1	sp|Q19673|TYR3_CAEEL	1.34e-13	65.1
TRINITY_DN2985_c5_g2_i4.p1	sp|P12111|CO6A3_HUMAN	1.01e-13	67.4					TRINITY_DN738_c0_g1_i8.p1	sp|Q19673|TYR3_CAEEL	1.10e-15	71.6
TRINITY_DN2985_c5_g2_i4.p1	sp|P12111|CO6A3_HUMAN	7.14e-12	61.6					TRINITY_DN738_c0_g1_i8.p1	sp|Q19673|TYR3_CAEEL	4.29e-15	69.7
TRINITY_DN2985_c5_g2_i6.p1	sp|P12111|CO6A3_HUMAN	5.63e-15	71.2					TRINITY_DN738_c0_g1_i8.p1	sp|Q19673|TYR3_CAEEL	1.34e-13	65.1
TRINITY_DN2985_c5_g2_i6.p1	sp|P12111|CO6A3_HUMAN	9.54e-15	70.5					TRINITY_DN7431_c0_g2_i2.p1	sp|Q10056|SHK2_SCHPO	3.27e-11	58.5
TRINITY_DN2985_c5_g2_i6.p1	sp|P12111|CO6A3_HUMAN	1.17e-13	67.0					TRINITY_DN7431_c0_g2_i7.p1	sp|Q10056|SHK2_SCHPO	3.27e-11	58.5
TRINITY_DN2985_c5_g2_i6.p1	sp|P12111|CO6A3_HUMAN	6.59e-12	61.6					TRINITY_DN7490_c2_g1_i2.p1	sp|Q8I4B0|KCNSK_CAEEL	3.03e-60	198
TRINITY_DN3004_c0_g1_i1.p1	sp|A0A072UTP9|CATB_MEDTR	2.97e-87	260					TRINITY_DN7490_c2_g1_i3.p1	sp|Q8I4B0|KCNSK_CAEEL	3.03e-60	198
TRINITY_DN3024_c0_g1_i1.p1	sp|Q9EPX2|PPN_MOUSE	2.55e-11	59.7					TRINITY_DN74_c0_g1_i1.p1	sp|P50527|STE20_SCHPO	4.98e-38	135
TRINITY_DN3024_c0_g1_i10.p1	sp|Q9EPX2|PPN_MOUSE	3.27e-11	61.6					TRINITY_DN75349_c0_g1_i2.p1	sp|Q8LAN3|P4H4_ARATH	2.04e-13	61.2
TRINITY_DN3024_c0_g1_i4.p1	sp|Q868Z9|PPN_DROME	1.11e-12	61.2					TRINITY_DN75520_c0_g1_i1.p1	sp|Q96PR1|KCNC2_HUMAN	7.92e-72	226
TRINITY_DN3024_c0_g1_i6.p1	sp|Q868Z9|PPN_DROME	2.58e-11	57.4					TRINITY_DN75560_c0_g1_i1.p1	sp|D2KBH9|NAS8_STECR	5.70e-38	135
TRINITY_DN3024_c0_g1_i7.p1	sp|Q868Z9|PPN_DROME	4.04e-11	57.0					TRINITY_DN7557_c0_g1_i1.p1	sp|P50527|STE20_SCHPO	4.85e-12	60.1
TRINITY_DN3024_c0_g1_i9.p1	sp|Q9EPX2|PPN_MOUSE	3.08e-11	61.6					TRINITY_DN7577_c0_g1_i2.p1	sp|Q9Y566|SHAN1_HUMAN	1.40e-12	63.9
TRINITY_DN302_c18_g1_i2.p1	sp|P12111|CO6A3_HUMAN	3.93e-16	75.1					TRINITY_DN7607_c0_g2_i1.p1	sp|O75900|MMP23_HUMAN	5.43e-20	84.0
TRINITY_DN302_c18_g1_i2.p1	sp|P12111|CO6A3_HUMAN	1.99e-11	60.1					TRINITY_DN7635_c0_g1_i2.p1	sp|Q8LAN3|P4H4_ARATH	2.96e-32	118
TRINITY_DN3030_c0_g1_i23.p1	sp|Q9Y5Y6|ST14_HUMAN	8.55e-18	81.3					TRINITY_DN7635_c0_g1_i3.p1	sp|Q8LAN3|P4H4_ARATH	2.96e-32	118
TRINITY_DN3030_c0_g1_i23.p1	sp|Q9Y5Y6|ST14_HUMAN	2.96e-15	73.2					TRINITY_DN7635_c0_g1_i4.p1	sp|Q8LAN3|P4H4_ARATH	2.96e-32	118
TRINITY_DN3030_c0_g1_i23.p1	sp|Q9Y5Y6|ST14_HUMAN	9.22e-15	71.6					TRINITY_DN76772_c0_g1_i1.p1	sp|Q8I4B0|KCNSK_CAEEL	3.40e-65	208
TRINITY_DN3030_c0_g1_i23.p1	sp|Q9Y5Y6|ST14_HUMAN	1.20e-14	71.2					TRINITY_DN77178_c0_g1_i1.p1	sp|Q9UPX8|SHAN2_HUMAN	2.18e-16	72.8
TRINITY_DN30459_c0_g1_i1.p1	sp|P12111|CO6A3_HUMAN	1.28e-15	69.7					TRINITY_DN77178_c0_g1_i1.p1	sp|Q9UPX8|SHAN2_HUMAN	1.15e-14	67.4
TRINITY_DN3045_c0_g1_i18.p1	sp|P15989|CO6A3_CHICK	7.31e-12	63.9					TRINITY_DN77178_c0_g1_i1.p1	sp|Q9UPX8|SHAN2_HUMAN	3.46e-12	59.7
TRINITY_DN3045_c0_g1_i23.p1	sp|P15989|CO6A3_CHICK	7.31e-12	63.9					TRINITY_DN77185_c0_g1_i1.p2	sp|P55115|NAS15_CAEEL	3.59e-20	77.4
TRINITY_DN3045_c0_g1_i40.p1	sp|P15989|CO6A3_CHICK	7.62e-12	63.9					TRINITY_DN773_c1_g4_i1.p1	sp|Q09662|YS51_CAEEL	6.42e-13	55.1
TRINITY_DN30673_c0_g2_i1.p1	sp|M9PE65|AXO_DROME	8.32e-16	73.9					TRINITY_DN773_c1_g4_i2.p1	sp|Q09662|YS51_CAEEL	3.70e-12	55.1
TRINITY_DN3067_c0_g1_i1.p1	sp|Q5U405|TMPSD_MOUSE	7.44e-48	166					TRINITY_DN7765_c0_g2_i1.p1	sp|Q10056|SHK2_SCHPO	9.78e-21	90.5
TRINITY_DN3067_c0_g1_i13.p1	sp|Q5U405|TMPSD_MOUSE	7.44e-48	166					TRINITY_DN7765_c0_g2_i2.p1	sp|Q10056|SHK2_SCHPO	9.78e-21	90.5
TRINITY_DN3067_c0_g1_i8.p1	sp|Q5U405|TMPSD_MOUSE	7.44e-48	166					TRINITY_DN7765_c0_g2_i3.p1	sp|Q10056|SHK2_SCHPO	9.78e-21	90.5
TRINITY_DN30688_c0_g1_i1.p1	sp|Q2UY09|COSA1_HUMAN	1.66e-15	68.9					TRINITY_DN7791_c1_g1_i1.p1	sp|P50527|STE20_SCHPO	1.93e-57	201
TRINITY_DN3070_c0_g1_i10.p1	sp|Q86VZ4|LRP11_HUMAN	9.89e-18	81.3					TRINITY_DN7791_c1_g1_i2.p1	sp|P50527|STE20_SCHPO	6.17e-60	199
TRINITY_DN3070_c0_g1_i10.p1	sp|Q86VZ4|LRP11_HUMAN	8.45e-17	78.6					TRINITY_DN7791_c1_g1_i3.p1	sp|P50527|STE20_SCHPO	1.93e-57	201
TRINITY_DN3070_c0_g1_i10.p1	sp|Q86VZ4|LRP11_HUMAN	7.44e-16	75.5					TRINITY_DN7827_c2_g1_i1.p1	sp|P55115|NAS15_CAEEL	3.81e-48	166
TRINITY_DN3070_c0_g1_i10.p1	sp|Q86VZ4|LRP11_HUMAN	6.84e-13	65.9					TRINITY_DN78294_c0_g1_i1.p1	sp|Q8I4B0|KCNSK_CAEEL	6.45e-113	337
TRINITY_DN3070_c0_g1_i14.p1	sp|Q86VZ4|LRP11_HUMAN	1.07e-17	81.3					TRINITY_DN7830_c0_g1_i3.p2	sp|Q10056|SHK2_SCHPO	8.30e-22	87.4
TRINITY_DN3070_c0_g1_i14.p1	sp|Q86VZ4|LRP11_HUMAN	9.03e-17	78.2					TRINITY_DN7830_c0_g1_i4.p2	sp|Q10056|SHK2_SCHPO	8.30e-22	87.4
TRINITY_DN3070_c0_g1_i14.p1	sp|Q86VZ4|LRP11_HUMAN	8.23e-16	75.1					TRINITY_DN7852_c1_g1_i1.p1	sp|P50527|STE20_SCHPO	6.22e-25	103
TRINITY_DN3070_c0_g1_i14.p1	sp|Q86VZ4|LRP11_HUMAN	7.45e-13	65.9					TRINITY_DN7852_c1_g1_i5.p1	sp|P50527|STE20_SCHPO	6.28e-25	103
TRINITY_DN3070_c0_g1_i15.p1	sp|Q86VZ4|LRP11_HUMAN	9.89e-18	81.3					TRINITY_DN78572_c0_g1_i1.p1	sp|Q20191|NAS13_CAEEL	2.70e-39	132
TRINITY_DN3070_c0_g1_i15.p1	sp|Q86VZ4|LRP11_HUMAN	8.45e-17	78.6					TRINITY_DN7891_c1_g1_i3.p1	sp|P50527|STE20_SCHPO	2.36e-24	100
TRINITY_DN3070_c0_g1_i15.p1	sp|Q86VZ4|LRP11_HUMAN	7.44e-16	75.5					TRINITY_DN7891_c1_g1_i5.p1	sp|P50527|STE20_SCHPO	2.36e-24	100
TRINITY_DN3070_c0_g1_i15.p1	sp|Q86VZ4|LRP11_HUMAN	6.84e-13	65.9					TRINITY_DN7903_c0_g1_i2.p1	sp|Q9XU75|SURO1_CAEEL	1.36e-70	228
TRINITY_DN3070_c0_g1_i22.p1	sp|Q86VZ4|LRP11_HUMAN	1.07e-17	81.3					TRINITY_DN7903_c0_g1_i6.p1	sp|Q9XU75|SURO1_CAEEL	6.82e-54	180
TRINITY_DN3070_c0_g1_i22.p1	sp|Q86VZ4|LRP11_HUMAN	9.03e-17	78.2					TRINITY_DN7910_c0_g1_i2.p1	sp|P50527|STE20_SCHPO	4.39e-26	106
TRINITY_DN3070_c0_g1_i22.p1	sp|Q86VZ4|LRP11_HUMAN	8.23e-16	75.1					TRINITY_DN7910_c0_g1_i3.p1	sp|P50527|STE20_SCHPO	4.54e-26	106
TRINITY_DN3070_c0_g1_i22.p1	sp|Q86VZ4|LRP11_HUMAN	7.45e-13	65.9					TRINITY_DN7910_c0_g1_i4.p1	sp|P50527|STE20_SCHPO	4.39e-26	106
TRINITY_DN3070_c0_g1_i3.p1	sp|Q86VZ4|LRP11_HUMAN	5.02e-18	81.6					TRINITY_DN7946_c0_g2_i1.p1	sp|Q10056|SHK2_SCHPO	7.47e-31	119
TRINITY_DN3070_c0_g1_i3.p1	sp|Q86VZ4|LRP11_HUMAN	4.93e-17	78.6					TRINITY_DN7946_c0_g2_i2.p1	sp|Q10056|SHK2_SCHPO	7.47e-31	119
TRINITY_DN3070_c0_g1_i3.p1	sp|Q86VZ4|LRP11_HUMAN	1.02e-15	74.3					TRINITY_DN7976_c0_g1_i12.p1	sp|Q9WV48|SHAN1_RAT	1.84e-21	93.2
TRINITY_DN3070_c0_g1_i3.p1	sp|Q86VZ4|LRP11_HUMAN	3.81e-13	66.2					TRINITY_DN7976_c0_g1_i4.p1	sp|Q9WV48|SHAN1_RAT	8.46e-21	90.1
TRINITY_DN3070_c0_g1_i4.p1	sp|Q86VZ4|LRP11_HUMAN	1.07e-17	81.3					TRINITY_DN7976_c0_g1_i6.p1	sp|Q9WV48|SHAN1_RAT	7.13e-21	90.5
TRINITY_DN3070_c0_g1_i4.p1	sp|Q86VZ4|LRP11_HUMAN	9.03e-17	78.2					TRINITY_DN7976_c0_g1_i7.p1	sp|Q9WV48|SHAN1_RAT	1.84e-21	93.2
TRINITY_DN3070_c0_g1_i4.p1	sp|Q86VZ4|LRP11_HUMAN	8.23e-16	75.1					TRINITY_DN7976_c0_g1_i8.p1	sp|Q9WV48|SHAN1_RAT	3.38e-21	92.0
TRINITY_DN3070_c0_g1_i4.p1	sp|Q86VZ4|LRP11_HUMAN	7.45e-13	65.9					TRINITY_DN8058_c0_g1_i1.p1	sp|Q9Y566|SHAN1_HUMAN	2.59e-14	66.6
TRINITY_DN3073_c0_g1_i6.p1	sp|P12111|CO6A3_HUMAN	2.84e-19	87.4					TRINITY_DN8058_c0_g1_i2.p1	sp|Q9Y566|SHAN1_HUMAN	2.73e-14	66.6
TRINITY_DN3073_c0_g1_i6.p1	sp|P12111|CO6A3_HUMAN	1.17e-16	79.0					TRINITY_DN8092_c0_g1_i1.p1	sp|P22462|KCNC2_RAT	5.20e-103	318
TRINITY_DN3073_c0_g1_i6.p1	sp|P12111|CO6A3_HUMAN	6.30e-14	70.1					TRINITY_DN8092_c0_g1_i8.p1	sp|P22462|KCNC2_RAT	5.20e-103	318
TRINITY_DN3073_c0_g1_i6.p1	sp|P12111|CO6A3_HUMAN	2.01e-11	61.6					TRINITY_DN8112_c0_g1_i1.p1	sp|P50527|STE20_SCHPO	1.44e-34	127
TRINITY_DN3100_c0_g1_i1.p1	sp|Q9UI42|CBPA4_HUMAN	2.62e-104	310					TRINITY_DN8112_c0_g1_i15.p1	sp|P50527|STE20_SCHPO	3.50e-27	99.8
TRINITY_DN31075_c0_g1_i1.p1	sp|O95428|PPN_HUMAN	8.27e-11	54.7					TRINITY_DN8112_c0_g1_i21.p1	sp|P50527|STE20_SCHPO	1.44e-34	127
TRINITY_DN31075_c0_g1_i2.p1	sp|Q868Z9|PPN_DROME	5.52e-13	60.5					TRINITY_DN8112_c0_g1_i7.p1	sp|P50527|STE20_SCHPO	1.44e-34	127
TRINITY_DN31075_c0_g1_i7.p1	sp|Q868Z9|PPN_DROME	1.42e-12	59.3					TRINITY_DN8112_c0_g1_i8.p1	sp|P50527|STE20_SCHPO	1.44e-34	127
TRINITY_DN31075_c0_g1_i8.p1	sp|Q868Z9|PPN_DROME	6.48e-12	58.5					TRINITY_DN8148_c0_g1_i1.p1	sp|P50527|STE20_SCHPO	7.87e-25	101
TRINITY_DN313_c4_g1_i2.p1	sp|A2AJX4|MALR1_MOUSE	5.66e-19	85.1					TRINITY_DN8155_c0_g1_i1.p1	sp|Q20191|NAS13_CAEEL	6.87e-53	173
TRINITY_DN313_c4_g1_i3.p1	sp|A2AJX4|MALR1_MOUSE	1.43e-18	84.7					TRINITY_DN8155_c0_g1_i2.p1	sp|Q20191|NAS13_CAEEL	6.87e-53	173
TRINITY_DN313_c4_g1_i4.p1	sp|A2AJX4|MALR1_MOUSE	1.50e-18	83.6					TRINITY_DN8194_c0_g1_i3.p1	sp|Q9WV48|SHAN1_RAT	6.63e-11	58.5
TRINITY_DN313_c4_g1_i5.p1	sp|A2AJX4|MALR1_MOUSE	5.48e-20	85.5					TRINITY_DN8197_c0_g1_i1.p1	sp|Q9WV48|SHAN1_RAT	2.87e-12	63.9
TRINITY_DN313_c4_g1_i5.p1	sp|A2AJX4|MALR1_MOUSE	3.39e-11	58.5					TRINITY_DN8197_c0_g1_i11.p1	sp|Q9WV48|SHAN1_RAT	2.27e-12	62.8
TRINITY_DN313_c4_g1_i6.p1	sp|A2AJX4|MALR1_MOUSE	1.93e-19	85.1					TRINITY_DN8197_c0_g1_i2.p1	sp|Q9WV48|SHAN1_RAT	2.92e-12	63.9
TRINITY_DN313_c4_g1_i6.p1	sp|A2AJX4|MALR1_MOUSE	4.92e-11	58.9					TRINITY_DN8255_c0_g2_i1.p1	sp|Q9UPX8|SHAN2_HUMAN	2.00e-11	58.5
TRINITY_DN31558_c0_g1_i1.p1	sp|Q868Z9|PPN_DROME	6.99e-19	77.8					TRINITY_DN8255_c0_g2_i2.p1	sp|Q9UPX8|SHAN2_HUMAN	2.00e-11	58.5
TRINITY_DN316_c0_g1_i1.p1	sp|P15989|CO6A3_CHICK	2.89e-17	78.6					TRINITY_DN8256_c0_g1_i1.p1	sp|Q8I4B0|KCNSK_CAEEL	4.32e-60	199
TRINITY_DN316_c0_g1_i1.p1	sp|P15989|CO6A3_CHICK	2.10e-14	69.3					TRINITY_DN8288_c0_g2_i2.p1	sp|Q9UPX8|SHAN2_HUMAN	2.12e-14	64.7
TRINITY_DN316_c0_g1_i1.p1	sp|P15989|CO6A3_CHICK	7.42e-13	64.7					TRINITY_DN8288_c0_g2_i2.p1	sp|Q9UPX8|SHAN2_HUMAN	2.75e-14	64.7
TRINITY_DN316_c0_g1_i2.p1	sp|P15989|CO6A3_CHICK	2.89e-17	78.6					TRINITY_DN8374_c0_g1_i10.p1	sp|Q10056|SHK2_SCHPO	6.22e-17	77.4
TRINITY_DN316_c0_g1_i2.p1	sp|P15989|CO6A3_CHICK	2.10e-14	69.3					TRINITY_DN8408_c0_g1_i1.p1	sp|P50527|STE20_SCHPO	1.34e-30	114
TRINITY_DN316_c0_g1_i2.p1	sp|P15989|CO6A3_CHICK	7.42e-13	64.7					TRINITY_DN8408_c0_g1_i2.p1	sp|P50527|STE20_SCHPO	1.34e-30	114
TRINITY_DN316_c0_g1_i3.p1	sp|P15989|CO6A3_CHICK	2.89e-17	78.6					TRINITY_DN8543_c0_g1_i2.p1	sp|P50527|STE20_SCHPO	1.05e-28	108
TRINITY_DN316_c0_g1_i3.p1	sp|P15989|CO6A3_CHICK	2.10e-14	69.3					TRINITY_DN8599_c0_g1_i2.p1	sp|P50527|STE20_SCHPO	6.31e-30	114
TRINITY_DN316_c0_g1_i3.p1	sp|P15989|CO6A3_CHICK	7.42e-13	64.7					TRINITY_DN8599_c0_g1_i3.p1	sp|P50527|STE20_SCHPO	4.61e-30	114
TRINITY_DN31704_c0_g1_i1.p1	sp|Q9Y5Y6|ST14_HUMAN	1.74e-32	119					TRINITY_DN8619_c0_g1_i1.p1	sp|Q9XU75|SURO1_CAEEL	5.56e-14	65.9
TRINITY_DN3207_c0_g4_i1.p1	sp|P35030|TRY3_HUMAN	2.29e-43	154					TRINITY_DN8619_c0_g1_i2.p1	sp|Q9XU75|SURO1_CAEEL	5.56e-14	65.9
TRINITY_DN3207_c0_g4_i2.p1	sp|P35030|TRY3_HUMAN	2.29e-43	154					TRINITY_DN8619_c0_g1_i3.p1	sp|Q9XU75|SURO1_CAEEL	5.56e-14	65.9
TRINITY_DN3207_c0_g4_i3.p1	sp|P35030|TRY3_HUMAN	2.29e-43	154					TRINITY_DN8619_c0_g1_i4.p1	sp|Q9XU75|SURO1_CAEEL	5.56e-14	65.9
TRINITY_DN32676_c0_g1_i1.p1	sp|Q5VYJ5|MALR1_HUMAN	1.23e-34	125					TRINITY_DN864_c1_g1_i1.p1	sp|Q10056|SHK2_SCHPO	3.68e-27	100
TRINITY_DN32676_c0_g1_i1.p1	sp|Q5VYJ5|MALR1_HUMAN	3.46e-33	121					TRINITY_DN864_c1_g1_i2.p1	sp|Q10056|SHK2_SCHPO	3.94e-36	128
TRINITY_DN32676_c0_g1_i1.p1	sp|Q5VYJ5|MALR1_HUMAN	1.04e-30	114					TRINITY_DN868_c7_g1_i1.p1	sp|P50527|STE20_SCHPO	3.86e-26	106
TRINITY_DN32676_c0_g1_i1.p1	sp|Q5VYJ5|MALR1_HUMAN	6.62e-21	85.5					TRINITY_DN868_c7_g1_i2.p1	sp|P50527|STE20_SCHPO	3.86e-26	106
TRINITY_DN32676_c0_g1_i1.p1	sp|Q5VYJ5|MALR1_HUMAN	4.74e-18	77.4					TRINITY_DN875_c0_g1_i1.p1	sp|Q20191|NAS13_CAEEL	1.66e-48	169
TRINITY_DN32687_c1_g1_i2.p1	sp|O95428|PPN_HUMAN	1.09e-64	234					TRINITY_DN880_c0_g1_i1.p1	sp|O88272|MMP23_RAT	2.13e-25	98.6
TRINITY_DN32687_c1_g1_i2.p1	sp|O95428|PPN_HUMAN	1.18e-18	85.9					TRINITY_DN880_c0_g1_i10.p1	sp|O88272|MMP23_RAT	3.75e-27	105
TRINITY_DN32687_c1_g1_i3.p1	sp|O95428|PPN_HUMAN	6.13e-65	234					TRINITY_DN880_c0_g1_i12.p1	sp|O88272|MMP23_RAT	3.55e-27	105
TRINITY_DN32687_c1_g1_i5.p1	sp|O95428|PPN_HUMAN	2.41e-65	234					TRINITY_DN880_c0_g1_i2.p1	sp|O88272|MMP23_RAT	8.42e-26	101
TRINITY_DN32793_c0_g1_i1.p1	sp|Q8K480|MFRP_MOUSE	8.89e-15	68.2					TRINITY_DN880_c0_g1_i3.p1	sp|O88272|MMP23_RAT	3.55e-27	105
TRINITY_DN32800_c0_g1_i1.p1	sp|Q02388|CO7A1_HUMAN	6.13e-18	81.6					TRINITY_DN880_c0_g1_i4.p1	sp|O88272|MMP23_RAT	1.80e-27	104
TRINITY_DN32815_c0_g1_i1.p1	sp|O95428|PPN_HUMAN	2.00e-56	208					TRINITY_DN880_c0_g1_i5.p1	sp|O88272|MMP23_RAT	3.75e-27	105
TRINITY_DN32863_c0_g1_i1.p1	sp|P51559|BLI4_CAEEL	1.16e-136	420					TRINITY_DN880_c0_g1_i6.p1	sp|O88272|MMP23_RAT	2.19e-26	101
TRINITY_DN32931_c0_g1_i1.p1	sp|Q5U405|TMPSD_MOUSE	9.74e-50	171					TRINITY_DN880_c0_g1_i8.p1	sp|O88272|MMP23_RAT	3.75e-27	105
TRINITY_DN32947_c0_g1_i1.p1	sp|Q5VYJ5|MALR1_HUMAN	4.43e-31	117					TRINITY_DN8833_c0_g1_i2.p1	sp|Q10056|SHK2_SCHPO	1.15e-18	81.6
TRINITY_DN32947_c0_g1_i1.p1	sp|Q5VYJ5|MALR1_HUMAN	8.46e-29	110					TRINITY_DN8833_c0_g1_i3.p1	sp|Q10056|SHK2_SCHPO	1.58e-20	88.2
TRINITY_DN32947_c0_g1_i1.p1	sp|Q5VYJ5|MALR1_HUMAN	4.92e-20	85.1					TRINITY_DN8833_c0_g1_i4.p1	sp|Q10056|SHK2_SCHPO	1.82e-20	88.2
TRINITY_DN32947_c0_g1_i1.p1	sp|Q5VYJ5|MALR1_HUMAN	6.11e-17	75.5					TRINITY_DN8841_c0_g1_i1.p1	sp|Q9WV48|SHAN1_RAT	2.67e-26	98.2
TRINITY_DN32947_c0_g1_i1.p1	sp|Q5VYJ5|MALR1_HUMAN	3.79e-16	73.2					TRINITY_DN8841_c0_g1_i2.p1	sp|Q9WV48|SHAN1_RAT	1.02e-23	94.4
TRINITY_DN32947_c0_g1_i1.p1	sp|Q5VYJ5|MALR1_HUMAN	4.09e-12	60.8					TRINITY_DN8881_c0_g1_i1.p1	sp|P50527|STE20_SCHPO	2.79e-28	114
TRINITY_DN3314_c1_g1_i1.p1	sp|Q8K480|MFRP_MOUSE	3.39e-41	154					TRINITY_DN8881_c0_g1_i2.p1	sp|P50527|STE20_SCHPO	2.79e-28	114
TRINITY_DN3314_c1_g1_i1.p1	sp|Q8K480|MFRP_MOUSE	3.27e-38	145					TRINITY_DN888_c2_g2_i10.p1	sp|P50527|STE20_SCHPO	3.58e-21	89.7
TRINITY_DN3314_c1_g1_i1.p1	sp|Q8K480|MFRP_MOUSE	7.62e-33	129					TRINITY_DN888_c2_g2_i11.p1	sp|P50527|STE20_SCHPO	3.73e-21	89.7
TRINITY_DN3314_c1_g1_i1.p1	sp|Q8K480|MFRP_MOUSE	8.06e-29	116					TRINITY_DN888_c2_g2_i2.p1	sp|P50527|STE20_SCHPO	3.58e-21	89.7
TRINITY_DN3314_c1_g1_i1.p1	sp|Q8K480|MFRP_MOUSE	5.05e-17	79.3					TRINITY_DN888_c2_g2_i3.p1	sp|P50527|STE20_SCHPO	3.34e-21	89.4
TRINITY_DN3314_c1_g1_i2.p1	sp|Q8K480|MFRP_MOUSE	3.39e-41	154					TRINITY_DN888_c2_g2_i8.p1	sp|P50527|STE20_SCHPO	3.34e-21	89.4
TRINITY_DN3314_c1_g1_i2.p1	sp|Q8K480|MFRP_MOUSE	3.27e-38	145					TRINITY_DN8911_c1_g1_i1.p1	sp|P50527|STE20_SCHPO	9.99e-25	101
TRINITY_DN3314_c1_g1_i2.p1	sp|Q8K480|MFRP_MOUSE	7.62e-33	129					TRINITY_DN8911_c1_g1_i2.p1	sp|P50527|STE20_SCHPO	9.99e-25	101
TRINITY_DN3314_c1_g1_i2.p1	sp|Q8K480|MFRP_MOUSE	8.06e-29	116					TRINITY_DN8940_c2_g1_i1.p1	sp|Q8I4B0|KCNSK_CAEEL	1.71e-101	306
TRINITY_DN3314_c1_g1_i2.p1	sp|Q8K480|MFRP_MOUSE	5.05e-17	79.3					TRINITY_DN89469_c0_g1_i1.p1	sp|Q9WV48|SHAN1_RAT	1.01e-13	68.2
TRINITY_DN33420_c0_g1_i1.p1	sp|P12111|CO6A3_HUMAN	1.54e-11	60.1					TRINITY_DN8974_c0_g3_i3.p1	sp|Q10056|SHK2_SCHPO	8.93e-15	68.9
TRINITY_DN3342_c0_g1_i10.p1	sp|Q9Y5Y6|ST14_HUMAN	5.29e-22	90.5					TRINITY_DN8974_c0_g3_i4.p1	sp|Q10056|SHK2_SCHPO	8.93e-15	68.9
TRINITY_DN3342_c0_g1_i10.p1	sp|Q9Y5Y6|ST14_HUMAN	7.47e-22	90.1					TRINITY_DN8974_c0_g3_i5.p1	sp|Q10056|SHK2_SCHPO	8.93e-15	68.9
TRINITY_DN3342_c0_g1_i10.p1	sp|Q9Y5Y6|ST14_HUMAN	1.05e-21	89.7					TRINITY_DN90210_c0_g1_i1.p1	sp|P50527|STE20_SCHPO	6.92e-21	88.6
TRINITY_DN3342_c0_g1_i10.p1	sp|Q9Y5Y6|ST14_HUMAN	4.44e-20	84.7					TRINITY_DN9062_c0_g1_i14.p2	sp|Q9UPX8|SHAN2_HUMAN	5.91e-12	53.5
TRINITY_DN3342_c0_g1_i10.p1	sp|Q9Y5Y6|ST14_HUMAN	4.27e-14	66.6					TRINITY_DN9062_c0_g1_i16.p1	sp|Q9Y566|SHAN1_HUMAN	7.80e-17	71.2
TRINITY_DN3342_c0_g1_i11.p1	sp|Q9Y5Y6|ST14_HUMAN	3.40e-24	95.9					TRINITY_DN9062_c0_g1_i16.p1	sp|Q9Y566|SHAN1_HUMAN	5.36e-15	65.9
TRINITY_DN3342_c0_g1_i11.p1	sp|Q9Y5Y6|ST14_HUMAN	1.44e-22	91.3					TRINITY_DN9062_c0_g1_i16.p1	sp|Q9Y566|SHAN1_HUMAN	6.60e-13	59.7
TRINITY_DN3342_c0_g1_i11.p1	sp|Q9Y5Y6|ST14_HUMAN	6.94e-22	89.4					TRINITY_DN9062_c0_g1_i16.p1	sp|Q9Y566|SHAN1_HUMAN	5.18e-12	57.0
TRINITY_DN3342_c0_g1_i2.p1	sp|Q9Y5Y6|ST14_HUMAN	6.35e-22	87.8					TRINITY_DN9062_c0_g1_i18.p2	sp|Q9UPX8|SHAN2_HUMAN	2.76e-12	54.7
TRINITY_DN3342_c0_g1_i2.p1	sp|Q9Y5Y6|ST14_HUMAN	6.05e-18	76.3					TRINITY_DN9062_c0_g1_i18.p2	sp|Q9UPX8|SHAN2_HUMAN	9.15e-11	50.1
TRINITY_DN3342_c0_g1_i4.p1	sp|Q9Y5Y6|ST14_HUMAN	4.37e-24	95.9					TRINITY_DN9062_c0_g1_i20.p1	sp|Q9WV48|SHAN1_RAT	2.87e-21	87.0
TRINITY_DN3342_c0_g1_i4.p1	sp|Q9Y5Y6|ST14_HUMAN	8.54e-23	92.0					TRINITY_DN9062_c0_g1_i20.p1	sp|Q9WV48|SHAN1_RAT	2.17e-16	72.0
TRINITY_DN3342_c0_g1_i4.p1	sp|Q9Y5Y6|ST14_HUMAN	7.45e-22	89.4					TRINITY_DN9062_c0_g1_i20.p1	sp|Q9WV48|SHAN1_RAT	5.97e-16	70.9
TRINITY_DN3342_c0_g1_i6.p1	sp|Q9Y5Y6|ST14_HUMAN	1.65e-23	93.2					TRINITY_DN9062_c0_g1_i20.p1	sp|Q9WV48|SHAN1_RAT	4.76e-11	55.8
TRINITY_DN3342_c0_g1_i6.p1	sp|Q9Y5Y6|ST14_HUMAN	2.23e-22	89.7					TRINITY_DN9062_c0_g1_i21.p1	sp|Q9Y566|SHAN1_HUMAN	7.06e-12	55.5
TRINITY_DN3342_c0_g1_i6.p1	sp|Q9Y5Y6|ST14_HUMAN	9.44e-21	85.1					TRINITY_DN9062_c0_g1_i25.p1	sp|Q9WV48|SHAN1_RAT	3.15e-13	59.3
TRINITY_DN3342_c0_g1_i6.p1	sp|Q9Y5Y6|ST14_HUMAN	1.24e-14	67.0					TRINITY_DN9062_c0_g1_i25.p1	sp|Q9WV48|SHAN1_RAT	4.86e-12	55.8
TRINITY_DN3342_c0_g1_i7.p1	sp|Q9Y5Y6|ST14_HUMAN	7.11e-25	97.8					TRINITY_DN9062_c0_g1_i5.p1	sp|Q9WV48|SHAN1_RAT	7.61e-17	70.5
TRINITY_DN3342_c0_g1_i7.p1	sp|Q9Y5Y6|ST14_HUMAN	6.49e-21	86.3					TRINITY_DN9062_c0_g1_i5.p1	sp|Q9WV48|SHAN1_RAT	1.86e-13	60.5
TRINITY_DN3342_c0_g1_i9.p1	sp|Q9Y5Y6|ST14_HUMAN	2.14e-18	77.0					TRINITY_DN9062_c0_g1_i8.p1	sp|Q9Y566|SHAN1_HUMAN	6.58e-20	80.9
TRINITY_DN3342_c0_g1_i9.p1	sp|Q9Y5Y6|ST14_HUMAN	2.34e-13	62.4					TRINITY_DN9062_c0_g1_i8.p1	sp|Q9Y566|SHAN1_HUMAN	5.34e-17	72.4
TRINITY_DN3342_c0_g1_i9.p1	sp|Q9Y5Y6|ST14_HUMAN	4.71e-11	55.5					TRINITY_DN9062_c0_g1_i8.p1	sp|Q9Y566|SHAN1_HUMAN	7.63e-17	72.0
TRINITY_DN3348_c0_g1_i11.p1	sp|Q868Z9|PPN_DROME	4.26e-14	67.0					TRINITY_DN90930_c0_g1_i1.p1	sp|Q9XTD6|NAS12_CAEEL	1.18e-17	70.9
TRINITY_DN3348_c0_g1_i11.p1	sp|Q868Z9|PPN_DROME	3.97e-12	60.8					TRINITY_DN90973_c0_g1_i1.p1	sp|Q9U3S9|NAS6_CAEEL	1.31e-38	129
TRINITY_DN3348_c0_g1_i2.p1	sp|Q868Z9|PPN_DROME	2.26e-14	70.1					TRINITY_DN91242_c0_g1_i1.p1	sp|P22462|KCNC2_RAT	3.39e-100	314
TRINITY_DN3348_c0_g1_i2.p1	sp|Q868Z9|PPN_DROME	1.28e-13	67.8					TRINITY_DN919_c3_g1_i1.p1	sp|Q10056|SHK2_SCHPO	3.49e-31	116
TRINITY_DN3348_c0_g1_i2.p1	sp|Q868Z9|PPN_DROME	4.85e-11	59.3					TRINITY_DN919_c3_g1_i2.p1	sp|Q10056|SHK2_SCHPO	1.02e-30	115
TRINITY_DN3348_c0_g1_i4.p1	sp|Q868Z9|PPN_DROME	2.78e-14	70.1					TRINITY_DN919_c3_g1_i3.p1	sp|Q10056|SHK2_SCHPO	1.02e-30	115
TRINITY_DN3348_c0_g1_i4.p1	sp|Q868Z9|PPN_DROME	1.75e-13	67.4					TRINITY_DN919_c3_g1_i4.p1	sp|Q10056|SHK2_SCHPO	3.37e-31	116
TRINITY_DN3348_c0_g1_i4.p1	sp|Q868Z9|PPN_DROME	2.88e-11	60.1					TRINITY_DN9240_c1_g1_i4.p1	sp|Q9JLU4|SHAN3_RAT	4.69e-14	67.8
TRINITY_DN3353_c0_g1_i10.p1	sp|Q8K480|MFRP_MOUSE	4.86e-23	91.3					TRINITY_DN924_c0_g1_i1.p1	sp|P50527|STE20_SCHPO	4.47e-20	88.2
TRINITY_DN3353_c0_g1_i10.p1	sp|Q8K480|MFRP_MOUSE	7.56e-12	58.5					TRINITY_DN924_c0_g1_i14.p1	sp|P50527|STE20_SCHPO	3.29e-20	88.2
TRINITY_DN3353_c0_g1_i15.p1	sp|Q8K480|MFRP_MOUSE	2.77e-21	90.5					TRINITY_DN924_c0_g1_i17.p1	sp|P50527|STE20_SCHPO	3.20e-19	86.3
TRINITY_DN3353_c0_g1_i15.p1	sp|Q8K480|MFRP_MOUSE	2.26e-11	59.7					TRINITY_DN924_c0_g1_i23.p1	sp|P50527|STE20_SCHPO	3.40e-19	86.3
TRINITY_DN3353_c0_g1_i19.p1	sp|Q8K480|MFRP_MOUSE	4.86e-23	91.3					TRINITY_DN924_c0_g1_i25.p1	sp|P50527|STE20_SCHPO	3.70e-19	86.3
TRINITY_DN3353_c0_g1_i19.p1	sp|Q8K480|MFRP_MOUSE	7.56e-12	58.5					TRINITY_DN924_c0_g1_i30.p1	sp|P50527|STE20_SCHPO	3.60e-20	88.6
TRINITY_DN3353_c0_g1_i5.p1	sp|Q8K480|MFRP_MOUSE	2.77e-21	90.5					TRINITY_DN924_c0_g1_i41.p1	sp|P50527|STE20_SCHPO	3.33e-19	86.3
TRINITY_DN3353_c0_g1_i5.p1	sp|Q8K480|MFRP_MOUSE	2.26e-11	59.7					TRINITY_DN924_c0_g1_i5.p1	sp|P50527|STE20_SCHPO	4.79e-20	88.2
TRINITY_DN3353_c0_g1_i8.p1	sp|Q8K480|MFRP_MOUSE	2.77e-21	90.5					TRINITY_DN924_c0_g1_i6.p1	sp|P50527|STE20_SCHPO	3.70e-19	86.3
TRINITY_DN3353_c0_g1_i8.p1	sp|Q8K480|MFRP_MOUSE	2.26e-11	59.7					TRINITY_DN9298_c1_g1_i1.p1	sp|Q9UPX8|SHAN2_HUMAN	1.40e-11	57.8
TRINITY_DN33575_c0_g1_i1.p1	sp|A2AJX4|MALR1_MOUSE	1.04e-12	64.3					TRINITY_DN939_c0_g1_i3.p1	sp|P50527|STE20_SCHPO	4.71e-36	137
TRINITY_DN3367_c0_g1_i12.p1	sp|O95428|PPN_HUMAN	2.77e-18	85.1					TRINITY_DN9402_c0_g1_i1.p1	sp|P50527|STE20_SCHPO	3.69e-17	77.8
TRINITY_DN3367_c0_g1_i12.p1	sp|O95428|PPN_HUMAN	8.85e-16	77.0					TRINITY_DN9485_c0_g1_i11.p1	sp|P50527|STE20_SCHPO	5.34e-34	130
TRINITY_DN3367_c0_g1_i12.p1	sp|O95428|PPN_HUMAN	2.58e-14	72.0					TRINITY_DN9485_c0_g1_i21.p1	sp|P50527|STE20_SCHPO	2.24e-35	131
TRINITY_DN3367_c0_g1_i12.p1	sp|O95428|PPN_HUMAN	7.23e-12	63.9					TRINITY_DN9485_c0_g1_i24.p1	sp|P50527|STE20_SCHPO	6.22e-35	134
TRINITY_DN3367_c0_g1_i19.p1	sp|Q868Z9|PPN_DROME	4.72e-15	72.8					TRINITY_DN9485_c0_g1_i25.p1	sp|P50527|STE20_SCHPO	9.53e-34	130
TRINITY_DN3367_c0_g1_i2.p1	sp|O95428|PPN_HUMAN	2.77e-18	85.1					TRINITY_DN9485_c0_g1_i6.p1	sp|P50527|STE20_SCHPO	3.98e-35	128
TRINITY_DN3367_c0_g1_i2.p1	sp|O95428|PPN_HUMAN	8.85e-16	77.0					TRINITY_DN9485_c0_g1_i8.p1	sp|P50527|STE20_SCHPO	9.53e-34	130
TRINITY_DN3367_c0_g1_i2.p1	sp|O95428|PPN_HUMAN	2.58e-14	72.0					TRINITY_DN9569_c0_g1_i1.p1	sp|P50527|STE20_SCHPO	8.09e-26	105
TRINITY_DN3367_c0_g1_i2.p1	sp|O95428|PPN_HUMAN	7.23e-12	63.9					TRINITY_DN9569_c0_g1_i2.p1	sp|P50527|STE20_SCHPO	8.09e-26	105
TRINITY_DN3367_c0_g1_i22.p1	sp|Q868Z9|PPN_DROME	1.24e-12	66.2					TRINITY_DN9569_c0_g1_i3.p1	sp|P50527|STE20_SCHPO	4.99e-26	100
TRINITY_DN3367_c0_g1_i24.p1	sp|O95428|PPN_HUMAN	1.98e-18	85.5					TRINITY_DN96440_c0_g1_i1.p1	sp|Q10056|SHK2_SCHPO	1.11e-19	77.8
TRINITY_DN3367_c0_g1_i24.p1	sp|O95428|PPN_HUMAN	6.26e-16	77.4					TRINITY_DN966_c0_g1_i1.p1	sp|P50527|STE20_SCHPO	2.21e-19	84.3
TRINITY_DN3367_c0_g1_i24.p1	sp|O95428|PPN_HUMAN	1.81e-14	72.8					TRINITY_DN966_c0_g1_i14.p1	sp|P50527|STE20_SCHPO	2.21e-19	84.3
TRINITY_DN3367_c0_g1_i24.p1	sp|O95428|PPN_HUMAN	5.79e-12	64.3					TRINITY_DN966_c0_g1_i18.p1	sp|P50527|STE20_SCHPO	2.21e-19	84.3
TRINITY_DN3367_c0_g1_i9.p1	sp|O95428|PPN_HUMAN	6.91e-18	82.8					TRINITY_DN97215_c0_g1_i1.p1	sp|P50527|STE20_SCHPO	7.34e-20	75.1
TRINITY_DN3367_c0_g1_i9.p1	sp|O95428|PPN_HUMAN	8.86e-16	75.9					TRINITY_DN9738_c0_g2_i1.p1	sp|Q9UPX8|SHAN2_HUMAN	1.04e-12	61.6
TRINITY_DN3367_c0_g1_i9.p1	sp|O95428|PPN_HUMAN	2.81e-14	71.2					TRINITY_DN9738_c0_g2_i4.p1	sp|Q9UPX8|SHAN2_HUMAN	1.04e-12	61.6
TRINITY_DN3367_c0_g1_i9.p1	sp|O95428|PPN_HUMAN	1.37e-11	62.4					TRINITY_DN9738_c0_g2_i5.p1	sp|Q9UPX8|SHAN2_HUMAN	1.04e-12	61.6
TRINITY_DN3400_c0_g1_i1.p1	sp|Q9Y5Y6|ST14_HUMAN	6.36e-55	187					TRINITY_DN9738_c0_g2_i7.p1	sp|Q9UPX8|SHAN2_HUMAN	1.04e-12	61.6
TRINITY_DN3439_c0_g1_i2.p1	sp|Q5U405|TMPSD_MOUSE	1.18e-52	179					TRINITY_DN9770_c0_g1_i1.p1	sp|P50527|STE20_SCHPO	3.05e-13	60.5
TRINITY_DN3439_c0_g1_i3.p1	sp|Q5U405|TMPSD_MOUSE	1.04e-51	176					TRINITY_DN9770_c0_g1_i10.p1	sp|P50527|STE20_SCHPO	6.15e-16	70.1
TRINITY_DN3439_c0_g1_i6.p1	sp|P00742|FA10_HUMAN	1.28e-49	176					TRINITY_DN9770_c0_g1_i14.p1	sp|P50527|STE20_SCHPO	3.05e-13	60.5
TRINITY_DN3439_c0_g1_i8.p1	sp|P00742|FA10_HUMAN	7.63e-50	176					TRINITY_DN9770_c0_g1_i16.p1	sp|P50527|STE20_SCHPO	3.05e-13	60.5
TRINITY_DN344_c0_g1_i1.p1	sp|Q63870|CO7A1_MOUSE	2.55e-12	58.9					TRINITY_DN9770_c0_g1_i7.p1	sp|P50527|STE20_SCHPO	8.56e-14	64.3
TRINITY_DN344_c0_g1_i1.p1	sp|Q63870|CO7A1_MOUSE	3.42e-12	58.5					TRINITY_DN9846_c0_g1_i1.p1	sp|P22462|KCNC2_RAT	1.81e-94	295
TRINITY_DN3456_c0_g1_i1.p1	sp|P12111|CO6A3_HUMAN	7.80e-13	61.2					TRINITY_DN9846_c0_g1_i2.p2	sp|P22462|KCNC2_RAT	1.69e-37	130
TRINITY_DN3456_c0_g1_i2.p1	sp|P12111|CO6A3_HUMAN	3.55e-13	65.9					TRINITY_DN9885_c1_g1_i11.p1	sp|P55115|NAS15_CAEEL	6.65e-56	185
TRINITY_DN3456_c0_g1_i2.p1	sp|P12111|CO6A3_HUMAN	1.62e-11	60.5					TRINITY_DN9885_c1_g1_i12.p1	sp|P55115|NAS15_CAEEL	6.65e-56	185
TRINITY_DN34633_c0_g1_i1.p1	sp|A2AJX4|MALR1_MOUSE	7.73e-26	97.1					TRINITY_DN9885_c1_g1_i4.p1	sp|P55115|NAS15_CAEEL	6.65e-56	185
TRINITY_DN34633_c0_g1_i1.p1	sp|A2AJX4|MALR1_MOUSE	2.59e-16	69.7					TRINITY_DN9885_c1_g1_i9.p1	sp|P55115|NAS15_CAEEL	6.65e-56	185
TRINITY_DN34633_c0_g1_i1.p1	sp|A2AJX4|MALR1_MOUSE	5.14e-15	65.9					TRINITY_DN9904_c0_g2_i1.p1	sp|Q8LAN3|P4H4_ARATH	8.06e-17	73.6
TRINITY_DN34633_c0_g1_i1.p1	sp|A2AJX4|MALR1_MOUSE	1.94e-11	55.5					TRINITY_DN9981_c0_g1_i1.p1	sp|P22462|KCNC2_RAT	3.60e-63	207
TRINITY_DN34633_c0_g1_i1.p1	sp|A2AJX4|MALR1_MOUSE	7.75e-11	53.5					TRINITY_DN9981_c0_g1_i3.p1	sp|P22462|KCNC2_RAT	3.60e-63	207
TRINITY_DN34743_c0_g1_i1.p1	sp|Q2UY11|COSA1_MOUSE	1.24e-17	77.4					TRINITY_DN9994_c0_g1_i1.p1	sp|Q19673|TYR3_CAEEL	2.75e-20	80.9
TRINITY_DN34743_c0_g1_i1.p1	sp|Q2UY11|COSA1_MOUSE	2.73e-13	64.3					TRINITY_DN9994_c0_g1_i1.p1	sp|Q19673|TYR3_CAEEL	1.47e-19	78.6
TRINITY_DN35053_c0_g1_i1.p1	sp|Q9BY79|MFRP_HUMAN	4.42e-15	63.5					TRINITY_DN9994_c0_g1_i1.p1	sp|Q19673|TYR3_CAEEL	3.16e-14	63.2
TRINITY_DN350_c0_g1_i11.p1	sp|P15989|CO6A3_CHICK	4.43e-13	61.6					TRINITY_DN9994_c0_g1_i10.p1	sp|Q20191|NAS13_CAEEL	3.86e-45	155
TRINITY_DN35122_c0_g1_i1.p1	sp|Q5VYJ5|MALR1_HUMAN	2.26e-35	125					TRINITY_DN9994_c0_g1_i2.p1	sp|Q20191|NAS13_CAEEL	1.86e-44	156
TRINITY_DN35122_c0_g1_i1.p1	sp|Q5VYJ5|MALR1_HUMAN	3.01e-30	110					TRINITY_DN9994_c0_g1_i3.p1	sp|Q20191|NAS13_CAEEL	3.37e-45	156
TRINITY_DN35122_c0_g1_i1.p1	sp|Q5VYJ5|MALR1_HUMAN	1.14e-19	80.5					TRINITY_DN9994_c0_g1_i9.p1	sp|Q20191|NAS13_CAEEL	3.01e-44	156
TRINITY_DN35122_c0_g1_i1.p1	sp|Q5VYJ5|MALR1_HUMAN	7.35e-17	72.0
TRINITY_DN35122_c0_g1_i1.p1	sp|Q5VYJ5|MALR1_HUMAN	5.77e-13	60.8
TRINITY_DN35122_c0_g1_i1.p1	sp|Q5VYJ5|MALR1_HUMAN	1.96e-11	56.2
TRINITY_DN35438_c0_g1_i1.p1	sp|P15989|CO6A3_CHICK	8.84e-17	70.1
TRINITY_DN35438_c0_g1_i1.p1	sp|P15989|CO6A3_CHICK	1.08e-15	67.0
TRINITY_DN35438_c0_g1_i1.p1	sp|P15989|CO6A3_CHICK	1.52e-13	60.8
TRINITY_DN35438_c0_g1_i1.p1	sp|P15989|CO6A3_CHICK	4.94e-12	56.2
TRINITY_DN35485_c0_g1_i1.p1	sp|Q5VYJ5|MALR1_HUMAN	6.12e-14	62.4
TRINITY_DN35776_c0_g1_i1.p1	sp|A2AJX4|MALR1_MOUSE	4.12e-27	99.8
TRINITY_DN35776_c0_g1_i1.p1	sp|A2AJX4|MALR1_MOUSE	4.33e-17	71.2
TRINITY_DN35776_c0_g1_i1.p1	sp|A2AJX4|MALR1_MOUSE	1.05e-11	55.8
TRINITY_DN3580_c0_g2_i1.p1	sp|P0DJ66|VKT17_CYRHA	4.48e-16	61.6
TRINITY_DN3580_c0_g2_i2.p1	sp|P0DJ66|VKT17_CYRHA	4.48e-16	61.6
TRINITY_DN358_c0_g1_i1.p1	sp|Q9FMH8|RD21B_ARATH	1.28e-18	79.7
TRINITY_DN362_c0_g1_i1.p1	sp|Q02388|CO7A1_HUMAN	1.23e-71	260
TRINITY_DN362_c0_g1_i1.p1	sp|Q02388|CO7A1_HUMAN	5.77e-70	255
TRINITY_DN362_c0_g1_i1.p1	sp|Q02388|CO7A1_HUMAN	8.46e-63	231
TRINITY_DN362_c0_g1_i1.p1	sp|Q02388|CO7A1_HUMAN	2.54e-61	227
TRINITY_DN362_c0_g1_i1.p1	sp|Q02388|CO7A1_HUMAN	1.89e-59	221
TRINITY_DN362_c0_g1_i1.p1	sp|Q02388|CO7A1_HUMAN	1.70e-46	178
TRINITY_DN362_c0_g1_i1.p1	sp|Q02388|CO7A1_HUMAN	3.46e-36	144
TRINITY_DN362_c0_g1_i4.p1	sp|Q02388|CO7A1_HUMAN	1.41e-70	257
TRINITY_DN362_c0_g1_i4.p1	sp|Q02388|CO7A1_HUMAN	1.72e-70	256
TRINITY_DN362_c0_g1_i4.p1	sp|Q02388|CO7A1_HUMAN	1.73e-68	250
TRINITY_DN362_c0_g1_i4.p1	sp|Q02388|CO7A1_HUMAN	8.42e-64	235
TRINITY_DN362_c0_g1_i4.p1	sp|Q02388|CO7A1_HUMAN	2.62e-62	230
TRINITY_DN362_c0_g1_i4.p1	sp|Q02388|CO7A1_HUMAN	9.80e-51	192
TRINITY_DN362_c0_g1_i4.p1	sp|Q02388|CO7A1_HUMAN	3.62e-47	180
TRINITY_DN362_c0_g1_i4.p1	sp|Q02388|CO7A1_HUMAN	2.29e-33	135
TRINITY_DN3648_c0_g1_i11.p1	sp|Q2UY11|COSA1_MOUSE	3.36e-13	63.2
TRINITY_DN3648_c0_g1_i11.p1	sp|Q2UY11|COSA1_MOUSE	1.32e-11	58.5
TRINITY_DN3648_c0_g1_i15.p1	sp|P12111|CO6A3_HUMAN	1.00e-12	62.0
TRINITY_DN3648_c0_g1_i15.p1	sp|P12111|CO6A3_HUMAN	1.07e-12	61.6
TRINITY_DN3648_c0_g1_i18.p1	sp|P12111|CO6A3_HUMAN	5.34e-13	60.1
TRINITY_DN3648_c0_g1_i3.p1	sp|P12111|CO6A3_HUMAN	9.50e-14	65.1
TRINITY_DN3648_c0_g1_i3.p1	sp|P12111|CO6A3_HUMAN	4.98e-12	59.7
TRINITY_DN3648_c0_g1_i3.p1	sp|P12111|CO6A3_HUMAN	2.97e-11	57.4
TRINITY_DN3648_c0_g1_i5.p1	sp|Q2UY11|COSA1_MOUSE	3.33e-13	63.5
TRINITY_DN3648_c0_g1_i5.p1	sp|Q2UY11|COSA1_MOUSE	1.33e-11	58.5
TRINITY_DN3648_c0_g1_i8.p1	sp|P12111|CO6A3_HUMAN	1.19e-12	61.6
TRINITY_DN3648_c0_g1_i8.p1	sp|P12111|CO6A3_HUMAN	1.48e-12	61.2
TRINITY_DN3648_c0_g1_i8.p1	sp|P12111|CO6A3_HUMAN	1.60e-11	58.2
TRINITY_DN3670_c0_g2_i1.p1	sp|Q9EPX2|PPN_MOUSE	1.05e-98	337
TRINITY_DN3670_c0_g2_i1.p1	sp|Q9EPX2|PPN_MOUSE	3.22e-21	94.4
TRINITY_DN3670_c0_g2_i1.p1	sp|Q9EPX2|PPN_MOUSE	4.76e-21	93.6
TRINITY_DN3670_c0_g2_i1.p1	sp|Q9EPX2|PPN_MOUSE	1.57e-19	88.6
TRINITY_DN3670_c0_g2_i1.p1	sp|Q9EPX2|PPN_MOUSE	9.62e-11	60.1
TRINITY_DN3670_c0_g2_i3.p1	sp|Q9EPX2|PPN_MOUSE	1.19e-98	336
TRINITY_DN3670_c0_g2_i3.p1	sp|Q9EPX2|PPN_MOUSE	2.22e-21	94.7
TRINITY_DN3670_c0_g2_i3.p1	sp|Q9EPX2|PPN_MOUSE	5.79e-21	93.6
TRINITY_DN3670_c0_g2_i3.p1	sp|Q9EPX2|PPN_MOUSE	1.38e-19	89.0
TRINITY_DN3670_c0_g2_i3.p1	sp|Q9EPX2|PPN_MOUSE	9.70e-11	60.1
TRINITY_DN3670_c0_g2_i5.p1	sp|Q9EPX2|PPN_MOUSE	1.05e-98	337
TRINITY_DN3670_c0_g2_i5.p1	sp|Q9EPX2|PPN_MOUSE	3.22e-21	94.4
TRINITY_DN3670_c0_g2_i5.p1	sp|Q9EPX2|PPN_MOUSE	4.76e-21	93.6
TRINITY_DN3670_c0_g2_i5.p1	sp|Q9EPX2|PPN_MOUSE	1.57e-19	88.6
TRINITY_DN3670_c0_g2_i5.p1	sp|Q9EPX2|PPN_MOUSE	9.62e-11	60.1
TRINITY_DN3886_c0_g1_i1.p1	sp|O95428|PPN_HUMAN	5.26e-18	84.7
TRINITY_DN3886_c0_g1_i5.p1	sp|O95428|PPN_HUMAN	5.26e-18	84.7
TRINITY_DN39120_c0_g1_i1.p1	sp|O95428|PPN_HUMAN	3.33e-12	55.8
TRINITY_DN39637_c0_g1_i1.p1	sp|Q5VYJ5|MALR1_HUMAN	3.70e-12	57.0
TRINITY_DN3966_c2_g1_i2.p1	sp|O95428|PPN_HUMAN	3.24e-13	64.7
TRINITY_DN3985_c0_g1_i3.p1	sp|Q02388|CO7A1_HUMAN	2.56e-12	63.9
TRINITY_DN3988_c0_g1_i1.p1	sp|A2AJX4|MALR1_MOUSE	4.10e-28	108
TRINITY_DN3988_c0_g1_i1.p1	sp|A2AJX4|MALR1_MOUSE	3.43e-23	94.0
TRINITY_DN3988_c0_g1_i1.p1	sp|A2AJX4|MALR1_MOUSE	2.72e-19	82.4
TRINITY_DN3988_c0_g1_i1.p1	sp|A2AJX4|MALR1_MOUSE	2.70e-12	61.2
TRINITY_DN3988_c0_g1_i1.p1	sp|A2AJX4|MALR1_MOUSE	3.52e-12	60.8
TRINITY_DN3988_c0_g1_i1.p1	sp|A2AJX4|MALR1_MOUSE	6.06e-12	60.1
TRINITY_DN3988_c0_g1_i11.p1	sp|Q9Y5Y6|ST14_HUMAN	8.42e-19	83.6
TRINITY_DN3988_c0_g1_i16.p1	sp|Q8K480|MFRP_MOUSE	1.25e-24	97.4
TRINITY_DN3988_c0_g1_i18.p1	sp|Q5VYJ5|MALR1_HUMAN	3.08e-26	106
TRINITY_DN3988_c0_g1_i18.p1	sp|Q5VYJ5|MALR1_HUMAN	1.36e-22	95.1
TRINITY_DN3988_c0_g1_i18.p1	sp|Q5VYJ5|MALR1_HUMAN	1.01e-19	86.3
TRINITY_DN3988_c0_g1_i18.p1	sp|Q5VYJ5|MALR1_HUMAN	2.09e-12	63.2
TRINITY_DN3988_c0_g1_i18.p1	sp|Q5VYJ5|MALR1_HUMAN	3.00e-12	62.8
TRINITY_DN3988_c0_g1_i18.p1	sp|Q5VYJ5|MALR1_HUMAN	4.32e-12	62.4
TRINITY_DN3988_c0_g1_i19.p1	sp|Q9Y5Y6|ST14_HUMAN	6.56e-19	84.0
TRINITY_DN3988_c0_g1_i3.p1	sp|Q9Y5Y6|ST14_HUMAN	2.47e-21	92.4
TRINITY_DN3988_c0_g1_i3.p1	sp|Q9Y5Y6|ST14_HUMAN	1.77e-18	83.2
TRINITY_DN3988_c0_g1_i4.p1	sp|Q5VYJ5|MALR1_HUMAN	9.54e-27	108
TRINITY_DN3988_c0_g1_i4.p1	sp|Q5VYJ5|MALR1_HUMAN	1.02e-23	99.0
TRINITY_DN3988_c0_g1_i4.p1	sp|Q5VYJ5|MALR1_HUMAN	1.19e-20	89.4
TRINITY_DN3988_c0_g1_i4.p1	sp|Q5VYJ5|MALR1_HUMAN	4.55e-13	65.5
TRINITY_DN3988_c0_g1_i4.p1	sp|Q5VYJ5|MALR1_HUMAN	6.91e-12	61.6
TRINITY_DN3988_c0_g1_i4.p1	sp|Q5VYJ5|MALR1_HUMAN	1.23e-11	60.8
TRINITY_DN3988_c0_g1_i5.p1	sp|Q5VYJ5|MALR1_HUMAN	7.60e-27	107
TRINITY_DN3988_c0_g1_i5.p1	sp|Q5VYJ5|MALR1_HUMAN	8.87e-24	98.6
TRINITY_DN3988_c0_g1_i5.p1	sp|Q5VYJ5|MALR1_HUMAN	1.96e-20	88.2
TRINITY_DN3988_c0_g1_i5.p1	sp|Q5VYJ5|MALR1_HUMAN	2.44e-12	62.8
TRINITY_DN3988_c0_g1_i5.p1	sp|Q5VYJ5|MALR1_HUMAN	1.02e-11	60.8
TRINITY_DN3988_c0_g1_i5.p1	sp|Q5VYJ5|MALR1_HUMAN	1.24e-11	60.5
TRINITY_DN3988_c0_g1_i6.p1	sp|Q9BY79|MFRP_HUMAN	3.19e-15	68.9
TRINITY_DN3988_c0_g1_i8.p1	sp|Q9Y5Y6|ST14_HUMAN	1.05e-19	81.6
TRINITY_DN3988_c0_g1_i9.p1	sp|Q9Y5Y6|ST14_HUMAN	1.17e-20	80.9
TRINITY_DN40448_c0_g1_i1.p1	sp|Q868Z9|PPN_DROME	3.44e-11	53.5
TRINITY_DN40448_c0_g1_i1.p1	sp|Q868Z9|PPN_DROME	3.64e-11	53.1
TRINITY_DN40448_c0_g1_i1.p1	sp|Q868Z9|PPN_DROME	7.24e-11	52.4
TRINITY_DN404_c0_g1_i1.p1	sp|Q8K480|MFRP_MOUSE	4.76e-13	65.9
TRINITY_DN404_c0_g1_i3.p1	sp|Q8K480|MFRP_MOUSE	3.88e-13	65.9
TRINITY_DN404_c0_g1_i3.p1	sp|Q8K480|MFRP_MOUSE	7.78e-11	58.5
TRINITY_DN404_c0_g1_i5.p1	sp|Q8K480|MFRP_MOUSE	4.76e-13	65.9
TRINITY_DN404_c0_g1_i6.p1	sp|Q8K480|MFRP_MOUSE	4.76e-13	65.9
TRINITY_DN4074_c0_g1_i10.p1	sp|O95428|PPN_HUMAN	5.35e-13	70.1
TRINITY_DN4074_c0_g1_i4.p1	sp|O95428|PPN_HUMAN	2.57e-11	63.5
TRINITY_DN4074_c0_g1_i4.p1	sp|O95428|PPN_HUMAN	7.93e-11	62.0
TRINITY_DN4074_c0_g1_i9.p1	sp|O95428|PPN_HUMAN	5.35e-13	70.1
TRINITY_DN413_c0_g1_i1.p1	sp|O73683|A4_TETFL	8.03e-45	163
TRINITY_DN413_c0_g1_i1.p1	sp|O73683|A4_TETFL	1.88e-37	141
TRINITY_DN413_c0_g1_i5.p1	sp|O73683|A4_TETFL	2.23e-51	183
TRINITY_DN413_c0_g1_i5.p1	sp|O73683|A4_TETFL	8.24e-45	164
TRINITY_DN413_c0_g1_i6.p1	sp|O73683|A4_TETFL	8.03e-45	163
TRINITY_DN413_c0_g1_i6.p1	sp|O73683|A4_TETFL	1.88e-37	141
TRINITY_DN413_c0_g1_i7.p1	sp|O73683|A4_TETFL	8.03e-45	163
TRINITY_DN413_c0_g1_i7.p1	sp|O73683|A4_TETFL	1.88e-37	141
TRINITY_DN413_c0_g1_i8.p1	sp|O73683|A4_TETFL	2.23e-51	183
TRINITY_DN413_c0_g1_i8.p1	sp|O73683|A4_TETFL	8.24e-45	164
TRINITY_DN418_c0_g1_i11.p1	sp|P51559|BLI4_CAEEL	1.26e-130	408
TRINITY_DN418_c0_g1_i12.p1	sp|P51559|BLI4_CAEEL	4.54e-131	411
TRINITY_DN418_c0_g1_i6.p1	sp|P51559|BLI4_CAEEL	9.69e-126	401
TRINITY_DN418_c0_g1_i8.p1	sp|P51559|BLI4_CAEEL	4.85e-134	417
TRINITY_DN418_c0_g3_i1.p1	sp|P51559|BLI4_CAEEL	3.09e-133	414
TRINITY_DN4284_c0_g1_i4.p1	sp|Q8K480|MFRP_MOUSE	3.06e-14	68.9
TRINITY_DN4284_c0_g1_i6.p1	sp|Q8K480|MFRP_MOUSE	3.06e-14	68.9
TRINITY_DN4335_c0_g1_i3.p1	sp|O95428|PPN_HUMAN	2.93e-18	80.9
TRINITY_DN4335_c0_g1_i3.p1	sp|O95428|PPN_HUMAN	2.51e-12	62.4
TRINITY_DN4335_c0_g1_i5.p1	sp|Q9EPX2|PPN_MOUSE	3.48e-19	85.9
TRINITY_DN4335_c0_g1_i5.p1	sp|Q9EPX2|PPN_MOUSE	3.71e-18	82.4
TRINITY_DN4335_c0_g1_i5.p1	sp|Q9EPX2|PPN_MOUSE	6.34e-18	81.6
TRINITY_DN4335_c0_g1_i5.p1	sp|Q9EPX2|PPN_MOUSE	1.51e-15	74.3
TRINITY_DN4335_c0_g1_i6.p1	sp|O95428|PPN_HUMAN	3.82e-18	77.4
TRINITY_DN4335_c0_g1_i6.p1	sp|O95428|PPN_HUMAN	1.02e-11	58.5
TRINITY_DN4335_c0_g1_i7.p1	sp|Q9EPX2|PPN_MOUSE	2.11e-18	83.2
TRINITY_DN4335_c0_g1_i7.p1	sp|Q9EPX2|PPN_MOUSE	3.94e-18	82.0
TRINITY_DN4335_c0_g1_i7.p1	sp|Q9EPX2|PPN_MOUSE	5.48e-18	81.6
TRINITY_DN4335_c0_g1_i9.p1	sp|Q9EPX2|PPN_MOUSE	2.28e-11	57.8
TRINITY_DN4404_c0_g1_i1.p1	sp|Q5U405|TMPSD_MOUSE	7.09e-40	140
TRINITY_DN4430_c0_g2_i1.p1	sp|Q5VYJ5|MALR1_HUMAN	1.27e-22	98.2
TRINITY_DN4430_c0_g2_i2.p1	sp|Q5VYJ5|MALR1_HUMAN	1.27e-22	98.2
TRINITY_DN443_c1_g3_i1.p1	sp|P12111|CO6A3_HUMAN	5.43e-11	54.7
TRINITY_DN4469_c5_g1_i1.p1	sp|A0A072UTP9|CATB_MEDTR	1.49e-55	187
TRINITY_DN4687_c0_g1_i2.p1	sp|P15989|CO6A3_CHICK	5.73e-19	85.9
TRINITY_DN4687_c0_g1_i2.p1	sp|P15989|CO6A3_CHICK	8.91e-17	79.0
TRINITY_DN4687_c0_g1_i2.p1	sp|P15989|CO6A3_CHICK	1.71e-15	74.7
TRINITY_DN4687_c0_g1_i2.p1	sp|P15989|CO6A3_CHICK	7.28e-13	66.2
TRINITY_DN4687_c0_g1_i2.p1	sp|P15989|CO6A3_CHICK	2.14e-12	64.7
TRINITY_DN4687_c0_g1_i3.p1	sp|P15989|CO6A3_CHICK	5.73e-19	85.9
TRINITY_DN4687_c0_g1_i3.p1	sp|P15989|CO6A3_CHICK	8.91e-17	79.0
TRINITY_DN4687_c0_g1_i3.p1	sp|P15989|CO6A3_CHICK	1.71e-15	74.7
TRINITY_DN4687_c0_g1_i3.p1	sp|P15989|CO6A3_CHICK	7.28e-13	66.2
TRINITY_DN4687_c0_g1_i3.p1	sp|P15989|CO6A3_CHICK	2.14e-12	64.7
TRINITY_DN4709_c1_g1_i6.p2	sp|Q02388|CO7A1_HUMAN	8.76e-12	62.4
TRINITY_DN4749_c0_g1_i2.p1	sp|Q02388|CO7A1_HUMAN	7.85e-13	68.2
TRINITY_DN4749_c0_g1_i2.p1	sp|Q02388|CO7A1_HUMAN	8.18e-13	68.2
TRINITY_DN4749_c0_g1_i2.p1	sp|Q02388|CO7A1_HUMAN	1.38e-11	63.9
TRINITY_DN4749_c0_g1_i3.p1	sp|Q9EPX2|PPN_MOUSE	3.07e-12	65.9
TRINITY_DN4784_c1_g1_i1.p1	sp|Q9BYE2|TMPSD_HUMAN	2.09e-22	91.7
TRINITY_DN4784_c1_g1_i2.p1	sp|Q9Y5Y6|ST14_HUMAN	2.17e-19	82.8
TRINITY_DN47884_c0_g1_i1.p1	sp|Q868Z9|PPN_DROME	8.15e-13	66.2
TRINITY_DN4799_c1_g1_i1.p1	sp|Q9EPX2|PPN_MOUSE	1.03e-11	63.9
TRINITY_DN48094_c0_g1_i1.p1	sp|Q8K480|MFRP_MOUSE	8.53e-13	65.9
TRINITY_DN48202_c0_g1_i1.p1	sp|Q9EPX2|PPN_MOUSE	1.64e-15	68.9
TRINITY_DN48202_c0_g1_i1.p1	sp|Q9EPX2|PPN_MOUSE	4.01e-13	62.0
TRINITY_DN48202_c0_g1_i1.p1	sp|Q9EPX2|PPN_MOUSE	1.76e-12	60.1
TRINITY_DN482_c19_g1_i2.p1	sp|Q9BY79|MFRP_HUMAN	9.80e-21	91.3
TRINITY_DN482_c19_g1_i2.p1	sp|Q9BY79|MFRP_HUMAN	3.04e-13	67.4
TRINITY_DN482_c19_g1_i3.p1	sp|Q9BY79|MFRP_HUMAN	3.83e-21	88.6
TRINITY_DN482_c19_g1_i4.p1	sp|Q9BY79|MFRP_HUMAN	9.72e-21	91.3
TRINITY_DN482_c19_g1_i4.p1	sp|Q9BY79|MFRP_HUMAN	2.96e-13	67.4
TRINITY_DN482_c19_g1_i6.p1	sp|Q8K480|MFRP_MOUSE	1.75e-13	66.6
TRINITY_DN482_c19_g1_i7.p1	sp|Q9BY79|MFRP_HUMAN	1.11e-20	91.3
TRINITY_DN482_c19_g1_i7.p1	sp|Q9BY79|MFRP_HUMAN	3.04e-13	67.4
TRINITY_DN482_c1_g2_i1.p1	sp|P15989|CO6A3_CHICK	4.86e-18	77.0
TRINITY_DN482_c1_g2_i1.p1	sp|P15989|CO6A3_CHICK	2.16e-16	72.0
TRINITY_DN482_c1_g2_i1.p1	sp|P15989|CO6A3_CHICK	4.49e-13	62.4
TRINITY_DN482_c1_g2_i2.p1	sp|P15989|CO6A3_CHICK	4.86e-18	77.0
TRINITY_DN482_c1_g2_i2.p1	sp|P15989|CO6A3_CHICK	2.16e-16	72.0
TRINITY_DN482_c1_g2_i2.p1	sp|P15989|CO6A3_CHICK	4.49e-13	62.4
TRINITY_DN482_c1_g2_i3.p1	sp|P15989|CO6A3_CHICK	4.86e-18	77.0
TRINITY_DN482_c1_g2_i3.p1	sp|P15989|CO6A3_CHICK	2.16e-16	72.0
TRINITY_DN482_c1_g2_i3.p1	sp|P15989|CO6A3_CHICK	4.49e-13	62.4
TRINITY_DN482_c1_g2_i4.p1	sp|P15989|CO6A3_CHICK	4.86e-18	77.0
TRINITY_DN482_c1_g2_i4.p1	sp|P15989|CO6A3_CHICK	2.16e-16	72.0
TRINITY_DN482_c1_g2_i4.p1	sp|P15989|CO6A3_CHICK	4.49e-13	62.4
TRINITY_DN48433_c0_g1_i1.p2	sp|A2AJX4|MALR1_MOUSE	3.83e-14	60.8
TRINITY_DN485_c0_g1_i24.p1	sp|Q8K480|MFRP_MOUSE	7.05e-11	56.6
TRINITY_DN485_c0_g1_i27.p1	sp|Q8K480|MFRP_MOUSE	7.24e-11	56.6
TRINITY_DN4875_c0_g1_i1.p1	sp|P12111|CO6A3_HUMAN	6.53e-28	119
TRINITY_DN4875_c0_g1_i1.p1	sp|P12111|CO6A3_HUMAN	6.98e-22	99.0
TRINITY_DN4875_c0_g1_i1.p1	sp|P12111|CO6A3_HUMAN	8.69e-14	72.0
TRINITY_DN4875_c0_g1_i1.p1	sp|P12111|CO6A3_HUMAN	2.08e-13	70.9
TRINITY_DN4875_c0_g1_i13.p1	sp|P12111|CO6A3_HUMAN	4.71e-28	119
TRINITY_DN4875_c0_g1_i13.p1	sp|P12111|CO6A3_HUMAN	4.87e-22	99.4
TRINITY_DN4875_c0_g1_i13.p1	sp|P12111|CO6A3_HUMAN	6.82e-14	72.4
TRINITY_DN4875_c0_g1_i13.p1	sp|P12111|CO6A3_HUMAN	1.91e-13	70.9
TRINITY_DN4875_c0_g1_i8.p1	sp|P12111|CO6A3_HUMAN	6.64e-28	119
TRINITY_DN4875_c0_g1_i8.p1	sp|P12111|CO6A3_HUMAN	6.75e-22	99.0
TRINITY_DN4875_c0_g1_i8.p1	sp|P12111|CO6A3_HUMAN	8.05e-14	72.4
TRINITY_DN4875_c0_g1_i8.p1	sp|P12111|CO6A3_HUMAN	2.01e-13	70.9
TRINITY_DN489_c0_g1_i1.p1	sp|Q868Z9|PPN_DROME	3.53e-83	270
TRINITY_DN489_c0_g1_i1.p1	sp|Q868Z9|PPN_DROME	3.39e-79	259
TRINITY_DN489_c0_g1_i1.p1	sp|Q868Z9|PPN_DROME	3.42e-79	259
TRINITY_DN489_c0_g1_i1.p1	sp|Q868Z9|PPN_DROME	1.91e-76	251
TRINITY_DN489_c0_g1_i1.p1	sp|Q868Z9|PPN_DROME	4.34e-73	241
TRINITY_DN489_c0_g1_i1.p1	sp|Q868Z9|PPN_DROME	4.95e-52	180
TRINITY_DN489_c0_g1_i1.p1	sp|Q868Z9|PPN_DROME	4.42e-41	148
TRINITY_DN489_c0_g1_i2.p1	sp|Q868Z9|PPN_DROME	2.31e-62	207
TRINITY_DN489_c0_g1_i2.p1	sp|Q868Z9|PPN_DROME	4.26e-60	201
TRINITY_DN489_c0_g1_i2.p1	sp|Q868Z9|PPN_DROME	5.51e-57	192
TRINITY_DN489_c0_g1_i2.p1	sp|Q868Z9|PPN_DROME	2.31e-56	190
TRINITY_DN489_c0_g1_i2.p1	sp|Q868Z9|PPN_DROME	9.74e-54	182
TRINITY_DN489_c0_g1_i2.p1	sp|Q868Z9|PPN_DROME	1.28e-52	179
TRINITY_DN489_c0_g1_i2.p1	sp|Q868Z9|PPN_DROME	4.20e-45	157
TRINITY_DN489_c0_g1_i2.p1	sp|Q868Z9|PPN_DROME	1.02e-30	115
TRINITY_DN489_c0_g1_i2.p1	sp|Q868Z9|PPN_DROME	2.39e-30	114
TRINITY_DN489_c0_g1_i3.p1	sp|Q868Z9|PPN_DROME	1.82e-69	228
TRINITY_DN489_c0_g1_i3.p1	sp|Q868Z9|PPN_DROME	5.61e-68	224
TRINITY_DN489_c0_g1_i3.p1	sp|Q868Z9|PPN_DROME	1.37e-64	214
TRINITY_DN489_c0_g1_i3.p1	sp|Q868Z9|PPN_DROME	1.10e-61	206
TRINITY_DN489_c0_g1_i3.p1	sp|Q868Z9|PPN_DROME	4.70e-61	204
TRINITY_DN489_c0_g1_i3.p1	sp|Q868Z9|PPN_DROME	3.37e-60	202
TRINITY_DN489_c0_g1_i3.p1	sp|Q868Z9|PPN_DROME	1.39e-52	180
TRINITY_DN489_c0_g1_i3.p1	sp|Q868Z9|PPN_DROME	1.43e-39	142
TRINITY_DN489_c0_g1_i3.p1	sp|Q868Z9|PPN_DROME	4.90e-30	114
TRINITY_DN489_c0_g1_i4.p1	sp|Q6T269|VKT3_BITGA	6.94e-41	130
TRINITY_DN489_c0_g1_i4.p1	sp|Q6T269|VKT3_BITGA	1.23e-21	80.5
TRINITY_DN489_c0_g1_i4.p1	sp|Q6T269|VKT3_BITGA	1.16e-18	72.8
TRINITY_DN4906_c0_g1_i17.p1	sp|O95428|PPN_HUMAN	2.10e-18	80.9
TRINITY_DN4906_c0_g1_i17.p1	sp|O95428|PPN_HUMAN	4.34e-13	64.3
TRINITY_DN4906_c0_g1_i17.p1	sp|O95428|PPN_HUMAN	3.20e-12	61.6
TRINITY_DN4906_c0_g1_i2.p1	sp|Q9EPX2|PPN_MOUSE	4.80e-13	63.2
TRINITY_DN4906_c0_g1_i3.p1	sp|Q9EPX2|PPN_MOUSE	1.31e-13	65.5
TRINITY_DN4906_c0_g1_i30.p1	sp|O95428|PPN_HUMAN	1.14e-18	83.6
TRINITY_DN4906_c0_g1_i30.p1	sp|O95428|PPN_HUMAN	1.55e-18	83.2
TRINITY_DN4906_c0_g1_i30.p1	sp|O95428|PPN_HUMAN	2.38e-14	69.7
TRINITY_DN4906_c0_g1_i31.p1	sp|Q9EPX2|PPN_MOUSE	2.05e-13	63.2
TRINITY_DN4906_c0_g1_i31.p1	sp|Q9EPX2|PPN_MOUSE	9.51e-12	58.2
TRINITY_DN4912_c0_g1_i1.p1	sp|P15989|CO6A3_CHICK	5.15e-16	73.9
TRINITY_DN4912_c0_g1_i1.p1	sp|P15989|CO6A3_CHICK	1.51e-14	69.3
TRINITY_DN4912_c0_g1_i1.p1	sp|P15989|CO6A3_CHICK	5.40e-11	58.2
TRINITY_DN494_c1_g1_i1.p1	sp|Q868Z9|PPN_DROME	8.00e-14	70.5
TRINITY_DN494_c1_g1_i2.p1	sp|Q868Z9|PPN_DROME	7.74e-14	70.5
TRINITY_DN494_c1_g1_i4.p1	sp|Q868Z9|PPN_DROME	6.10e-14	70.9
TRINITY_DN496_c0_g2_i2.p1	sp|Q868Z9|PPN_DROME	3.63e-14	70.5
TRINITY_DN496_c0_g2_i6.p1	sp|Q868Z9|PPN_DROME	3.63e-14	70.5
TRINITY_DN496_c0_g2_i7.p1	sp|Q868Z9|PPN_DROME	2.59e-14	70.9
TRINITY_DN496_c0_g2_i7.p1	sp|Q868Z9|PPN_DROME	9.93e-11	59.3
TRINITY_DN49763_c0_g1_i1.p1	sp|A2AJX4|MALR1_MOUSE	2.84e-18	73.2
TRINITY_DN49763_c0_g1_i1.p1	sp|A2AJX4|MALR1_MOUSE	7.59e-14	60.5
TRINITY_DN497_c0_g1_i5.p1	sp|Q02388|CO7A1_HUMAN	2.30e-13	68.2
TRINITY_DN497_c0_g1_i5.p1	sp|Q02388|CO7A1_HUMAN	8.14e-12	63.2
TRINITY_DN49859_c0_g1_i1.p1	sp|P82968|MCPI_MELCP	4.38e-19	77.0
TRINITY_DN49859_c0_g1_i1.p1	sp|P82968|MCPI_MELCP	4.74e-14	63.2
TRINITY_DN49883_c0_g1_i1.p1	sp|M9PE65|AXO_DROME	7.16e-14	60.1
TRINITY_DN49_c10_g1_i2.p1	sp|P15989|CO6A3_CHICK	2.67e-18	87.4
TRINITY_DN49_c10_g1_i2.p1	sp|P15989|CO6A3_CHICK	2.85e-14	73.9
TRINITY_DN49_c10_g1_i2.p1	sp|P15989|CO6A3_CHICK	1.06e-13	72.0
TRINITY_DN49_c10_g1_i2.p1	sp|P15989|CO6A3_CHICK	3.16e-13	70.5
TRINITY_DN49_c10_g1_i2.p1	sp|P15989|CO6A3_CHICK	3.52e-13	70.5
TRINITY_DN49_c10_g1_i2.p1	sp|P15989|CO6A3_CHICK	1.82e-12	68.2
TRINITY_DN49_c10_g1_i2.p1	sp|P15989|CO6A3_CHICK	1.84e-11	64.7
TRINITY_DN49_c10_g1_i2.p1	sp|P15989|CO6A3_CHICK	2.03e-11	64.7
TRINITY_DN49_c10_g1_i4.p1	sp|P15989|CO6A3_CHICK	2.65e-18	87.4
TRINITY_DN49_c10_g1_i4.p1	sp|P15989|CO6A3_CHICK	2.78e-14	73.9
TRINITY_DN49_c10_g1_i4.p1	sp|P15989|CO6A3_CHICK	1.06e-13	72.0
TRINITY_DN49_c10_g1_i4.p1	sp|P15989|CO6A3_CHICK	3.24e-13	70.5
TRINITY_DN49_c10_g1_i4.p1	sp|P15989|CO6A3_CHICK	3.46e-13	70.5
TRINITY_DN49_c10_g1_i4.p1	sp|P15989|CO6A3_CHICK	1.82e-12	68.2
TRINITY_DN49_c10_g1_i4.p1	sp|P15989|CO6A3_CHICK	1.82e-11	64.7
TRINITY_DN49_c10_g1_i4.p1	sp|P15989|CO6A3_CHICK	2.10e-11	64.7
TRINITY_DN5014_c0_g2_i1.p1	sp|P86733|KCP_HALAI	4.51e-34	113
TRINITY_DN5034_c0_g1_i5.p1	sp|M9PE65|AXO_DROME	6.73e-27	114
TRINITY_DN5034_c0_g1_i5.p1	sp|M9PE65|AXO_DROME	2.49e-24	105
TRINITY_DN5034_c0_g1_i7.p1	sp|M9PE65|AXO_DROME	7.39e-27	114
TRINITY_DN5034_c0_g1_i7.p1	sp|M9PE65|AXO_DROME	2.24e-24	105
TRINITY_DN5045_c0_g1_i2.p1	sp|O95428|PPN_HUMAN	1.16e-11	62.4
TRINITY_DN5045_c0_g1_i4.p1	sp|O95428|PPN_HUMAN	4.56e-12	63.9
TRINITY_DN50565_c0_g1_i1.p1	sp|O95428|PPN_HUMAN	1.71e-13	63.2
TRINITY_DN50565_c0_g1_i1.p1	sp|O95428|PPN_HUMAN	3.26e-12	59.3
TRINITY_DN509_c0_g3_i1.p1	sp|Q8CB67|LRP11_MOUSE	1.24e-11	60.1
TRINITY_DN51007_c0_g1_i1.p1	sp|Q9BYE2|TMPSD_HUMAN	2.22e-26	98.6
TRINITY_DN5169_c0_g2_i1.p1	sp|Q63870|CO7A1_MOUSE	4.53e-15	72.0
TRINITY_DN5169_c0_g2_i1.p1	sp|Q63870|CO7A1_MOUSE	3.91e-13	65.9
TRINITY_DN5169_c0_g2_i1.p1	sp|Q63870|CO7A1_MOUSE	3.79e-12	62.8
TRINITY_DN5169_c0_g2_i1.p1	sp|Q63870|CO7A1_MOUSE	1.06e-11	61.2
TRINITY_DN5169_c0_g2_i1.p1	sp|Q63870|CO7A1_MOUSE	1.36e-11	60.8
TRINITY_DN5169_c0_g2_i1.p1	sp|Q63870|CO7A1_MOUSE	1.60e-11	60.8
TRINITY_DN5169_c0_g2_i1.p1	sp|Q63870|CO7A1_MOUSE	3.52e-11	59.7
TRINITY_DN5202_c0_g1_i1.p1	sp|Q868Z9|PPN_DROME	2.89e-21	90.5
TRINITY_DN5202_c0_g1_i11.p1	sp|O95428|PPN_HUMAN	4.64e-21	89.7
TRINITY_DN5202_c0_g1_i12.p1	sp|O95428|PPN_HUMAN	7.80e-48	176
TRINITY_DN5202_c0_g1_i12.p1	sp|O95428|PPN_HUMAN	5.96e-19	85.5
TRINITY_DN5202_c0_g1_i7.p1	sp|O95428|PPN_HUMAN	1.12e-42	159
TRINITY_DN5202_c0_g1_i7.p1	sp|O95428|PPN_HUMAN	4.32e-15	72.8
TRINITY_DN5202_c0_g1_i8.p1	sp|O95428|PPN_HUMAN	7.66e-48	176
TRINITY_DN5202_c0_g1_i8.p1	sp|O95428|PPN_HUMAN	6.27e-19	85.5
TRINITY_DN5202_c0_g2_i1.p1	sp|O95428|PPN_HUMAN	3.74e-22	95.1
TRINITY_DN5202_c0_g2_i1.p1	sp|O95428|PPN_HUMAN	3.17e-16	76.3
TRINITY_DN5202_c0_g2_i1.p1	sp|O95428|PPN_HUMAN	1.79e-13	67.4
TRINITY_DN521_c0_g1_i1.p1	sp|A0A0C3VJP4|SCP1_MEDTR	8.89e-30	115
TRINITY_DN532_c0_g1_i2.p1	sp|Q9EPX2|PPN_MOUSE	8.41e-16	68.6
TRINITY_DN532_c0_g1_i2.p1	sp|Q9EPX2|PPN_MOUSE	1.03e-12	59.7
TRINITY_DN532_c0_g1_i2.p1	sp|Q9EPX2|PPN_MOUSE	1.77e-12	58.9
TRINITY_DN532_c1_g1_i2.p1	sp|P12111|CO6A3_HUMAN	2.21e-19	82.0
TRINITY_DN532_c1_g1_i2.p1	sp|P12111|CO6A3_HUMAN	3.26e-11	57.8
TRINITY_DN532_c1_g1_i2.p1	sp|P12111|CO6A3_HUMAN	6.22e-11	56.6
TRINITY_DN532_c1_g1_i4.p1	sp|P12111|CO6A3_HUMAN	3.20e-11	56.6
TRINITY_DN532_c1_g1_i6.p1	sp|P12111|CO6A3_HUMAN	4.33e-12	58.9
TRINITY_DN532_c1_g1_i8.p1	sp|P12111|CO6A3_HUMAN	3.68e-18	78.6
TRINITY_DN532_c1_g1_i8.p1	sp|P12111|CO6A3_HUMAN	4.70e-11	57.4
TRINITY_DN5384_c0_g2_i3.p1	sp|P15989|CO6A3_CHICK	3.04e-15	72.0
TRINITY_DN5384_c0_g2_i3.p1	sp|P15989|CO6A3_CHICK	2.13e-13	66.2
TRINITY_DN5384_c0_g2_i3.p1	sp|P15989|CO6A3_CHICK	9.61e-11	57.8
TRINITY_DN5384_c0_g2_i4.p1	sp|P15989|CO6A3_CHICK	3.20e-15	71.6
TRINITY_DN5384_c0_g2_i4.p1	sp|P15989|CO6A3_CHICK	2.23e-13	65.9
TRINITY_DN5384_c0_g2_i4.p1	sp|P15989|CO6A3_CHICK	9.26e-11	57.8
TRINITY_DN5384_c0_g2_i5.p1	sp|P15989|CO6A3_CHICK	3.71e-15	71.6
TRINITY_DN5384_c0_g2_i5.p1	sp|P15989|CO6A3_CHICK	2.24e-13	66.2
TRINITY_DN5384_c0_g2_i7.p1	sp|P15989|CO6A3_CHICK	6.18e-16	72.8
TRINITY_DN5384_c0_g2_i7.p1	sp|P15989|CO6A3_CHICK	1.02e-13	65.9
TRINITY_DN5384_c0_g2_i7.p1	sp|P15989|CO6A3_CHICK	3.50e-11	58.2
TRINITY_DN5533_c0_g1_i11.p1	sp|P12111|CO6A3_HUMAN	2.59e-12	60.8
TRINITY_DN5533_c0_g1_i11.p1	sp|P12111|CO6A3_HUMAN	9.12e-11	56.2
TRINITY_DN5533_c0_g1_i12.p1	sp|P12111|CO6A3_HUMAN	2.59e-12	60.8
TRINITY_DN5533_c0_g1_i12.p1	sp|P12111|CO6A3_HUMAN	9.12e-11	56.2
TRINITY_DN5533_c0_g1_i14.p1	sp|P12111|CO6A3_HUMAN	2.59e-12	60.8
TRINITY_DN5533_c0_g1_i14.p1	sp|P12111|CO6A3_HUMAN	9.12e-11	56.2
TRINITY_DN5533_c0_g1_i7.p1	sp|P12111|CO6A3_HUMAN	1.53e-12	61.6
TRINITY_DN5533_c0_g1_i7.p1	sp|P12111|CO6A3_HUMAN	2.85e-11	57.8
TRINITY_DN5533_c0_g1_i7.p1	sp|P12111|CO6A3_HUMAN	7.40e-11	56.6
TRINITY_DN5533_c0_g1_i8.p1	sp|P12111|CO6A3_HUMAN	2.59e-12	60.8
TRINITY_DN5533_c0_g1_i8.p1	sp|P12111|CO6A3_HUMAN	9.12e-11	56.2
TRINITY_DN5603_c0_g1_i1.p1	sp|Q8K480|MFRP_MOUSE	3.96e-13	65.5
TRINITY_DN5603_c0_g1_i3.p1	sp|Q8K480|MFRP_MOUSE	3.96e-13	65.5
TRINITY_DN5622_c0_g2_i3.p1	sp|Q9UI42|CBPA4_HUMAN	2.64e-11	61.6
TRINITY_DN5622_c0_g2_i5.p1	sp|Q9UI42|CBPA4_HUMAN	2.64e-11	61.6
TRINITY_DN572_c0_g1_i1.p1	sp|W4VSH9|VKT1_TRILK	1.07e-25	92.4
TRINITY_DN572_c0_g1_i1.p1	sp|W4VSH9|VKT1_TRILK	5.18e-14	61.6
TRINITY_DN5764_c0_g1_i1.p2	sp|Q9Y5Y6|ST14_HUMAN	3.60e-23	97.1
TRINITY_DN5764_c0_g1_i1.p2	sp|Q9Y5Y6|ST14_HUMAN	1.44e-16	76.6
TRINITY_DN5764_c0_g1_i2.p2	sp|Q9Y5Y6|ST14_HUMAN	3.60e-23	97.1
TRINITY_DN5764_c0_g1_i2.p2	sp|Q9Y5Y6|ST14_HUMAN	1.44e-16	76.6
TRINITY_DN5854_c3_g1_i1.p1	sp|O95428|PPN_HUMAN	7.97e-15	73.2
TRINITY_DN5854_c3_g1_i2.p1	sp|O95428|PPN_HUMAN	7.97e-15	73.2
TRINITY_DN5936_c2_g1_i1.p1	sp|A0A072UTP9|CATB_MEDTR	1.71e-34	124
TRINITY_DN596_c0_g1_i1.p1	sp|P12111|CO6A3_HUMAN	1.14e-61	227
TRINITY_DN596_c0_g1_i1.p1	sp|P12111|CO6A3_HUMAN	3.34e-55	206
TRINITY_DN596_c0_g1_i1.p1	sp|P12111|CO6A3_HUMAN	6.23e-52	195
TRINITY_DN596_c0_g1_i1.p1	sp|P12111|CO6A3_HUMAN	7.31e-45	172
TRINITY_DN596_c0_g1_i2.p1	sp|P15989|CO6A3_CHICK	1.17e-43	167
TRINITY_DN596_c0_g1_i2.p1	sp|P15989|CO6A3_CHICK	5.18e-39	152
TRINITY_DN596_c0_g1_i2.p1	sp|P15989|CO6A3_CHICK	2.33e-36	143
TRINITY_DN596_c0_g1_i2.p1	sp|P15989|CO6A3_CHICK	1.09e-30	125
TRINITY_DN596_c0_g1_i2.p1	sp|P15989|CO6A3_CHICK	7.51e-29	119
TRINITY_DN596_c0_g1_i2.p1	sp|P15989|CO6A3_CHICK	5.80e-26	109
TRINITY_DN596_c0_g1_i2.p1	sp|P15989|CO6A3_CHICK	1.30e-22	98.6
TRINITY_DN596_c0_g1_i2.p2	sp|P12111|CO6A3_HUMAN	6.27e-19	84.0
TRINITY_DN596_c0_g1_i2.p2	sp|P12111|CO6A3_HUMAN	1.23e-15	73.6
TRINITY_DN596_c0_g1_i2.p2	sp|P12111|CO6A3_HUMAN	2.99e-14	69.3
TRINITY_DN596_c0_g1_i2.p2	sp|P12111|CO6A3_HUMAN	5.01e-12	62.0
TRINITY_DN596_c0_g1_i2.p2	sp|P12111|CO6A3_HUMAN	7.97e-11	58.2
TRINITY_DN596_c0_g1_i7.p2	sp|P12111|CO6A3_HUMAN	6.27e-19	84.0
TRINITY_DN596_c0_g1_i7.p2	sp|P12111|CO6A3_HUMAN	1.23e-15	73.6
TRINITY_DN596_c0_g1_i7.p2	sp|P12111|CO6A3_HUMAN	2.99e-14	69.3
TRINITY_DN596_c0_g1_i7.p2	sp|P12111|CO6A3_HUMAN	5.01e-12	62.0
TRINITY_DN596_c0_g1_i7.p2	sp|P12111|CO6A3_HUMAN	7.97e-11	58.2
TRINITY_DN596_c0_g1_i7.p1	sp|P12111|CO6A3_HUMAN	5.26e-37	144
TRINITY_DN596_c0_g1_i7.p1	sp|P12111|CO6A3_HUMAN	9.86e-34	134
TRINITY_DN596_c0_g1_i7.p1	sp|P12111|CO6A3_HUMAN	1.25e-33	133
TRINITY_DN596_c0_g1_i7.p1	sp|P12111|CO6A3_HUMAN	2.23e-30	123
TRINITY_DN596_c0_g1_i7.p1	sp|P12111|CO6A3_HUMAN	6.52e-24	102
TRINITY_DN596_c0_g1_i7.p3	sp|Q2UY09|COSA1_HUMAN	6.94e-13	60.1
TRINITY_DN596_c0_g2_i2.p1	sp|P15989|CO6A3_CHICK	1.17e-43	167
TRINITY_DN596_c0_g2_i2.p1	sp|P15989|CO6A3_CHICK	5.18e-39	152
TRINITY_DN596_c0_g2_i2.p1	sp|P15989|CO6A3_CHICK	2.33e-36	143
TRINITY_DN596_c0_g2_i2.p1	sp|P15989|CO6A3_CHICK	1.09e-30	125
TRINITY_DN596_c0_g2_i2.p1	sp|P15989|CO6A3_CHICK	7.51e-29	119
TRINITY_DN596_c0_g2_i2.p1	sp|P15989|CO6A3_CHICK	5.80e-26	109
TRINITY_DN596_c0_g2_i2.p1	sp|P15989|CO6A3_CHICK	1.30e-22	98.6
TRINITY_DN596_c0_g2_i2.p2	sp|P12111|CO6A3_HUMAN	7.75e-19	83.6
TRINITY_DN596_c0_g2_i2.p2	sp|P12111|CO6A3_HUMAN	1.52e-15	73.2
TRINITY_DN596_c0_g2_i2.p2	sp|P12111|CO6A3_HUMAN	3.88e-14	68.9
TRINITY_DN596_c0_g2_i2.p2	sp|P12111|CO6A3_HUMAN	5.19e-12	62.0
TRINITY_DN596_c0_g2_i2.p2	sp|P12111|CO6A3_HUMAN	8.18e-11	58.2
TRINITY_DN596_c0_g2_i3.p1	sp|P12111|CO6A3_HUMAN	1.70e-61	226
TRINITY_DN596_c0_g2_i3.p1	sp|P12111|CO6A3_HUMAN	5.11e-55	205
TRINITY_DN596_c0_g2_i3.p1	sp|P12111|CO6A3_HUMAN	9.77e-52	194
TRINITY_DN596_c0_g2_i3.p1	sp|P12111|CO6A3_HUMAN	9.18e-45	172
TRINITY_DN596_c0_g2_i4.p2	sp|P12111|CO6A3_HUMAN	7.75e-19	83.6
TRINITY_DN596_c0_g2_i4.p2	sp|P12111|CO6A3_HUMAN	1.52e-15	73.2
TRINITY_DN596_c0_g2_i4.p2	sp|P12111|CO6A3_HUMAN	3.88e-14	68.9
TRINITY_DN596_c0_g2_i4.p2	sp|P12111|CO6A3_HUMAN	5.19e-12	62.0
TRINITY_DN596_c0_g2_i4.p2	sp|P12111|CO6A3_HUMAN	8.18e-11	58.2
TRINITY_DN596_c0_g2_i4.p1	sp|P15989|CO6A3_CHICK	1.17e-43	167
TRINITY_DN596_c0_g2_i4.p1	sp|P15989|CO6A3_CHICK	5.18e-39	152
TRINITY_DN596_c0_g2_i4.p1	sp|P15989|CO6A3_CHICK	2.33e-36	143
TRINITY_DN596_c0_g2_i4.p1	sp|P15989|CO6A3_CHICK	1.09e-30	125
TRINITY_DN596_c0_g2_i4.p1	sp|P15989|CO6A3_CHICK	7.51e-29	119
TRINITY_DN596_c0_g2_i4.p1	sp|P15989|CO6A3_CHICK	5.80e-26	109
TRINITY_DN596_c0_g2_i4.p1	sp|P15989|CO6A3_CHICK	1.30e-22	98.6
TRINITY_DN6038_c0_g1_i1.p1	sp|Q9Y5Y6|ST14_HUMAN	1.28e-36	130
TRINITY_DN6038_c0_g1_i11.p1	sp|Q9Y5Y6|ST14_HUMAN	2.05e-44	156
TRINITY_DN6038_c0_g1_i12.p1	sp|Q9Y5Y6|ST14_HUMAN	1.14e-36	130
TRINITY_DN6038_c0_g1_i13.p1	sp|Q9Y5Y6|ST14_HUMAN	3.33e-46	160
TRINITY_DN6038_c0_g1_i14.p1	sp|Q9Y5Y6|ST14_HUMAN	3.76e-46	160
TRINITY_DN6038_c0_g1_i17.p1	sp|Q9Y5Y6|ST14_HUMAN	9.46e-46	160
TRINITY_DN6038_c0_g1_i27.p1	sp|Q9Y5Y6|ST14_HUMAN	7.97e-46	159
TRINITY_DN6038_c0_g1_i4.p1	sp|Q9Y5Y6|ST14_HUMAN	6.65e-46	160
TRINITY_DN6038_c0_g1_i5.p1	sp|Q9Y5Y6|ST14_HUMAN	2.16e-44	155
TRINITY_DN6038_c0_g1_i6.p1	sp|Q9Y5Y6|ST14_HUMAN	1.68e-46	161
TRINITY_DN6038_c0_g1_i9.p1	sp|Q9Y5Y6|ST14_HUMAN	1.54e-36	129
TRINITY_DN603_c0_g1_i1.p1	sp|A0A072UTP9|CATB_MEDTR	1.00e-32	121
TRINITY_DN604_c0_g1_i1.p1	sp|Q63870|CO7A1_MOUSE	6.33e-15	66.6
TRINITY_DN604_c0_g1_i12.p1	sp|Q63870|CO7A1_MOUSE	9.33e-15	67.0
TRINITY_DN604_c0_g1_i5.p1	sp|Q63870|CO7A1_MOUSE	6.33e-15	66.6
TRINITY_DN604_c0_g1_i9.p1	sp|Q02388|CO7A1_HUMAN	7.93e-11	57.8
TRINITY_DN60966_c0_g1_i1.p1	sp|P51559|BLI4_CAEEL	1.02e-94	292
TRINITY_DN61379_c0_g1_i1.p1	sp|Q8K480|MFRP_MOUSE	7.44e-13	57.8
TRINITY_DN6138_c0_g1_i10.p1	sp|Q6NUX0|WFKN_DANRE	9.48e-11	59.3
TRINITY_DN6138_c0_g1_i2.p1	sp|Q6NUX0|WFKN_DANRE	4.62e-11	60.5
TRINITY_DN61578_c0_g1_i1.p1	sp|Q8K480|MFRP_MOUSE	1.33e-18	81.6
TRINITY_DN61690_c0_g1_i1.p1	sp|P35030|TRY3_HUMAN	6.39e-34	126
TRINITY_DN61700_c0_g1_i1.p1	sp|Q8K480|MFRP_MOUSE	1.13e-14	67.8
TRINITY_DN61700_c0_g1_i1.p1	sp|Q8K480|MFRP_MOUSE	4.98e-12	59.7
TRINITY_DN61880_c0_g1_i1.p1	sp|O95428|PPN_HUMAN	2.30e-60	218
TRINITY_DN62299_c0_g1_i1.p1	sp|Q5VYJ5|MALR1_HUMAN	1.77e-21	87.0
TRINITY_DN62299_c0_g1_i1.p1	sp|Q5VYJ5|MALR1_HUMAN	2.04e-13	63.2
TRINITY_DN62299_c0_g1_i1.p1	sp|Q5VYJ5|MALR1_HUMAN	3.85e-12	59.3
TRINITY_DN6263_c1_g1_i13.p1	sp|Q8K480|MFRP_MOUSE	3.10e-14	65.1
TRINITY_DN6263_c1_g1_i4.p1	sp|Q9BY79|MFRP_HUMAN	5.02e-14	66.2
TRINITY_DN633_c0_g1_i1.p1	sp|Q9LT78|RD21C_ARATH	8.83e-33	121
TRINITY_DN63796_c0_g1_i1.p1	sp|Q02388|CO7A1_HUMAN	6.68e-11	55.1
TRINITY_DN637_c1_g2_i1.p1	sp|O95428|PPN_HUMAN	4.10e-13	65.9
TRINITY_DN637_c1_g2_i2.p1	sp|O95428|PPN_HUMAN	4.27e-13	65.9
TRINITY_DN6595_c0_g1_i1.p1	sp|P00742|FA10_HUMAN	2.14e-40	140
TRINITY_DN6636_c2_g1_i1.p1	sp|Q9EPX2|PPN_MOUSE	2.59e-91	313
TRINITY_DN668_c0_g1_i1.p1	sp|A0A072UTP9|CATB_MEDTR	9.67e-29	108
TRINITY_DN668_c0_g1_i2.p1	sp|A0A072UTP9|CATB_MEDTR	9.67e-29	108
TRINITY_DN668_c0_g1_i3.p1	sp|A0A072UTP9|CATB_MEDTR	9.67e-29	108
TRINITY_DN668_c0_g1_i4.p1	sp|A0A072UTP9|CATB_MEDTR	9.67e-29	108
TRINITY_DN668_c0_g1_i5.p1	sp|A0A072UTP9|CATB_MEDTR	9.67e-29	108
TRINITY_DN668_c0_g1_i6.p1	sp|A0A072UTP9|CATB_MEDTR	9.67e-29	108
TRINITY_DN6695_c0_g1_i3.p1	sp|P82968|MCPI_MELCP	8.27e-11	54.7
TRINITY_DN6695_c0_g1_i7.p1	sp|P82968|MCPI_MELCP	2.35e-11	56.2
TRINITY_DN6702_c2_g1_i1.p1	sp|Q9Y5Y6|ST14_HUMAN	2.15e-21	93.6
TRINITY_DN67655_c0_g1_i1.p1	sp|Q63870|CO7A1_MOUSE	2.88e-15	65.1
TRINITY_DN6896_c0_g1_i1.p1	sp|Q9BYE2|TMPSD_HUMAN	3.69e-51	176
TRINITY_DN6896_c0_g1_i2.p1	sp|Q9BYE2|TMPSD_HUMAN	3.69e-51	176
TRINITY_DN6964_c0_g1_i3.p1	sp|P82968|MCPI_MELCP	1.39e-22	89.4
TRINITY_DN6964_c0_g1_i3.p1	sp|P82968|MCPI_MELCP	4.90e-17	73.6
TRINITY_DN6964_c0_g1_i4.p1	sp|P82968|MCPI_MELCP	4.27e-26	101
TRINITY_DN6964_c0_g1_i4.p1	sp|P82968|MCPI_MELCP	2.41e-21	87.8
TRINITY_DN6964_c0_g1_i8.p1	sp|P82968|MCPI_MELCP	3.38e-22	88.6
TRINITY_DN6964_c0_g1_i8.p1	sp|P82968|MCPI_MELCP	6.61e-17	73.2
TRINITY_DN6964_c0_g2_i5.p1	sp|P82968|MCPI_MELCP	2.99e-26	101
TRINITY_DN6964_c0_g2_i5.p1	sp|P82968|MCPI_MELCP	1.18e-21	88.2
TRINITY_DN6964_c0_g2_i6.p1	sp|P82968|MCPI_MELCP	2.61e-22	88.6
TRINITY_DN6964_c0_g2_i6.p1	sp|P82968|MCPI_MELCP	1.11e-16	72.4
TRINITY_DN6964_c0_g2_i9.p1	sp|P82968|MCPI_MELCP	3.43e-26	101
TRINITY_DN6964_c0_g2_i9.p1	sp|P82968|MCPI_MELCP	1.32e-21	88.2
TRINITY_DN6968_c1_g3_i1.p1	sp|Q5U405|TMPSD_MOUSE	1.41e-31	117
TRINITY_DN6991_c1_g1_i1.p1	sp|Q9Y5Y6|ST14_HUMAN	1.87e-46	174
TRINITY_DN6991_c1_g1_i1.p1	sp|Q9Y5Y6|ST14_HUMAN	2.32e-21	94.0
TRINITY_DN6991_c1_g1_i1.p1	sp|Q9Y5Y6|ST14_HUMAN	8.87e-16	75.9
TRINITY_DN6991_c1_g1_i2.p1	sp|Q9Y5Y6|ST14_HUMAN	1.50e-36	142
TRINITY_DN6991_c1_g1_i2.p1	sp|Q9Y5Y6|ST14_HUMAN	2.31e-21	94.0
TRINITY_DN6991_c1_g1_i2.p1	sp|Q9Y5Y6|ST14_HUMAN	1.84e-15	74.7
TRINITY_DN6991_c1_g1_i3.p1	sp|Q9Y5Y6|ST14_HUMAN	1.50e-36	142
TRINITY_DN6991_c1_g1_i3.p1	sp|Q9Y5Y6|ST14_HUMAN	2.31e-21	94.0
TRINITY_DN6991_c1_g1_i3.p1	sp|Q9Y5Y6|ST14_HUMAN	1.84e-15	74.7
TRINITY_DN6991_c1_g1_i4.p1	sp|Q9Y5Y6|ST14_HUMAN	1.49e-32	129
TRINITY_DN6991_c1_g1_i4.p1	sp|Q9Y5Y6|ST14_HUMAN	2.16e-21	94.0
TRINITY_DN6991_c1_g1_i4.p1	sp|Q9Y5Y6|ST14_HUMAN	1.53e-15	75.1
TRINITY_DN6991_c1_g1_i7.p1	sp|P00742|FA10_HUMAN	2.93e-28	112
TRINITY_DN6991_c1_g1_i7.p2	sp|Q8K480|MFRP_MOUSE	2.90e-11	53.9
TRINITY_DN6991_c1_g1_i7.p2	sp|Q8K480|MFRP_MOUSE	5.38e-11	53.1
TRINITY_DN6995_c1_g1_i1.p1	sp|Q5VYJ5|MALR1_HUMAN	0.0	1026
TRINITY_DN6995_c1_g1_i1.p1	sp|Q5VYJ5|MALR1_HUMAN	0.0	948
TRINITY_DN6995_c1_g1_i1.p1	sp|Q5VYJ5|MALR1_HUMAN	0.0	883
TRINITY_DN6995_c1_g1_i1.p1	sp|Q5VYJ5|MALR1_HUMAN	0.0	818
TRINITY_DN6995_c1_g1_i1.p1	sp|Q5VYJ5|MALR1_HUMAN	0.0	728
TRINITY_DN6995_c1_g1_i1.p1	sp|Q5VYJ5|MALR1_HUMAN	0.0	684
TRINITY_DN6995_c1_g1_i1.p1	sp|Q5VYJ5|MALR1_HUMAN	0.0	668
TRINITY_DN6995_c1_g1_i1.p1	sp|Q5VYJ5|MALR1_HUMAN	0.0	645
TRINITY_DN6995_c1_g1_i1.p1	sp|Q5VYJ5|MALR1_HUMAN	4.50e-177	600
TRINITY_DN6995_c1_g1_i1.p1	sp|Q5VYJ5|MALR1_HUMAN	5.80e-160	547
TRINITY_DN6995_c1_g1_i1.p1	sp|Q5VYJ5|MALR1_HUMAN	2.33e-141	489
TRINITY_DN6995_c1_g1_i1.p1	sp|Q5VYJ5|MALR1_HUMAN	3.38e-115	405
TRINITY_DN6995_c1_g1_i1.p1	sp|Q5VYJ5|MALR1_HUMAN	4.08e-28	119
TRINITY_DN6995_c1_g1_i1.p1	sp|Q5VYJ5|MALR1_HUMAN	1.15e-26	115
TRINITY_DN6995_c1_g1_i1.p1	sp|Q5VYJ5|MALR1_HUMAN	3.57e-25	110
TRINITY_DN6995_c1_g1_i1.p1	sp|Q5VYJ5|MALR1_HUMAN	7.36e-23	102
TRINITY_DN6995_c1_g1_i1.p1	sp|Q5VYJ5|MALR1_HUMAN	2.11e-18	87.8
TRINITY_DN6995_c1_g1_i1.p1	sp|Q5VYJ5|MALR1_HUMAN	4.02e-14	73.6
TRINITY_DN6995_c1_g1_i1.p1	sp|Q5VYJ5|MALR1_HUMAN	4.02e-12	67.0
TRINITY_DN6995_c1_g1_i11.p1	sp|Q5VYJ5|MALR1_HUMAN	0.0	1026
TRINITY_DN6995_c1_g1_i11.p1	sp|Q5VYJ5|MALR1_HUMAN	0.0	948
TRINITY_DN6995_c1_g1_i11.p1	sp|Q5VYJ5|MALR1_HUMAN	0.0	883
TRINITY_DN6995_c1_g1_i11.p1	sp|Q5VYJ5|MALR1_HUMAN	0.0	818
TRINITY_DN6995_c1_g1_i11.p1	sp|Q5VYJ5|MALR1_HUMAN	0.0	728
TRINITY_DN6995_c1_g1_i11.p1	sp|Q5VYJ5|MALR1_HUMAN	0.0	684
TRINITY_DN6995_c1_g1_i11.p1	sp|Q5VYJ5|MALR1_HUMAN	0.0	668
TRINITY_DN6995_c1_g1_i11.p1	sp|Q5VYJ5|MALR1_HUMAN	0.0	645
TRINITY_DN6995_c1_g1_i11.p1	sp|Q5VYJ5|MALR1_HUMAN	4.50e-177	600
TRINITY_DN6995_c1_g1_i11.p1	sp|Q5VYJ5|MALR1_HUMAN	5.80e-160	547
TRINITY_DN6995_c1_g1_i11.p1	sp|Q5VYJ5|MALR1_HUMAN	2.33e-141	489
TRINITY_DN6995_c1_g1_i11.p1	sp|Q5VYJ5|MALR1_HUMAN	3.38e-115	405
TRINITY_DN6995_c1_g1_i11.p1	sp|Q5VYJ5|MALR1_HUMAN	4.08e-28	119
TRINITY_DN6995_c1_g1_i11.p1	sp|Q5VYJ5|MALR1_HUMAN	1.15e-26	115
TRINITY_DN6995_c1_g1_i11.p1	sp|Q5VYJ5|MALR1_HUMAN	3.57e-25	110
TRINITY_DN6995_c1_g1_i11.p1	sp|Q5VYJ5|MALR1_HUMAN	7.36e-23	102
TRINITY_DN6995_c1_g1_i11.p1	sp|Q5VYJ5|MALR1_HUMAN	2.11e-18	87.8
TRINITY_DN6995_c1_g1_i11.p1	sp|Q5VYJ5|MALR1_HUMAN	4.02e-14	73.6
TRINITY_DN6995_c1_g1_i11.p1	sp|Q5VYJ5|MALR1_HUMAN	4.02e-12	67.0
TRINITY_DN6995_c1_g1_i2.p1	sp|Q5VYJ5|MALR1_HUMAN	0.0	1026
TRINITY_DN6995_c1_g1_i2.p1	sp|Q5VYJ5|MALR1_HUMAN	0.0	948
TRINITY_DN6995_c1_g1_i2.p1	sp|Q5VYJ5|MALR1_HUMAN	0.0	883
TRINITY_DN6995_c1_g1_i2.p1	sp|Q5VYJ5|MALR1_HUMAN	0.0	818
TRINITY_DN6995_c1_g1_i2.p1	sp|Q5VYJ5|MALR1_HUMAN	0.0	728
TRINITY_DN6995_c1_g1_i2.p1	sp|Q5VYJ5|MALR1_HUMAN	0.0	684
TRINITY_DN6995_c1_g1_i2.p1	sp|Q5VYJ5|MALR1_HUMAN	0.0	668
TRINITY_DN6995_c1_g1_i2.p1	sp|Q5VYJ5|MALR1_HUMAN	0.0	645
TRINITY_DN6995_c1_g1_i2.p1	sp|Q5VYJ5|MALR1_HUMAN	4.50e-177	600
TRINITY_DN6995_c1_g1_i2.p1	sp|Q5VYJ5|MALR1_HUMAN	5.80e-160	547
TRINITY_DN6995_c1_g1_i2.p1	sp|Q5VYJ5|MALR1_HUMAN	2.33e-141	489
TRINITY_DN6995_c1_g1_i2.p1	sp|Q5VYJ5|MALR1_HUMAN	3.38e-115	405
TRINITY_DN6995_c1_g1_i2.p1	sp|Q5VYJ5|MALR1_HUMAN	4.08e-28	119
TRINITY_DN6995_c1_g1_i2.p1	sp|Q5VYJ5|MALR1_HUMAN	1.15e-26	115
TRINITY_DN6995_c1_g1_i2.p1	sp|Q5VYJ5|MALR1_HUMAN	3.57e-25	110
TRINITY_DN6995_c1_g1_i2.p1	sp|Q5VYJ5|MALR1_HUMAN	7.36e-23	102
TRINITY_DN6995_c1_g1_i2.p1	sp|Q5VYJ5|MALR1_HUMAN	2.11e-18	87.8
TRINITY_DN6995_c1_g1_i2.p1	sp|Q5VYJ5|MALR1_HUMAN	4.02e-14	73.6
TRINITY_DN6995_c1_g1_i2.p1	sp|Q5VYJ5|MALR1_HUMAN	4.02e-12	67.0
TRINITY_DN6995_c1_g1_i8.p1	sp|Q5VYJ5|MALR1_HUMAN	0.0	1026
TRINITY_DN6995_c1_g1_i8.p1	sp|Q5VYJ5|MALR1_HUMAN	0.0	948
TRINITY_DN6995_c1_g1_i8.p1	sp|Q5VYJ5|MALR1_HUMAN	0.0	883
TRINITY_DN6995_c1_g1_i8.p1	sp|Q5VYJ5|MALR1_HUMAN	0.0	818
TRINITY_DN6995_c1_g1_i8.p1	sp|Q5VYJ5|MALR1_HUMAN	0.0	728
TRINITY_DN6995_c1_g1_i8.p1	sp|Q5VYJ5|MALR1_HUMAN	0.0	684
TRINITY_DN6995_c1_g1_i8.p1	sp|Q5VYJ5|MALR1_HUMAN	0.0	668
TRINITY_DN6995_c1_g1_i8.p1	sp|Q5VYJ5|MALR1_HUMAN	0.0	645
TRINITY_DN6995_c1_g1_i8.p1	sp|Q5VYJ5|MALR1_HUMAN	4.50e-177	600
TRINITY_DN6995_c1_g1_i8.p1	sp|Q5VYJ5|MALR1_HUMAN	5.80e-160	547
TRINITY_DN6995_c1_g1_i8.p1	sp|Q5VYJ5|MALR1_HUMAN	2.33e-141	489
TRINITY_DN6995_c1_g1_i8.p1	sp|Q5VYJ5|MALR1_HUMAN	3.38e-115	405
TRINITY_DN6995_c1_g1_i8.p1	sp|Q5VYJ5|MALR1_HUMAN	4.08e-28	119
TRINITY_DN6995_c1_g1_i8.p1	sp|Q5VYJ5|MALR1_HUMAN	1.15e-26	115
TRINITY_DN6995_c1_g1_i8.p1	sp|Q5VYJ5|MALR1_HUMAN	3.57e-25	110
TRINITY_DN6995_c1_g1_i8.p1	sp|Q5VYJ5|MALR1_HUMAN	7.36e-23	102
TRINITY_DN6995_c1_g1_i8.p1	sp|Q5VYJ5|MALR1_HUMAN	2.11e-18	87.8
TRINITY_DN6995_c1_g1_i8.p1	sp|Q5VYJ5|MALR1_HUMAN	4.02e-14	73.6
TRINITY_DN6995_c1_g1_i8.p1	sp|Q5VYJ5|MALR1_HUMAN	4.02e-12	67.0
TRINITY_DN7016_c0_g1_i1.p1	sp|A2AJX4|MALR1_MOUSE	5.41e-11	61.2
TRINITY_DN702_c0_g1_i1.p1	sp|P12111|CO6A3_HUMAN	1.62e-12	61.6
TRINITY_DN702_c0_g1_i1.p1	sp|P12111|CO6A3_HUMAN	9.23e-11	56.2
TRINITY_DN702_c0_g1_i11.p1	sp|P12111|CO6A3_HUMAN	1.24e-12	62.0
TRINITY_DN702_c0_g1_i11.p1	sp|P12111|CO6A3_HUMAN	7.23e-11	56.6
TRINITY_DN702_c0_g1_i12.p1	sp|P12111|CO6A3_HUMAN	1.24e-12	62.0
TRINITY_DN702_c0_g1_i12.p1	sp|P12111|CO6A3_HUMAN	7.23e-11	56.6
TRINITY_DN702_c0_g1_i2.p1	sp|P12111|CO6A3_HUMAN	3.51e-13	59.3
TRINITY_DN702_c0_g1_i2.p1	sp|P12111|CO6A3_HUMAN	2.73e-11	53.9
TRINITY_DN702_c0_g1_i4.p1	sp|P12111|CO6A3_HUMAN	1.24e-12	62.0
TRINITY_DN702_c0_g1_i4.p1	sp|P12111|CO6A3_HUMAN	7.23e-11	56.6
TRINITY_DN702_c0_g1_i7.p1	sp|P12111|CO6A3_HUMAN	1.59e-12	61.6
TRINITY_DN702_c0_g1_i7.p1	sp|P12111|CO6A3_HUMAN	9.40e-11	56.2
TRINITY_DN7115_c1_g1_i1.p1	sp|Q9Y5Y6|ST14_HUMAN	6.04e-11	56.2
TRINITY_DN7127_c0_g1_i1.p1	sp|P0DN11|VKT7_ANEVI	1.09e-23	81.3
TRINITY_DN720_c7_g2_i1.p1	sp|P12111|CO6A3_HUMAN	1.20e-11	57.8
TRINITY_DN720_c7_g2_i2.p1	sp|P12111|CO6A3_HUMAN	2.28e-12	61.2
TRINITY_DN7211_c0_g1_i1.p1	sp|Q9Y5Y6|ST14_HUMAN	2.73e-53	189
TRINITY_DN7244_c0_g1_i13.p1	sp|Q63870|CO7A1_MOUSE	1.42e-15	69.7
TRINITY_DN7244_c0_g1_i13.p1	sp|Q63870|CO7A1_MOUSE	5.69e-12	58.9
TRINITY_DN7244_c0_g1_i13.p1	sp|Q63870|CO7A1_MOUSE	2.77e-11	57.0
TRINITY_DN7244_c0_g1_i13.p1	sp|Q63870|CO7A1_MOUSE	8.90e-11	55.5
TRINITY_DN7244_c0_g1_i6.p1	sp|Q63870|CO7A1_MOUSE	1.35e-15	72.4
TRINITY_DN7244_c0_g1_i6.p1	sp|Q63870|CO7A1_MOUSE	4.73e-12	61.2
TRINITY_DN7244_c0_g1_i6.p1	sp|Q63870|CO7A1_MOUSE	1.48e-11	59.7
TRINITY_DN7244_c0_g1_i6.p1	sp|Q63870|CO7A1_MOUSE	1.97e-11	59.3
TRINITY_DN7266_c0_g1_i11.p1	sp|A0A072UTP9|CATB_MEDTR	5.50e-85	255
TRINITY_DN7266_c0_g1_i4.p1	sp|A0A072UTP9|CATB_MEDTR	5.50e-85	255
TRINITY_DN7266_c0_g1_i6.p1	sp|A0A072UTP9|CATB_MEDTR	5.50e-85	255
TRINITY_DN7266_c0_g1_i8.p1	sp|A0A072UTP9|CATB_MEDTR	5.50e-85	255
TRINITY_DN7266_c0_g1_i9.p1	sp|A0A072UTP9|CATB_MEDTR	5.50e-85	255
TRINITY_DN7301_c0_g1_i1.p1	sp|P15989|CO6A3_CHICK	2.49e-31	122
TRINITY_DN7301_c0_g1_i1.p1	sp|P15989|CO6A3_CHICK	1.02e-21	93.2
TRINITY_DN7301_c0_g1_i1.p1	sp|P15989|CO6A3_CHICK	1.36e-16	77.0
TRINITY_DN7301_c0_g1_i1.p1	sp|P15989|CO6A3_CHICK	4.50e-16	75.5
TRINITY_DN7301_c0_g1_i1.p1	sp|P15989|CO6A3_CHICK	1.74e-11	60.8
TRINITY_DN7326_c0_g1_i2.p1	sp|Q9EPX2|PPN_MOUSE	1.76e-18	81.6
TRINITY_DN7326_c0_g1_i2.p1	sp|Q9EPX2|PPN_MOUSE	5.85e-18	80.1
TRINITY_DN7326_c0_g1_i2.p1	sp|Q9EPX2|PPN_MOUSE	2.75e-13	65.5
TRINITY_DN7326_c0_g1_i4.p1	sp|Q9EPX2|PPN_MOUSE	4.20e-19	82.8
TRINITY_DN7326_c0_g1_i4.p1	sp|Q9EPX2|PPN_MOUSE	8.74e-14	66.6
TRINITY_DN738_c0_g1_i1.p1	sp|P35030|TRY3_HUMAN	4.89e-37	133
TRINITY_DN738_c0_g1_i6.p1	sp|P35030|TRY3_HUMAN	4.04e-37	133
TRINITY_DN738_c0_g1_i8.p1	sp|P35030|TRY3_HUMAN	4.04e-37	133
TRINITY_DN7396_c3_g1_i1.p1	sp|Q02388|CO7A1_HUMAN	5.00e-15	74.7
TRINITY_DN7396_c3_g1_i1.p1	sp|Q02388|CO7A1_HUMAN	1.33e-14	73.2
TRINITY_DN7396_c3_g1_i1.p1	sp|Q02388|CO7A1_HUMAN	2.94e-11	62.0
TRINITY_DN7396_c3_g1_i2.p1	sp|Q02388|CO7A1_HUMAN	5.00e-15	74.7
TRINITY_DN7396_c3_g1_i2.p1	sp|Q02388|CO7A1_HUMAN	1.33e-14	73.2
TRINITY_DN7396_c3_g1_i2.p1	sp|Q02388|CO7A1_HUMAN	2.94e-11	62.0
TRINITY_DN748_c0_g1_i11.p1	sp|Q8K480|MFRP_MOUSE	8.48e-11	57.8
TRINITY_DN748_c0_g1_i19.p1	sp|Q8K480|MFRP_MOUSE	8.48e-11	57.8
TRINITY_DN748_c0_g1_i24.p1	sp|Q8K480|MFRP_MOUSE	8.48e-11	57.8
TRINITY_DN748_c0_g1_i9.p1	sp|Q8K480|MFRP_MOUSE	8.48e-11	57.8
TRINITY_DN75101_c0_g1_i1.p1	sp|Q5VYJ5|MALR1_HUMAN	1.28e-37	133
TRINITY_DN75101_c0_g1_i1.p1	sp|Q5VYJ5|MALR1_HUMAN	1.11e-29	110
TRINITY_DN75101_c0_g1_i1.p1	sp|Q5VYJ5|MALR1_HUMAN	8.44e-26	99.0
TRINITY_DN75101_c0_g1_i1.p1	sp|Q5VYJ5|MALR1_HUMAN	2.56e-25	97.4
TRINITY_DN75101_c0_g1_i1.p1	sp|Q5VYJ5|MALR1_HUMAN	6.92e-17	73.2
TRINITY_DN75101_c0_g1_i1.p1	sp|Q5VYJ5|MALR1_HUMAN	2.94e-12	59.3
TRINITY_DN75294_c0_g1_i1.p1	sp|Q8K480|MFRP_MOUSE	1.01e-11	61.2
TRINITY_DN75406_c0_g1_i1.p1	sp|P12111|CO6A3_HUMAN	2.47e-11	59.7
TRINITY_DN7564_c0_g1_i2.p1	sp|P12111|CO6A3_HUMAN	3.34e-90	321
TRINITY_DN7564_c0_g1_i2.p1	sp|P12111|CO6A3_HUMAN	2.52e-71	259
TRINITY_DN7564_c0_g1_i2.p1	sp|P12111|CO6A3_HUMAN	4.42e-70	256
TRINITY_DN7564_c0_g1_i2.p1	sp|P12111|CO6A3_HUMAN	4.60e-63	233
TRINITY_DN7564_c0_g1_i2.p1	sp|P12111|CO6A3_HUMAN	1.50e-53	201
TRINITY_DN7564_c0_g1_i2.p1	sp|P12111|CO6A3_HUMAN	9.40e-46	176
TRINITY_DN7564_c0_g1_i3.p1	sp|P12111|CO6A3_HUMAN	5.68e-90	320
TRINITY_DN7564_c0_g1_i3.p1	sp|P12111|CO6A3_HUMAN	1.53e-71	260
TRINITY_DN7564_c0_g1_i3.p1	sp|P12111|CO6A3_HUMAN	5.32e-70	255
TRINITY_DN7564_c0_g1_i3.p1	sp|P12111|CO6A3_HUMAN	3.34e-63	233
TRINITY_DN7564_c0_g1_i3.p1	sp|P12111|CO6A3_HUMAN	2.58e-53	201
TRINITY_DN7564_c0_g1_i3.p1	sp|P12111|CO6A3_HUMAN	7.18e-46	176
TRINITY_DN7564_c0_g1_i5.p1	sp|P12111|CO6A3_HUMAN	3.34e-90	321
TRINITY_DN7564_c0_g1_i5.p1	sp|P12111|CO6A3_HUMAN	2.52e-71	259
TRINITY_DN7564_c0_g1_i5.p1	sp|P12111|CO6A3_HUMAN	4.42e-70	256
TRINITY_DN7564_c0_g1_i5.p1	sp|P12111|CO6A3_HUMAN	4.60e-63	233
TRINITY_DN7564_c0_g1_i5.p1	sp|P12111|CO6A3_HUMAN	1.50e-53	201
TRINITY_DN7564_c0_g1_i5.p1	sp|P12111|CO6A3_HUMAN	9.40e-46	176
TRINITY_DN756_c0_g1_i1.p1	sp|Q02388|CO7A1_HUMAN	2.11e-76	275
TRINITY_DN756_c0_g1_i1.p1	sp|Q02388|CO7A1_HUMAN	2.43e-72	261
TRINITY_DN756_c0_g1_i1.p1	sp|Q02388|CO7A1_HUMAN	6.37e-63	231
TRINITY_DN756_c0_g1_i1.p1	sp|Q02388|CO7A1_HUMAN	5.67e-57	212
TRINITY_DN756_c0_g1_i1.p1	sp|Q02388|CO7A1_HUMAN	4.70e-34	137
TRINITY_DN756_c0_g1_i1.p1	sp|Q02388|CO7A1_HUMAN	2.34e-29	121
TRINITY_DN756_c0_g1_i2.p1	sp|Q02388|CO7A1_HUMAN	6.66e-76	273
TRINITY_DN756_c0_g1_i2.p1	sp|Q02388|CO7A1_HUMAN	2.22e-71	258
TRINITY_DN756_c0_g1_i2.p1	sp|Q02388|CO7A1_HUMAN	9.71e-67	243
TRINITY_DN756_c0_g1_i2.p1	sp|Q02388|CO7A1_HUMAN	6.43e-63	231
TRINITY_DN756_c0_g1_i2.p1	sp|Q02388|CO7A1_HUMAN	6.28e-57	211
TRINITY_DN756_c0_g1_i2.p1	sp|Q02388|CO7A1_HUMAN	1.72e-45	174
TRINITY_DN756_c0_g1_i2.p1	sp|Q02388|CO7A1_HUMAN	7.23e-34	136
TRINITY_DN756_c0_g1_i2.p1	sp|Q02388|CO7A1_HUMAN	2.17e-29	121
TRINITY_DN756_c0_g1_i3.p1	sp|Q02388|CO7A1_HUMAN	7.93e-74	266
TRINITY_DN756_c0_g1_i3.p1	sp|Q02388|CO7A1_HUMAN	8.03e-70	253
TRINITY_DN756_c0_g1_i3.p1	sp|Q02388|CO7A1_HUMAN	2.21e-61	226
TRINITY_DN756_c0_g1_i3.p1	sp|Q02388|CO7A1_HUMAN	6.72e-55	205
TRINITY_DN756_c0_g1_i3.p1	sp|Q02388|CO7A1_HUMAN	1.13e-32	132
TRINITY_DN756_c0_g1_i3.p1	sp|Q02388|CO7A1_HUMAN	2.38e-31	128
TRINITY_DN756_c0_g1_i3.p1	sp|Q02388|CO7A1_HUMAN	8.67e-29	119
TRINITY_DN75717_c0_g1_i1.p1	sp|P82968|MCPI_MELCP	9.91e-17	71.6
TRINITY_DN75717_c0_g1_i1.p1	sp|P82968|MCPI_MELCP	4.70e-15	67.0
TRINITY_DN75768_c0_g1_i1.p1	sp|Q868Z9|PPN_DROME	1.06e-18	85.5
TRINITY_DN75768_c0_g1_i1.p1	sp|Q868Z9|PPN_DROME	4.84e-17	80.1
TRINITY_DN76022_c0_g1_i1.p1	sp|Q9BYE2|TMPSD_HUMAN	1.27e-24	98.6
TRINITY_DN76050_c0_g1_i1.p1	sp|Q2UY09|COSA1_HUMAN	3.61e-18	76.6
TRINITY_DN76150_c0_g1_i1.p1	sp|Q02388|CO7A1_HUMAN	3.52e-11	57.8
TRINITY_DN76345_c0_g1_i1.p1	sp|Q868Z9|PPN_DROME	1.08e-11	54.3
TRINITY_DN76429_c0_g1_i1.p1	sp|Q63870|CO7A1_MOUSE	1.24e-18	84.0
TRINITY_DN7662_c0_g1_i3.p1	sp|O95428|PPN_HUMAN	1.50e-11	55.1
TRINITY_DN7662_c0_g1_i4.p1	sp|Q9EPX2|PPN_MOUSE	7.56e-12	59.7
TRINITY_DN7662_c0_g1_i4.p1	sp|Q9EPX2|PPN_MOUSE	6.26e-11	57.0
TRINITY_DN7662_c0_g1_i5.p2	sp|Q9EPX2|PPN_MOUSE	5.01e-13	59.7
TRINITY_DN7662_c0_g1_i6.p1	sp|Q9EPX2|PPN_MOUSE	4.32e-16	73.6
TRINITY_DN7662_c0_g1_i7.p1	sp|Q9EPX2|PPN_MOUSE	1.28e-16	72.0
TRINITY_DN7728_c0_g1_i2.p1	sp|Q9Y5Y6|ST14_HUMAN	1.75e-49	177
TRINITY_DN7728_c0_g1_i4.p1	sp|Q9Y5Y6|ST14_HUMAN	1.75e-49	177
TRINITY_DN7771_c0_g1_i2.p1	sp|P00742|FA10_HUMAN	6.31e-49	176
TRINITY_DN7771_c0_g1_i4.p1	sp|P00742|FA10_HUMAN	8.29e-51	176
TRINITY_DN7771_c0_g1_i6.p1	sp|P00742|FA10_HUMAN	8.84e-51	176
TRINITY_DN7776_c0_g2_i1.p1	sp|O95428|PPN_HUMAN	1.29e-60	213
TRINITY_DN7776_c0_g2_i3.p1	sp|O95428|PPN_HUMAN	1.29e-60	213
TRINITY_DN7776_c0_g4_i2.p1	sp|O95428|PPN_HUMAN	1.53e-62	218
TRINITY_DN7776_c0_g4_i3.p1	sp|O95428|PPN_HUMAN	2.33e-60	212
TRINITY_DN7800_c0_g1_i10.p1	sp|M9PE65|AXO_DROME	1.30e-56	207
TRINITY_DN7800_c0_g1_i10.p1	sp|M9PE65|AXO_DROME	1.40e-11	62.4
TRINITY_DN7800_c0_g1_i11.p1	sp|M9PE65|AXO_DROME	1.30e-56	207
TRINITY_DN7800_c0_g1_i11.p1	sp|M9PE65|AXO_DROME	1.40e-11	62.4
TRINITY_DN7800_c0_g1_i12.p1	sp|M9PE65|AXO_DROME	1.30e-56	207
TRINITY_DN7800_c0_g1_i12.p1	sp|M9PE65|AXO_DROME	1.40e-11	62.4
TRINITY_DN7800_c0_g1_i5.p1	sp|M9PE65|AXO_DROME	1.30e-56	207
TRINITY_DN7800_c0_g1_i5.p1	sp|M9PE65|AXO_DROME	1.40e-11	62.4
TRINITY_DN7800_c0_g1_i9.p1	sp|M9PE65|AXO_DROME	1.30e-56	207
TRINITY_DN7800_c0_g1_i9.p1	sp|M9PE65|AXO_DROME	1.40e-11	62.4
TRINITY_DN78051_c0_g1_i1.p1	sp|A2AJX4|MALR1_MOUSE	7.45e-16	65.9
TRINITY_DN78051_c0_g1_i1.p1	sp|A2AJX4|MALR1_MOUSE	3.22e-13	58.2
TRINITY_DN78051_c0_g1_i1.p1	sp|A2AJX4|MALR1_MOUSE	4.41e-12	55.1
TRINITY_DN7900_c0_g1_i1.p1	sp|Q868Z9|PPN_DROME	3.36e-15	75.5
TRINITY_DN7900_c0_g1_i1.p1	sp|Q868Z9|PPN_DROME	6.49e-14	71.2
TRINITY_DN7900_c0_g1_i3.p1	sp|Q868Z9|PPN_DROME	1.85e-15	75.9
TRINITY_DN7900_c0_g1_i3.p1	sp|Q868Z9|PPN_DROME	3.23e-14	71.6
TRINITY_DN7900_c0_g1_i4.p1	sp|Q868Z9|PPN_DROME	3.36e-15	75.5
TRINITY_DN7900_c0_g1_i4.p1	sp|Q868Z9|PPN_DROME	6.49e-14	71.2
TRINITY_DN7903_c0_g1_i2.p1	sp|P00730|CBPA1_BOVIN	3.73e-99	297
TRINITY_DN7903_c0_g1_i6.p1	sp|Q9UI42|CBPA4_HUMAN	4.92e-69	216
TRINITY_DN7905_c0_g1_i1.p1	sp|Q5U405|TMPSD_MOUSE	7.70e-17	76.3
TRINITY_DN7905_c0_g1_i2.p1	sp|Q5U405|TMPSD_MOUSE	7.70e-17	76.3
TRINITY_DN7937_c0_g1_i1.p1	sp|Q9BY79|MFRP_HUMAN	4.93e-19	84.7
TRINITY_DN7937_c0_g1_i1.p1	sp|Q9BY79|MFRP_HUMAN	1.37e-12	64.3
TRINITY_DN7937_c0_g1_i2.p1	sp|Q9BY79|MFRP_HUMAN	5.86e-19	85.1
TRINITY_DN7937_c0_g1_i2.p1	sp|Q9BY79|MFRP_HUMAN	2.49e-12	63.9
TRINITY_DN7937_c0_g1_i4.p1	sp|Q9BY79|MFRP_HUMAN	5.66e-19	85.5
TRINITY_DN7937_c0_g1_i4.p1	sp|Q9BY79|MFRP_HUMAN	2.55e-12	63.9
TRINITY_DN7937_c0_g1_i5.p1	sp|Q9BY79|MFRP_HUMAN	4.28e-19	85.1
TRINITY_DN7937_c0_g1_i5.p1	sp|Q9BY79|MFRP_HUMAN	9.52e-13	64.7
TRINITY_DN8107_c0_g1_i1.p1	sp|O95428|PPN_HUMAN	8.15e-20	77.4
TRINITY_DN8107_c0_g1_i1.p1	sp|O95428|PPN_HUMAN	1.99e-14	62.0
TRINITY_DN8107_c0_g3_i1.p1	sp|O76840|PPN1_CAEEL	6.79e-23	88.2
TRINITY_DN8107_c0_g3_i1.p1	sp|O76840|PPN1_CAEEL	8.92e-20	79.3
TRINITY_DN8107_c0_g3_i1.p1	sp|O76840|PPN1_CAEEL	1.04e-15	67.8
TRINITY_DN8107_c0_g3_i1.p1	sp|O76840|PPN1_CAEEL	3.16e-13	60.5
TRINITY_DN8156_c0_g2_i1.p1	sp|Q9EPX2|PPN_MOUSE	3.36e-11	53.9
TRINITY_DN821_c9_g2_i1.p1	sp|Q8K480|MFRP_MOUSE	1.64e-25	105
[truncated: 213 more rows]

## Sheet: Blastp_toxprot_C_brasiliensis
Blastp against ToxProt database using Ceriantheomorphe brasiliensis transcriptome - Kunitz-type proteins									ShK- type proteins
Query Sequence ID	Subject Sequence ID	E-value	Bitscore					Query Sequence ID	Subject Sequence ID	E-value	Bitscore
TRINITY_DN10219_c0_g1_i1.p1	sp|P15989|CO6A3_CHICK	2.87e-12	63.2					TRINITY_DN0_c1_g2_i2.p1	sp|Q9WV48|SHAN1_RAT	1.56e-13	64.3
TRINITY_DN10219_c0_g1_i10.p1	sp|P15989|CO6A3_CHICK	8.87e-13	64.7					TRINITY_DN10056_c1_g4_i1.p1	sp|P50527|STE20_SCHPO	5.28e-31	117
TRINITY_DN10262_c0_g1_i4.p1	sp|O95428|PPN_HUMAN	6.22e-13	66.6					TRINITY_DN10155_c0_g1_i1.p1	sp|Q14B80|KCNC2_MOUSE	1.18e-22	88.2
TRINITY_DN10262_c0_g1_i5.p1	sp|O95428|PPN_HUMAN	6.22e-13	66.6					TRINITY_DN10185_c0_g1_i1.p1	sp|Q9WV48|SHAN1_RAT	3.24e-11	58.5
TRINITY_DN102804_c0_g1_i1.p1	sp|Q8K480|MFRP_MOUSE	3.17e-18	82.8					TRINITY_DN10211_c0_g1_i1.p1	sp|Q8LAN3|P4H4_ARATH	3.31e-30	112
TRINITY_DN102816_c0_g1_i1.p1	sp|Q02388|CO7A1_HUMAN	8.87e-55	206					TRINITY_DN10211_c0_g1_i2.p1	sp|Q8LAN3|P4H4_ARATH	3.31e-30	112
TRINITY_DN102816_c0_g1_i1.p1	sp|Q02388|CO7A1_HUMAN	6.06e-54	203					TRINITY_DN10211_c0_g1_i3.p1	sp|Q8LAN3|P4H4_ARATH	3.70e-29	109
TRINITY_DN102816_c0_g1_i1.p1	sp|Q02388|CO7A1_HUMAN	1.34e-48	185					TRINITY_DN10258_c0_g1_i1.p1	sp|Q10056|SHK2_SCHPO	1.10e-18	81.3
TRINITY_DN102816_c0_g1_i1.p1	sp|Q02388|CO7A1_HUMAN	8.18e-45	173					TRINITY_DN10262_c0_g1_i4.p1	sp|P50527|STE20_SCHPO	3.59e-18	81.3
TRINITY_DN102816_c0_g1_i1.p1	sp|Q02388|CO7A1_HUMAN	8.56e-42	163					TRINITY_DN10262_c0_g1_i5.p1	sp|P50527|STE20_SCHPO	3.59e-18	81.3
TRINITY_DN102816_c0_g1_i1.p1	sp|Q02388|CO7A1_HUMAN	2.96e-40	158					TRINITY_DN102708_c0_g1_i1.p1	sp|Q9Y566|SHAN1_HUMAN	1.14e-16	76.6
TRINITY_DN102816_c0_g1_i1.p1	sp|Q02388|CO7A1_HUMAN	4.80e-39	154					TRINITY_DN102714_c0_g1_i1.p1	sp|Q10056|SHK2_SCHPO	1.31e-12	58.2
TRINITY_DN102816_c0_g1_i1.p1	sp|Q02388|CO7A1_HUMAN	2.16e-38	152					TRINITY_DN102739_c0_g1_i1.p1	sp|Q9WV48|SHAN1_RAT	7.67e-11	55.1
TRINITY_DN102816_c0_g1_i1.p1	sp|Q02388|CO7A1_HUMAN	3.08e-31	128					TRINITY_DN103047_c0_g1_i1.p1	sp|P50527|STE20_SCHPO	4.52e-32	118
TRINITY_DN102816_c0_g1_i1.p1	sp|Q02388|CO7A1_HUMAN	6.97e-29	120					TRINITY_DN103187_c0_g1_i1.p1	sp|Q10056|SHK2_SCHPO	1.65e-25	104
TRINITY_DN102816_c0_g1_i1.p1	sp|Q02388|CO7A1_HUMAN	3.33e-27	115					TRINITY_DN1032_c0_g1_i1.p1	sp|Q10056|SHK2_SCHPO	2.12e-31	117
TRINITY_DN102816_c0_g1_i1.p1	sp|Q02388|CO7A1_HUMAN	9.23e-26	110					TRINITY_DN1032_c0_g1_i2.p1	sp|Q10056|SHK2_SCHPO	2.12e-31	117
TRINITY_DN102816_c0_g1_i1.p1	sp|Q02388|CO7A1_HUMAN	1.44e-22	100					TRINITY_DN1032_c0_g1_i3.p1	sp|Q10056|SHK2_SCHPO	2.85e-31	116
TRINITY_DN102816_c0_g1_i1.p1	sp|Q02388|CO7A1_HUMAN	3.37e-19	89.0					TRINITY_DN10339_c0_g1_i2.p1	sp|Q10056|SHK2_SCHPO	5.91e-15	69.3
TRINITY_DN102816_c0_g1_i1.p1	sp|Q02388|CO7A1_HUMAN	1.30e-18	87.0					TRINITY_DN10339_c0_g1_i7.p1	sp|Q10056|SHK2_SCHPO	1.77e-14	67.4
TRINITY_DN102816_c0_g1_i1.p1	sp|Q02388|CO7A1_HUMAN	7.80e-15	74.7					TRINITY_DN10339_c0_g1_i9.p1	sp|Q10056|SHK2_SCHPO	5.91e-15	69.3
TRINITY_DN102828_c0_g1_i1.p1	sp|Q02388|CO7A1_HUMAN	1.51e-18	84.3					TRINITY_DN103455_c0_g1_i1.p1	sp|Q9UPX8|SHAN2_HUMAN	2.55e-12	62.4
TRINITY_DN102869_c0_g1_i1.p1	sp|F4J8K6|RRP5_ARATH	9.47e-36	127					TRINITY_DN10345_c0_g1_i1.p1	sp|Q19673|TYR3_CAEEL	1.25e-15	70.9
TRINITY_DN102869_c0_g1_i1.p1	sp|F4J8K6|RRP5_ARATH	2.72e-12	59.7					TRINITY_DN10345_c0_g1_i1.p1	sp|Q19673|TYR3_CAEEL	6.47e-15	68.6
TRINITY_DN103271_c0_g1_i1.p1	sp|Q868Z9|PPN_DROME	3.95e-33	125					TRINITY_DN10345_c0_g1_i1.p1	sp|Q19673|TYR3_CAEEL	3.00e-12	60.1
TRINITY_DN103271_c0_g1_i1.p1	sp|Q868Z9|PPN_DROME	1.28e-25	103					TRINITY_DN103956_c0_g1_i1.p1	sp|P54190|TES26_TOXCA	2.72e-19	75.5
TRINITY_DN103271_c0_g1_i1.p1	sp|Q868Z9|PPN_DROME	1.59e-22	94.0					TRINITY_DN103989_c0_g1_i1.p1	sp|Q10056|SHK2_SCHPO	1.45e-11	55.8
TRINITY_DN103363_c0_g1_i1.p1	sp|Q9Y5Y6|ST14_HUMAN	5.20e-31	117					TRINITY_DN103_c1_g1_i1.p1	sp|P50527|STE20_SCHPO	4.84e-27	106
TRINITY_DN103363_c0_g1_i1.p1	sp|Q9Y5Y6|ST14_HUMAN	1.04e-18	81.3					TRINITY_DN10408_c0_g3_i1.p1	sp|Q9JLU4|SHAN3_RAT	1.65e-12	63.9
TRINITY_DN103426_c0_g1_i1.p1	sp|P15989|CO6A3_CHICK	5.46e-15	68.9					TRINITY_DN10408_c0_g3_i2.p1	sp|Q9JLU4|SHAN3_RAT	1.14e-12	64.7
TRINITY_DN103426_c0_g1_i1.p1	sp|P15989|CO6A3_CHICK	4.59e-14	66.2					TRINITY_DN104413_c0_g1_i1.p1	sp|P55115|NAS15_CAEEL	1.45e-56	185
TRINITY_DN103426_c0_g1_i1.p1	sp|P15989|CO6A3_CHICK	8.19e-13	62.4					TRINITY_DN1045_c0_g1_i1.p1	sp|P50527|STE20_SCHPO	6.90e-12	59.7
TRINITY_DN103426_c0_g1_i1.p1	sp|P15989|CO6A3_CHICK	8.18e-12	59.3					TRINITY_DN10465_c0_g1_i15.p1	sp|P55115|NAS15_CAEEL	5.29e-57	187
TRINITY_DN103426_c0_g1_i1.p1	sp|P15989|CO6A3_CHICK	1.43e-11	58.5					TRINITY_DN10465_c0_g1_i16.p1	sp|P55115|NAS15_CAEEL	5.29e-57	187
TRINITY_DN103426_c0_g1_i1.p1	sp|P15989|CO6A3_CHICK	5.66e-11	56.6					TRINITY_DN104674_c0_g1_i1.p1	sp|P55113|NAS7_CAEEL	7.59e-37	125
TRINITY_DN103502_c0_g1_i1.p1	sp|P12111|CO6A3_HUMAN	6.17e-13	63.9					TRINITY_DN105361_c0_g1_i1.p1	sp|P50527|STE20_SCHPO	5.39e-29	111
TRINITY_DN103502_c0_g1_i1.p1	sp|P12111|CO6A3_HUMAN	2.66e-11	58.9					TRINITY_DN105_c0_g1_i1.p1	sp|Q20191|NAS13_CAEEL	1.17e-47	167
TRINITY_DN103511_c0_g1_i1.p1	sp|Q868Z9|PPN_DROME	2.04e-14	71.2					TRINITY_DN10629_c0_g2_i1.p1	sp|P50527|STE20_SCHPO	2.91e-23	93.6
TRINITY_DN10400_c0_g1_i2.p1	sp|Q9Y5Y6|ST14_HUMAN	1.29e-18	81.3					TRINITY_DN106450_c0_g1_i1.p1	sp|Q8I4B0|KCNSK_CAEEL	6.41e-17	67.4
TRINITY_DN10400_c0_g1_i2.p1	sp|Q9Y5Y6|ST14_HUMAN	3.09e-16	73.9					TRINITY_DN10671_c2_g1_i1.p1	sp|P50527|STE20_SCHPO	8.60e-23	97.1
TRINITY_DN10400_c0_g1_i3.p1	sp|Q9Y5Y6|ST14_HUMAN	1.29e-18	81.3					TRINITY_DN10671_c2_g1_i3.p1	sp|P50527|STE20_SCHPO	8.60e-23	97.1
TRINITY_DN10400_c0_g1_i3.p1	sp|Q9Y5Y6|ST14_HUMAN	3.09e-16	73.9					TRINITY_DN10671_c2_g1_i4.p1	sp|P50527|STE20_SCHPO	8.60e-23	97.1
TRINITY_DN10400_c0_g1_i4.p1	sp|Q9Y5Y6|ST14_HUMAN	1.29e-18	81.3					TRINITY_DN106923_c0_g1_i1.p1	sp|Q10056|SHK2_SCHPO	7.79e-13	55.5
TRINITY_DN10400_c0_g1_i4.p1	sp|Q9Y5Y6|ST14_HUMAN	3.09e-16	73.9					TRINITY_DN1069_c0_g1_i10.p1	sp|P50527|STE20_SCHPO	3.54e-28	110
TRINITY_DN104129_c0_g1_i1.p1	sp|A2AJX4|MALR1_MOUSE	1.27e-47	167					TRINITY_DN1069_c0_g1_i11.p1	sp|P50527|STE20_SCHPO	3.54e-28	110
TRINITY_DN104129_c0_g1_i1.p1	sp|A2AJX4|MALR1_MOUSE	1.06e-39	144					TRINITY_DN1069_c0_g1_i17.p1	sp|P50527|STE20_SCHPO	7.19e-28	110
TRINITY_DN104129_c0_g1_i1.p1	sp|A2AJX4|MALR1_MOUSE	1.32e-30	117					TRINITY_DN1069_c0_g1_i4.p1	sp|P50527|STE20_SCHPO	3.54e-28	110
TRINITY_DN104129_c0_g1_i1.p1	sp|A2AJX4|MALR1_MOUSE	1.87e-27	108					TRINITY_DN107341_c0_g1_i1.p1	sp|Q10056|SHK2_SCHPO	2.92e-21	79.7
TRINITY_DN104129_c0_g1_i1.p1	sp|A2AJX4|MALR1_MOUSE	3.06e-27	107					TRINITY_DN10747_c0_g2_i1.p1	sp|Q10056|SHK2_SCHPO	5.81e-16	69.7
TRINITY_DN104129_c0_g1_i1.p1	sp|A2AJX4|MALR1_MOUSE	3.21e-17	77.4					TRINITY_DN107629_c0_g1_i1.p1	sp|Q9WV48|SHAN1_RAT	4.42e-12	56.2
TRINITY_DN104129_c0_g1_i1.p1	sp|A2AJX4|MALR1_MOUSE	1.23e-12	63.2					TRINITY_DN1076_c3_g1_i1.p1	sp|Q09662|YS51_CAEEL	4.39e-11	51.6
TRINITY_DN104129_c0_g1_i1.p1	sp|A2AJX4|MALR1_MOUSE	1.58e-12	62.8					TRINITY_DN107848_c0_g1_i1.p1	sp|Q10056|SHK2_SCHPO	1.53e-16	71.2
TRINITY_DN104129_c0_g1_i1.p1	sp|A2AJX4|MALR1_MOUSE	1.84e-12	62.8					TRINITY_DN10988_c0_g1_i1.p1	sp|Q19673|TYR3_CAEEL	2.00e-18	75.1
TRINITY_DN104323_c0_g1_i1.p1	sp|Q9EPX2|PPN_MOUSE	3.55e-13	58.9					TRINITY_DN10988_c0_g1_i1.p1	sp|Q19673|TYR3_CAEEL	1.96e-17	72.4
TRINITY_DN10457_c0_g1_i2.p1	sp|Q63870|CO7A1_MOUSE	4.99e-21	85.9					TRINITY_DN10988_c0_g1_i1.p1	sp|Q19673|TYR3_CAEEL	1.19e-12	58.2
TRINITY_DN10457_c0_g1_i3.p1	sp|Q63870|CO7A1_MOUSE	2.59e-22	89.4					TRINITY_DN10988_c0_g1_i1.p1	sp|Q19673|TYR3_CAEEL	7.65e-11	52.8
TRINITY_DN10468_c0_g3_i5.p1	sp|Q63870|CO7A1_MOUSE	8.43e-11	55.5					TRINITY_DN11045_c0_g1_i1.p1	sp|P50527|STE20_SCHPO	5.99e-13	58.9
TRINITY_DN104780_c0_g1_i1.p1	sp|Q9Y5Y6|ST14_HUMAN	3.14e-15	70.1					TRINITY_DN11045_c0_g1_i2.p1	sp|P50527|STE20_SCHPO	1.00e-13	59.7
TRINITY_DN105523_c0_g1_i1.p1	sp|P12111|CO6A3_HUMAN	2.26e-15	70.1					TRINITY_DN1110_c0_g1_i2.p1	sp|O75900|MMP23_HUMAN	5.19e-21	87.0
TRINITY_DN105523_c0_g1_i1.p1	sp|P12111|CO6A3_HUMAN	1.07e-13	65.1					TRINITY_DN1110_c0_g1_i3.p1	sp|O75900|MMP23_HUMAN	5.19e-21	87.0
TRINITY_DN105523_c0_g1_i1.p1	sp|P12111|CO6A3_HUMAN	1.69e-12	61.6					TRINITY_DN11137_c0_g1_i1.p1	sp|P50527|STE20_SCHPO	1.47e-18	81.3
TRINITY_DN105523_c0_g1_i1.p1	sp|P12111|CO6A3_HUMAN	1.72e-12	61.6					TRINITY_DN112724_c0_g1_i1.p1	sp|Q10056|SHK2_SCHPO	1.46e-19	75.1
TRINITY_DN105523_c0_g1_i1.p1	sp|P12111|CO6A3_HUMAN	4.02e-11	57.4					TRINITY_DN11291_c0_g2_i1.p1	sp|P50527|STE20_SCHPO	2.83e-16	72.0
TRINITY_DN10562_c0_g2_i8.p1	sp|Q63870|CO7A1_MOUSE	4.70e-79	284					TRINITY_DN1134_c0_g1_i1.p1	sp|Q10056|SHK2_SCHPO	5.33e-17	72.8
TRINITY_DN10562_c0_g2_i8.p1	sp|Q63870|CO7A1_MOUSE	4.86e-75	271					TRINITY_DN1134_c0_g1_i5.p1	sp|Q10056|SHK2_SCHPO	3.33e-16	73.6
TRINITY_DN10562_c0_g2_i8.p1	sp|Q63870|CO7A1_MOUSE	1.35e-63	234					TRINITY_DN11391_c0_g1_i1.p1	sp|P50527|STE20_SCHPO	7.64e-30	113
TRINITY_DN10562_c0_g2_i8.p1	sp|Q63870|CO7A1_MOUSE	3.43e-59	219					TRINITY_DN11420_c0_g1_i1.p1	sp|Q10056|SHK2_SCHPO	1.11e-21	85.9
TRINITY_DN10562_c0_g2_i8.p1	sp|Q63870|CO7A1_MOUSE	2.88e-41	161					TRINITY_DN1151_c2_g1_i1.p1	sp|P50527|STE20_SCHPO	6.04e-28	107
TRINITY_DN10562_c0_g2_i8.p1	sp|Q63870|CO7A1_MOUSE	3.05e-33	134					TRINITY_DN11601_c0_g1_i1.p1	sp|P22462|KCNC2_RAT	6.05e-20	78.6
TRINITY_DN10562_c0_g2_i8.p1	sp|Q63870|CO7A1_MOUSE	1.06e-28	119					TRINITY_DN11782_c0_g1_i5.p1	sp|P50527|STE20_SCHPO	2.40e-24	96.7
TRINITY_DN10562_c0_g2_i8.p1	sp|Q63870|CO7A1_MOUSE	3.50e-27	114					TRINITY_DN11839_c1_g1_i1.p1	sp|P50527|STE20_SCHPO	3.94e-38	135
TRINITY_DN105743_c0_g1_i1.p1	sp|Q5VYJ5|MALR1_HUMAN	1.16e-19	77.0					TRINITY_DN11845_c0_g3_i1.p1	sp|P50527|STE20_SCHPO	2.45e-15	71.6
TRINITY_DN105743_c0_g1_i1.p1	sp|Q5VYJ5|MALR1_HUMAN	3.19e-17	70.1					TRINITY_DN11968_c1_g1_i2.p1	sp|P50527|STE20_SCHPO	4.02e-23	94.4
TRINITY_DN105743_c0_g1_i1.p1	sp|Q5VYJ5|MALR1_HUMAN	1.51e-14	62.4					TRINITY_DN12054_c2_g1_i1.p1	sp|P50527|STE20_SCHPO	9.30e-28	107
TRINITY_DN105743_c0_g1_i1.p1	sp|Q5VYJ5|MALR1_HUMAN	3.20e-11	52.8					TRINITY_DN1207_c0_g8_i1.p1	sp|Q19269|NAS14_CAEEL	1.77e-40	141
TRINITY_DN1057_c0_g2_i2.p1	sp|Q9EPX2|PPN_MOUSE	5.17e-20	91.7					TRINITY_DN1212_c0_g1_i1.p1	sp|Q9BYB0|SHAN3_HUMAN	7.06e-11	55.5
TRINITY_DN1057_c0_g2_i2.p1	sp|Q9EPX2|PPN_MOUSE	1.16e-17	84.0					TRINITY_DN1218_c1_g2_i2.p1	sp|Q10056|SHK2_SCHPO	2.30e-12	62.0
TRINITY_DN1057_c0_g2_i2.p1	sp|Q9EPX2|PPN_MOUSE	9.99e-17	80.9					TRINITY_DN12275_c0_g3_i1.p1	sp|Q8LAN3|P4H4_ARATH	3.18e-16	71.2
TRINITY_DN1057_c0_g2_i2.p1	sp|Q9EPX2|PPN_MOUSE	2.03e-16	80.1					TRINITY_DN12319_c0_g5_i1.p1	sp|Q9UPX8|SHAN2_HUMAN	3.76e-18	72.8
TRINITY_DN1057_c0_g2_i2.p1	sp|Q9EPX2|PPN_MOUSE	2.63e-16	79.7					TRINITY_DN12325_c0_g1_i1.p1	sp|Q20191|NAS13_CAEEL	9.81e-12	57.4
TRINITY_DN1057_c0_g2_i2.p1	sp|Q9EPX2|PPN_MOUSE	3.36e-16	79.3					TRINITY_DN12440_c0_g4_i3.p1	sp|Q96PR1|KCNC2_HUMAN	1.09e-119	355
TRINITY_DN1057_c0_g2_i2.p1	sp|Q9EPX2|PPN_MOUSE	1.31e-15	77.4					TRINITY_DN12440_c0_g4_i5.p1	sp|Q14B80|KCNC2_MOUSE	1.60e-113	336
TRINITY_DN1057_c0_g2_i2.p1	sp|Q9EPX2|PPN_MOUSE	2.81e-13	69.7					TRINITY_DN12465_c0_g1_i1.p1	sp|P50527|STE20_SCHPO	1.33e-32	125
TRINITY_DN1057_c0_g2_i2.p1	sp|Q9EPX2|PPN_MOUSE	1.50e-12	67.0					TRINITY_DN1253_c0_g2_i1.p1	sp|P50527|STE20_SCHPO	1.83e-18	81.3
TRINITY_DN1057_c0_g2_i2.p1	sp|Q9EPX2|PPN_MOUSE	2.27e-12	66.6					TRINITY_DN1260_c0_g1_i1.p1	sp|P50527|STE20_SCHPO	9.06e-33	121
TRINITY_DN1057_c0_g2_i2.p1	sp|Q9EPX2|PPN_MOUSE	1.24e-11	64.3					TRINITY_DN1260_c0_g1_i4.p1	sp|P50527|STE20_SCHPO	9.06e-33	121
TRINITY_DN1057_c0_g2_i2.p1	sp|Q9EPX2|PPN_MOUSE	3.92e-11	62.4					TRINITY_DN1260_c0_g1_i8.p1	sp|P50527|STE20_SCHPO	9.06e-33	121
TRINITY_DN1057_c0_g2_i5.p1	sp|Q9EPX2|PPN_MOUSE	6.55e-20	91.3					TRINITY_DN1261_c1_g1_i14.p1	sp|Q19673|TYR3_CAEEL	7.48e-23	95.1
TRINITY_DN1057_c0_g2_i5.p1	sp|Q9EPX2|PPN_MOUSE	1.49e-17	83.6					TRINITY_DN1261_c1_g1_i16.p1	sp|Q19673|TYR3_CAEEL	6.34e-23	95.5
TRINITY_DN1057_c0_g2_i5.p1	sp|Q9EPX2|PPN_MOUSE	1.20e-16	80.5					TRINITY_DN1261_c1_g1_i7.p1	sp|Q19673|TYR3_CAEEL	7.48e-23	95.1
TRINITY_DN1057_c0_g2_i5.p1	sp|Q9EPX2|PPN_MOUSE	3.15e-16	79.3					TRINITY_DN12780_c1_g2_i1.p1	sp|P50527|STE20_SCHPO	7.09e-31	120
TRINITY_DN1057_c0_g2_i5.p1	sp|Q9EPX2|PPN_MOUSE	3.49e-16	79.0					TRINITY_DN12780_c1_g2_i2.p1	sp|P50527|STE20_SCHPO	3.71e-31	115
TRINITY_DN1057_c0_g2_i5.p1	sp|Q9EPX2|PPN_MOUSE	1.66e-15	76.6					TRINITY_DN12780_c1_g2_i3.p1	sp|P50527|STE20_SCHPO	6.32e-31	120
TRINITY_DN1057_c0_g2_i5.p1	sp|Q9EPX2|PPN_MOUSE	6.08e-14	71.6					TRINITY_DN12816_c0_g2_i2.p1	sp|P50527|STE20_SCHPO	2.03e-36	132
TRINITY_DN1057_c0_g2_i5.p1	sp|Q9EPX2|PPN_MOUSE	1.03e-12	67.8					TRINITY_DN1283_c2_g5_i1.p1	sp|Q19269|NAS14_CAEEL	6.06e-43	156
TRINITY_DN1057_c0_g2_i5.p1	sp|Q9EPX2|PPN_MOUSE	1.99e-12	66.6					TRINITY_DN12850_c0_g1_i1.p1	sp|Q9Y566|SHAN1_HUMAN	8.01e-18	78.2
TRINITY_DN1057_c0_g2_i5.p1	sp|Q9EPX2|PPN_MOUSE	2.38e-12	66.2					TRINITY_DN12850_c0_g1_i1.p1	sp|Q9Y566|SHAN1_HUMAN	9.86e-11	55.8
TRINITY_DN1057_c0_g2_i5.p1	sp|Q9EPX2|PPN_MOUSE	1.41e-11	63.9					TRINITY_DN13075_c0_g2_i2.p1	sp|Q9WV48|SHAN1_RAT	2.85e-11	57.8
TRINITY_DN1057_c0_g2_i5.p1	sp|Q9EPX2|PPN_MOUSE	5.08e-11	62.0					TRINITY_DN13075_c0_g2_i4.p2	sp|Q9WV48|SHAN1_RAT	2.85e-11	57.8
TRINITY_DN105_c0_g1_i1.p1	sp|Q5VYJ5|MALR1_HUMAN	9.50e-28	114					TRINITY_DN13094_c0_g2_i6.p1	sp|Q8LAN3|P4H4_ARATH	2.10e-14	66.2
TRINITY_DN105_c0_g1_i1.p1	sp|Q5VYJ5|MALR1_HUMAN	3.25e-22	96.3					TRINITY_DN1314_c0_g1_i2.p1	sp|Q9Y566|SHAN1_HUMAN	3.36e-15	72.4
TRINITY_DN105_c0_g1_i1.p1	sp|Q5VYJ5|MALR1_HUMAN	1.05e-14	72.0					TRINITY_DN1314_c0_g1_i4.p1	sp|Q9Y566|SHAN1_HUMAN	2.63e-15	72.8
TRINITY_DN105_c0_g1_i1.p1	sp|Q5VYJ5|MALR1_HUMAN	6.64e-14	69.3					TRINITY_DN1314_c0_g1_i6.p1	sp|Q9Y566|SHAN1_HUMAN	8.34e-16	74.3
TRINITY_DN105_c0_g1_i1.p1	sp|Q5VYJ5|MALR1_HUMAN	5.83e-11	59.7					TRINITY_DN1314_c0_g1_i9.p1	sp|Q9Y566|SHAN1_HUMAN	8.06e-16	74.3
TRINITY_DN106020_c0_g1_i1.p1	sp|F4J8K6|RRP5_ARATH	2.09e-21	84.3					TRINITY_DN13202_c0_g1_i1.p1	sp|P50527|STE20_SCHPO	5.58e-49	160
TRINITY_DN1060_c0_g3_i5.p1	sp|Q8K480|MFRP_MOUSE	2.56e-18	83.2					TRINITY_DN1323_c5_g1_i1.p1	sp|P50527|STE20_SCHPO	2.91e-29	114
TRINITY_DN106275_c0_g1_i1.p1	sp|Q9EPX2|PPN_MOUSE	1.42e-13	66.6					TRINITY_DN13241_c0_g1_i4.p1	sp|Q8LAN3|P4H4_ARATH	1.99e-14	62.0
TRINITY_DN10673_c0_g1_i2.p1	sp|Q5VYJ5|MALR1_HUMAN	2.86e-26	100					TRINITY_DN1327_c2_g1_i1.p1	sp|Q8LAN3|P4H4_ARATH	1.37e-35	121
TRINITY_DN10673_c0_g1_i2.p1	sp|Q5VYJ5|MALR1_HUMAN	5.07e-19	79.3					TRINITY_DN1327_c2_g1_i2.p1	sp|Q8LAN3|P4H4_ARATH	6.41e-25	90.1
TRINITY_DN10673_c0_g1_i2.p1	sp|Q5VYJ5|MALR1_HUMAN	1.06e-15	69.7					TRINITY_DN13327_c0_g1_i1.p1	sp|Q8I4B0|KCNSK_CAEEL	2.75e-70	224
TRINITY_DN10673_c0_g1_i2.p1	sp|Q5VYJ5|MALR1_HUMAN	7.89e-15	67.0					TRINITY_DN13374_c0_g1_i1.p1	sp|Q10056|SHK2_SCHPO	1.26e-16	75.1
TRINITY_DN10673_c0_g1_i2.p1	sp|Q5VYJ5|MALR1_HUMAN	2.65e-11	56.6					TRINITY_DN13374_c0_g2_i1.p1	sp|Q10056|SHK2_SCHPO	3.09e-16	73.9
TRINITY_DN107202_c0_g1_i1.p1	sp|Q868Z9|PPN_DROME	3.50e-11	55.8					TRINITY_DN13392_c0_g1_i1.p1	sp|Q10056|SHK2_SCHPO	5.86e-32	123
TRINITY_DN107895_c0_g1_i1.p1	sp|Q5VYJ5|MALR1_HUMAN	2.38e-34	123					TRINITY_DN13392_c0_g1_i2.p1	sp|Q10056|SHK2_SCHPO	5.86e-32	123
TRINITY_DN107895_c0_g1_i1.p1	sp|Q5VYJ5|MALR1_HUMAN	3.81e-34	123					TRINITY_DN13392_c0_g1_i4.p1	sp|Q10056|SHK2_SCHPO	5.86e-32	123
TRINITY_DN107895_c0_g1_i1.p1	sp|Q5VYJ5|MALR1_HUMAN	6.75e-33	119					TRINITY_DN13392_c0_g1_i5.p1	sp|Q10056|SHK2_SCHPO	5.86e-32	123
TRINITY_DN107895_c0_g1_i1.p1	sp|Q5VYJ5|MALR1_HUMAN	2.15e-30	112					TRINITY_DN13472_c0_g1_i1.p1	sp|P50527|STE20_SCHPO	2.09e-13	61.2
TRINITY_DN107895_c0_g1_i1.p1	sp|Q5VYJ5|MALR1_HUMAN	6.26e-24	93.6					TRINITY_DN13595_c0_g1_i1.p1	sp|P50527|STE20_SCHPO	8.11e-25	101
TRINITY_DN107895_c0_g1_i1.p1	sp|Q5VYJ5|MALR1_HUMAN	8.16e-18	75.9					TRINITY_DN1374_c0_g1_i11.p1	sp|Q9BYB0|SHAN3_HUMAN	1.33e-11	60.1
TRINITY_DN107895_c0_g1_i1.p1	sp|Q5VYJ5|MALR1_HUMAN	8.87e-15	67.0					TRINITY_DN1374_c0_g1_i14.p1	sp|Q9BYB0|SHAN3_HUMAN	1.33e-11	60.1
TRINITY_DN107895_c0_g1_i1.p1	sp|Q5VYJ5|MALR1_HUMAN	8.63e-12	58.2					TRINITY_DN1374_c0_g1_i16.p1	sp|Q9BYB0|SHAN3_HUMAN	1.33e-11	60.1
TRINITY_DN107_c1_g3_i4.p1	sp|A0A072UTP9|CATB_MEDTR	5.39e-27	103					TRINITY_DN13809_c0_g1_i2.p1	sp|Q9Y566|SHAN1_HUMAN	8.12e-24	94.7
TRINITY_DN11208_c0_g1_i1.p1	sp|Q868Z9|PPN_DROME	1.43e-12	61.6					TRINITY_DN13814_c0_g1_i1.p1	sp|Q9XU75|SURO1_CAEEL	6.98e-12	60.8
TRINITY_DN11215_c0_g1_i1.p1	sp|A0A072UTP9|CATB_MEDTR	2.17e-62	201					TRINITY_DN13816_c0_g1_i3.p1	sp|Q19673|TYR3_CAEEL	5.30e-16	72.4
TRINITY_DN11217_c0_g2_i19.p1	sp|Q9BYE2|TMPSD_HUMAN	5.85e-33	121					TRINITY_DN13816_c0_g1_i3.p1	sp|Q19673|TYR3_CAEEL	9.98e-13	62.0
TRINITY_DN11217_c0_g2_i2.p1	sp|Q9BYE2|TMPSD_HUMAN	8.05e-33	121					TRINITY_DN1390_c0_g1_i1.p1	sp|Q9UPX8|SHAN2_HUMAN	8.88e-12	60.8
TRINITY_DN11217_c0_g2_i24.p1	sp|Q9BYE2|TMPSD_HUMAN	5.85e-33	121					TRINITY_DN13978_c0_g1_i1.p1	sp|Q9XU75|SURO1_CAEEL	8.99e-65	212
TRINITY_DN11217_c0_g2_i8.p1	sp|Q9BYE2|TMPSD_HUMAN	5.85e-33	121					TRINITY_DN1403_c0_g3_i1.p1	sp|P50527|STE20_SCHPO	1.33e-16	74.3
TRINITY_DN11513_c0_g1_i1.p1	sp|Q9Y5Y6|ST14_HUMAN	1.57e-11	59.7					TRINITY_DN1418_c2_g3_i1.p1	sp|P50527|STE20_SCHPO	1.01e-17	79.7
TRINITY_DN11513_c0_g1_i2.p1	sp|Q9Y5Y6|ST14_HUMAN	1.57e-11	59.7					TRINITY_DN1418_c2_g3_i2.p1	sp|P50527|STE20_SCHPO	1.10e-17	79.7
TRINITY_DN1156_c0_g1_i1.p1	sp|P12111|CO6A3_HUMAN	2.60e-13	65.5					TRINITY_DN14355_c0_g2_i1.p1	sp|P50527|STE20_SCHPO	1.39e-43	154
TRINITY_DN1156_c0_g1_i3.p1	sp|P12111|CO6A3_HUMAN	9.51e-12	60.8					TRINITY_DN14374_c0_g3_i1.p1	sp|Q9BYB0|SHAN3_HUMAN	9.53e-13	63.5
TRINITY_DN1162_c0_g1_i12.p1	sp|O95428|PPN_HUMAN	1.22e-17	72.4					TRINITY_DN14585_c0_g1_i2.p1	sp|Q9BYB0|SHAN3_HUMAN	1.39e-13	66.2
TRINITY_DN1162_c0_g1_i12.p1	sp|O95428|PPN_HUMAN	3.35e-14	62.4					TRINITY_DN14585_c0_g1_i3.p1	sp|Q9BYB0|SHAN3_HUMAN	4.81e-14	68.2
TRINITY_DN1162_c0_g1_i13.p1	sp|O95428|PPN_HUMAN	2.13e-28	113					TRINITY_DN14592_c0_g1_i1.p1	sp|P50527|STE20_SCHPO	6.15e-34	130
TRINITY_DN1162_c0_g1_i13.p1	sp|O95428|PPN_HUMAN	1.03e-20	89.7					TRINITY_DN1469_c2_g1_i1.p1	sp|Q10056|SHK2_SCHPO	4.76e-15	70.1
TRINITY_DN1162_c0_g1_i2.p1	sp|Q868Z9|PPN_DROME	1.19e-25	100					TRINITY_DN1469_c2_g1_i2.p1	sp|Q10056|SHK2_SCHPO	8.98e-16	72.4
TRINITY_DN1162_c0_g1_i2.p1	sp|Q868Z9|PPN_DROME	2.15e-22	90.5					TRINITY_DN14721_c0_g1_i1.p1	sp|P50527|STE20_SCHPO	2.22e-14	62.0
TRINITY_DN1162_c0_g1_i2.p1	sp|Q868Z9|PPN_DROME	1.38e-19	82.0					TRINITY_DN1484_c1_g2_i5.p1	sp|P50527|STE20_SCHPO	5.57e-22	93.2
TRINITY_DN1162_c0_g1_i2.p1	sp|Q868Z9|PPN_DROME	7.62e-17	73.9					TRINITY_DN14871_c0_g1_i3.p1	sp|Q10056|SHK2_SCHPO	5.01e-87	271
TRINITY_DN1162_c0_g1_i6.p1	sp|Q868Z9|PPN_DROME	2.21e-35	137					TRINITY_DN15008_c0_g4_i1.p1	sp|Q10056|SHK2_SCHPO	7.32e-32	123
TRINITY_DN1162_c0_g1_i6.p1	sp|Q868Z9|PPN_DROME	1.90e-34	134					TRINITY_DN1520_c0_g1_i1.p1	sp|P50527|STE20_SCHPO	1.85e-28	112
TRINITY_DN1162_c0_g1_i6.p1	sp|Q868Z9|PPN_DROME	4.08e-28	114					TRINITY_DN15267_c0_g1_i1.p1	sp|Q9UPX8|SHAN2_HUMAN	6.62e-14	68.2
TRINITY_DN1162_c0_g1_i7.p1	sp|O76840|PPN1_CAEEL	3.15e-30	120					TRINITY_DN15267_c0_g1_i4.p1	sp|Q9UPX8|SHAN2_HUMAN	6.62e-14	68.2
TRINITY_DN1162_c0_g1_i7.p1	sp|O76840|PPN1_CAEEL	2.93e-24	102					TRINITY_DN15336_c0_g1_i1.p1	sp|Q9Y566|SHAN1_HUMAN	1.93e-12	57.4
TRINITY_DN1162_c0_g1_i7.p1	sp|O76840|PPN1_CAEEL	3.96e-22	95.1					TRINITY_DN15336_c0_g1_i2.p1	sp|Q9BYB0|SHAN3_HUMAN	2.37e-11	55.1
TRINITY_DN1162_c0_g1_i7.p1	sp|O76840|PPN1_CAEEL	8.96e-17	78.2					TRINITY_DN1534_c0_g1_i1.p1	sp|P50527|STE20_SCHPO	2.82e-20	87.0
TRINITY_DN1162_c0_g1_i8.p1	sp|Q868Z9|PPN_DROME	1.67e-41	159					TRINITY_DN1534_c0_g1_i5.p1	sp|P50527|STE20_SCHPO	2.82e-20	87.0
TRINITY_DN1162_c0_g1_i8.p1	sp|Q868Z9|PPN_DROME	7.34e-39	150					TRINITY_DN1534_c0_g1_i7.p1	sp|P50527|STE20_SCHPO	2.82e-20	87.0
TRINITY_DN1162_c0_g1_i8.p1	sp|Q868Z9|PPN_DROME	1.64e-35	140					TRINITY_DN1547_c1_g2_i1.p1	sp|O88676|MMP23_MOUSE	1.72e-19	82.4
TRINITY_DN1162_c0_g1_i8.p1	sp|Q868Z9|PPN_DROME	3.16e-33	132					TRINITY_DN1547_c1_g2_i3.p1	sp|O88676|MMP23_MOUSE	1.91e-19	82.4
TRINITY_DN1162_c0_g1_i8.p1	sp|Q868Z9|PPN_DROME	7.60e-27	112					TRINITY_DN1547_c1_g2_i4.p1	sp|O88676|MMP23_MOUSE	1.72e-19	82.4
TRINITY_DN1162_c0_g1_i8.p1	sp|Q868Z9|PPN_DROME	5.36e-19	86.7					TRINITY_DN1547_c1_g2_i5.p1	sp|O88676|MMP23_MOUSE	1.72e-19	82.4
TRINITY_DN1162_c0_g1_i9.p1	sp|O95428|PPN_HUMAN	2.62e-24	94.0					TRINITY_DN1547_c1_g2_i6.p1	sp|O88676|MMP23_MOUSE	1.91e-19	82.4
TRINITY_DN1162_c0_g1_i9.p1	sp|O95428|PPN_HUMAN	2.93e-18	76.3					TRINITY_DN1550_c0_g1_i3.p1	sp|Q19269|NAS14_CAEEL	5.11e-33	124
TRINITY_DN11903_c0_g1_i1.p1	sp|O95428|PPN_HUMAN	2.54e-63	229					TRINITY_DN15625_c0_g2_i1.p1	sp|Q8I4B0|KCNSK_CAEEL	3.09e-31	114
TRINITY_DN11969_c0_g1_i1.p1	sp|P82968|MCPI_MELCP	1.01e-17	74.7					TRINITY_DN15629_c0_g1_i1.p1	sp|P55115|NAS15_CAEEL	6.51e-44	151
TRINITY_DN11969_c0_g1_i1.p1	sp|P82968|MCPI_MELCP	3.63e-13	61.6					TRINITY_DN15719_c0_g1_i11.p1	sp|Q19673|TYR3_CAEEL	8.17e-14	64.7
TRINITY_DN12169_c0_g2_i2.p1	sp|Q8K480|MFRP_MOUSE	2.38e-14	69.3					TRINITY_DN15719_c0_g1_i11.p1	sp|Q19673|TYR3_CAEEL	1.42e-12	60.8
TRINITY_DN12169_c0_g2_i5.p1	sp|Q8K480|MFRP_MOUSE	2.38e-14	69.3					TRINITY_DN15719_c0_g1_i2.p1	sp|Q19673|TYR3_CAEEL	3.72e-14	59.3
TRINITY_DN12361_c0_g1_i1.p1	sp|O76840|PPN1_CAEEL	7.35e-49	174					TRINITY_DN15719_c0_g1_i2.p1	sp|Q19673|TYR3_CAEEL	1.34e-11	52.0
TRINITY_DN12361_c0_g1_i1.p1	sp|O76840|PPN1_CAEEL	2.48e-11	60.1					TRINITY_DN15719_c0_g1_i3.p2	sp|Q19673|TYR3_CAEEL	3.72e-14	59.3
TRINITY_DN12361_c0_g1_i15.p1	sp|O95428|PPN_HUMAN	7.13e-97	331					TRINITY_DN15719_c0_g1_i3.p2	sp|Q19673|TYR3_CAEEL	1.34e-11	52.0
TRINITY_DN12361_c0_g1_i15.p1	sp|O95428|PPN_HUMAN	1.70e-22	98.6					TRINITY_DN1574_c0_g1_i1.p1	sp|P50527|STE20_SCHPO	2.69e-22	91.3
TRINITY_DN12361_c0_g1_i15.p1	sp|O95428|PPN_HUMAN	4.76e-21	93.6					TRINITY_DN15882_c0_g1_i1.p1	sp|Q9Y566|SHAN1_HUMAN	8.71e-18	77.4
TRINITY_DN12361_c0_g1_i16.p1	sp|O95428|PPN_HUMAN	7.13e-97	331					TRINITY_DN1591_c2_g2_i3.p1	sp|Q9Y566|SHAN1_HUMAN	2.17e-12	62.0
TRINITY_DN12361_c0_g1_i16.p1	sp|O95428|PPN_HUMAN	1.70e-22	98.6					TRINITY_DN1595_c1_g2_i1.p1	sp|Q9Y566|SHAN1_HUMAN	2.60e-11	57.4
TRINITY_DN12361_c0_g1_i16.p1	sp|O95428|PPN_HUMAN	4.76e-21	93.6					TRINITY_DN159_c0_g1_i1.p1	sp|Q9WV48|SHAN1_RAT	6.34e-20	87.8
TRINITY_DN12361_c0_g1_i17.p1	sp|O95428|PPN_HUMAN	1.32e-46	164					TRINITY_DN159_c0_g1_i1.p1	sp|Q9WV48|SHAN1_RAT	5.99e-18	81.3
TRINITY_DN12361_c0_g1_i17.p1	sp|O95428|PPN_HUMAN	4.51e-18	80.1					TRINITY_DN159_c0_g1_i2.p1	sp|Q9WV48|SHAN1_RAT	7.19e-20	87.8
TRINITY_DN12361_c0_g1_i17.p1	sp|O95428|PPN_HUMAN	1.28e-16	75.5					TRINITY_DN159_c0_g1_i2.p1	sp|Q9WV48|SHAN1_RAT	4.53e-18	81.6
TRINITY_DN12361_c0_g1_i18.p1	sp|O95428|PPN_HUMAN	1.32e-46	164					TRINITY_DN159_c0_g1_i3.p1	sp|Q9WV48|SHAN1_RAT	1.68e-23	99.8
TRINITY_DN12361_c0_g1_i18.p1	sp|O95428|PPN_HUMAN	4.51e-18	80.1					TRINITY_DN159_c0_g1_i5.p1	sp|Q9WV48|SHAN1_RAT	1.73e-23	99.4
TRINITY_DN12361_c0_g1_i18.p1	sp|O95428|PPN_HUMAN	1.28e-16	75.5					TRINITY_DN15_c0_g1_i15.p1	sp|P50527|STE20_SCHPO	1.91e-20	87.0
TRINITY_DN12361_c0_g1_i2.p1	sp|O95428|PPN_HUMAN	1.32e-46	164					TRINITY_DN15_c0_g1_i3.p1	sp|P50527|STE20_SCHPO	1.91e-20	87.0
TRINITY_DN12361_c0_g1_i2.p1	sp|O95428|PPN_HUMAN	4.51e-18	80.1					TRINITY_DN15_c0_g4_i1.p1	sp|P50527|STE20_SCHPO	1.60e-21	90.1
TRINITY_DN12361_c0_g1_i2.p1	sp|O95428|PPN_HUMAN	1.28e-16	75.5					TRINITY_DN1606_c2_g1_i2.p1	sp|Q10056|SHK2_SCHPO	1.09e-15	72.4
TRINITY_DN1261_c1_g1_i16.p1	sp|Q9EPX2|PPN_MOUSE	1.30e-13	68.2					TRINITY_DN16115_c0_g1_i1.p1	sp|Q8I4B0|KCNSK_CAEEL	6.23e-94	283
TRINITY_DN1261_c1_g1_i17.p1	sp|Q9EPX2|PPN_MOUSE	2.54e-13	63.5					TRINITY_DN16272_c0_g1_i1.p1	sp|P55115|NAS15_CAEEL	2.47e-51	167
TRINITY_DN1261_c1_g1_i17.p1	sp|Q9EPX2|PPN_MOUSE	6.89e-13	62.4					TRINITY_DN1652_c0_g2_i10.p1	sp|Q8LAN3|P4H4_ARATH	1.50e-19	80.9
TRINITY_DN1261_c1_g1_i6.p1	sp|Q9EPX2|PPN_MOUSE	1.25e-20	87.8					TRINITY_DN1652_c0_g2_i4.p1	sp|Q8LAN3|P4H4_ARATH	1.50e-19	80.9
TRINITY_DN1261_c1_g1_i6.p1	sp|Q9EPX2|PPN_MOUSE	1.65e-19	84.3					TRINITY_DN1652_c0_g2_i6.p1	sp|Q8LAN3|P4H4_ARATH	1.50e-19	80.9
TRINITY_DN12693_c0_g1_i1.p1	sp|Q02388|CO7A1_HUMAN	9.57e-11	59.7					TRINITY_DN1652_c0_g2_i8.p1	sp|Q8LAN3|P4H4_ARATH	1.50e-19	80.9
TRINITY_DN1283_c2_g5_i1.p1	sp|Q8K480|MFRP_MOUSE	2.15e-42	158					TRINITY_DN1677_c0_g2_i20.p1	sp|Q10056|SHK2_SCHPO	6.07e-17	75.1
TRINITY_DN1283_c2_g5_i1.p1	sp|Q8K480|MFRP_MOUSE	1.49e-38	146					TRINITY_DN1677_c0_g4_i1.p1	sp|Q10056|SHK2_SCHPO	6.07e-17	75.1
TRINITY_DN1283_c2_g5_i1.p1	sp|Q8K480|MFRP_MOUSE	2.24e-34	133					TRINITY_DN16893_c0_g1_i1.p1	sp|P50527|STE20_SCHPO	1.90e-17	78.6
TRINITY_DN1283_c2_g5_i1.p1	sp|Q8K480|MFRP_MOUSE	1.35e-30	122					TRINITY_DN1700_c4_g1_i1.p1	sp|Q9Y566|SHAN1_HUMAN	1.54e-18	82.8
TRINITY_DN1283_c2_g5_i1.p1	sp|Q8K480|MFRP_MOUSE	3.30e-17	79.7					TRINITY_DN1700_c4_g1_i1.p1	sp|Q9Y566|SHAN1_HUMAN	6.59e-16	74.3
TRINITY_DN1286_c7_g1_i2.p1	sp|Q02388|CO7A1_HUMAN	8.70e-11	60.1					TRINITY_DN1700_c4_g1_i1.p1	sp|Q9Y566|SHAN1_HUMAN	2.31e-15	72.4
TRINITY_DN1312_c1_g1_i14.p1	sp|Q63870|CO7A1_MOUSE	4.41e-13	67.0					TRINITY_DN1700_c4_g1_i1.p1	sp|Q9Y566|SHAN1_HUMAN	1.04e-13	67.0
TRINITY_DN1312_c1_g1_i14.p1	sp|Q63870|CO7A1_MOUSE	6.47e-11	59.7					TRINITY_DN1700_c4_g1_i1.p1	sp|Q9Y566|SHAN1_HUMAN	8.21e-11	57.8
TRINITY_DN1312_c1_g1_i5.p1	sp|O95428|PPN_HUMAN	1.33e-12	64.7					TRINITY_DN17048_c0_g2_i4.p1	sp|P50527|STE20_SCHPO	2.66e-26	105
TRINITY_DN1312_c1_g1_i6.p1	sp|Q63870|CO7A1_MOUSE	3.23e-13	67.4					TRINITY_DN17048_c0_g2_i5.p1	sp|P50527|STE20_SCHPO	2.17e-26	106
TRINITY_DN1312_c1_g1_i6.p1	sp|Q63870|CO7A1_MOUSE	5.29e-11	60.1					TRINITY_DN17069_c0_g1_i1.p1	sp|Q9UPX8|SHAN2_HUMAN	9.79e-15	68.9
TRINITY_DN1312_c1_g1_i6.p1	sp|Q63870|CO7A1_MOUSE	9.34e-11	59.3					TRINITY_DN17161_c0_g1_i1.p1	sp|Q20191|NAS13_CAEEL	7.45e-45	158
TRINITY_DN13250_c0_g1_i1.p1	sp|P51559|BLI4_CAEEL	1.48e-43	145					TRINITY_DN17161_c0_g1_i1.p1	sp|Q20191|NAS13_CAEEL	3.75e-11	57.4
TRINITY_DN13278_c1_g2_i1.p1	sp|P00990|VKT2_DABSI	3.96e-17	63.9					TRINITY_DN17161_c0_g1_i2.p1	sp|Q20191|NAS13_CAEEL	1.46e-45	158
TRINITY_DN13445_c0_g1_i1.p1	sp|P35030|TRY3_HUMAN	2.83e-42	151					TRINITY_DN17161_c0_g1_i2.p1	sp|Q20191|NAS13_CAEEL	6.09e-11	56.2
TRINITY_DN13461_c0_g1_i2.p1	sp|Q868Z9|PPN_DROME	2.16e-11	59.7					TRINITY_DN1717_c0_g1_i2.p1	sp|P22462|KCNC2_RAT	7.35e-79	256
TRINITY_DN13461_c0_g1_i4.p1	sp|Q868Z9|PPN_DROME	2.16e-11	59.7					TRINITY_DN1717_c0_g1_i3.p1	sp|P22462|KCNC2_RAT	5.70e-79	256
TRINITY_DN1348_c1_g2_i1.p1	sp|M9PE65|AXO_DROME	2.74e-22	93.6					TRINITY_DN1717_c0_g1_i4.p1	sp|Q96PR1|KCNC2_HUMAN	1.91e-79	258
TRINITY_DN13551_c0_g1_i1.p1	sp|Q868Z9|PPN_DROME	2.93e-12	62.8					TRINITY_DN17420_c1_g3_i1.p1	sp|P50527|STE20_SCHPO	1.58e-12	61.2
TRINITY_DN13816_c0_g1_i3.p1	sp|Q9Y5Y6|ST14_HUMAN	1.58e-53	187					TRINITY_DN17420_c1_g3_i2.p1	sp|P50527|STE20_SCHPO	2.28e-12	61.2
TRINITY_DN13955_c0_g1_i1.p1	sp|P51559|BLI4_CAEEL	1.06e-56	189					TRINITY_DN17573_c0_g2_i1.p1	sp|Q10056|SHK2_SCHPO	1.23e-13	65.1
TRINITY_DN13978_c0_g1_i1.p1	sp|Q9UI42|CBPA4_HUMAN	2.88e-101	303					TRINITY_DN1770_c0_g3_i1.p1	sp|P50527|STE20_SCHPO	5.29e-21	89.7
TRINITY_DN13984_c0_g1_i1.p1	sp|Q5VYJ5|MALR1_HUMAN	4.15e-20	89.7					TRINITY_DN17798_c0_g2_i1.p1	sp|Q9QX74|SHAN2_RAT	9.06e-11	55.8
TRINITY_DN13984_c0_g3_i1.p1	sp|Q9Y5Y6|ST14_HUMAN	9.87e-30	109					TRINITY_DN177_c0_g3_i1.p1	sp|Q9WV48|SHAN1_RAT	1.09e-23	101
TRINITY_DN13984_c0_g3_i1.p1	sp|Q9Y5Y6|ST14_HUMAN	1.95e-21	85.1					TRINITY_DN177_c0_g3_i1.p1	sp|Q9WV48|SHAN1_RAT	4.69e-21	92.8
TRINITY_DN1418_c2_g3_i1.p1	sp|Q9EPX2|PPN_MOUSE	2.24e-14	71.6					TRINITY_DN177_c0_g3_i1.p1	sp|Q9WV48|SHAN1_RAT	4.21e-18	82.8
TRINITY_DN1418_c2_g3_i1.p1	sp|Q9EPX2|PPN_MOUSE	5.45e-12	63.9					TRINITY_DN177_c0_g3_i1.p1	sp|Q9WV48|SHAN1_RAT	4.28e-18	82.8
TRINITY_DN1418_c2_g3_i1.p1	sp|Q9EPX2|PPN_MOUSE	2.82e-11	61.6					TRINITY_DN177_c0_g3_i1.p1	sp|Q9WV48|SHAN1_RAT	8.48e-17	78.6
TRINITY_DN1418_c2_g3_i2.p1	sp|Q9EPX2|PPN_MOUSE	2.14e-14	71.6					TRINITY_DN177_c0_g3_i1.p1	sp|Q9WV48|SHAN1_RAT	1.50e-16	77.8
TRINITY_DN1418_c2_g3_i2.p1	sp|Q9EPX2|PPN_MOUSE	5.16e-12	63.9					TRINITY_DN177_c0_g3_i1.p1	sp|Q9WV48|SHAN1_RAT	9.41e-16	75.1
TRINITY_DN1418_c2_g3_i2.p1	sp|Q9EPX2|PPN_MOUSE	2.96e-11	61.2					TRINITY_DN177_c0_g3_i1.p1	sp|Q9WV48|SHAN1_RAT	1.21e-15	74.7
TRINITY_DN1432_c0_g1_i3.p2	sp|P35030|TRY3_HUMAN	3.99e-21	85.5					TRINITY_DN177_c0_g3_i1.p1	sp|Q9WV48|SHAN1_RAT	7.27e-15	72.4
TRINITY_DN1432_c0_g1_i4.p3	sp|P35030|TRY3_HUMAN	6.58e-11	52.4					TRINITY_DN177_c0_g3_i1.p1	sp|Q9WV48|SHAN1_RAT	3.98e-13	66.6
TRINITY_DN1432_c0_g1_i7.p1	sp|P35030|TRY3_HUMAN	3.99e-21	85.5					TRINITY_DN177_c0_g3_i1.p1	sp|Q9WV48|SHAN1_RAT	3.93e-11	60.1
TRINITY_DN1432_c0_g1_i8.p2	sp|P35030|TRY3_HUMAN	6.58e-11	52.4					TRINITY_DN17883_c0_g1_i1.p1	sp|Q10056|SHK2_SCHPO	3.15e-20	80.9
TRINITY_DN143_c2_g1_i10.p1	sp|A0A072UTP9|CATB_MEDTR	1.17e-31	118					TRINITY_DN1789_c9_g1_i1.p1	sp|Q10056|SHK2_SCHPO	5.49e-24	94.4
TRINITY_DN143_c2_g1_i15.p1	sp|A0A072UTP9|CATB_MEDTR	1.17e-31	118					TRINITY_DN17965_c0_g2_i1.p1	sp|Q9JLU4|SHAN3_RAT	7.76e-12	53.5
TRINITY_DN1452_c0_g1_i1.p1	sp|Q2UY09|COSA1_HUMAN	1.12e-16	76.3					TRINITY_DN17990_c0_g1_i1.p1	sp|O88676|MMP23_MOUSE	5.60e-14	62.8
TRINITY_DN14678_c0_g2_i1.p1	sp|P15989|CO6A3_CHICK	1.19e-15	73.2					TRINITY_DN1804_c1_g3_i1.p1	sp|P50527|STE20_SCHPO	8.24e-42	154
TRINITY_DN14678_c0_g2_i1.p1	sp|P15989|CO6A3_CHICK	2.61e-14	68.9					TRINITY_DN1825_c0_g1_i1.p1	sp|P50527|STE20_SCHPO	9.07e-24	94.4
TRINITY_DN14678_c0_g2_i1.p1	sp|P15989|CO6A3_CHICK	8.46e-12	60.8					TRINITY_DN18272_c0_g1_i1.p1	sp|Q14B80|KCNC2_MOUSE	3.75e-50	171
TRINITY_DN14678_c0_g2_i1.p1	sp|P15989|CO6A3_CHICK	9.40e-12	60.8					TRINITY_DN1827_c0_g1_i14.p1	sp|P50527|STE20_SCHPO	1.39e-22	91.3
TRINITY_DN14678_c0_g2_i1.p1	sp|P15989|CO6A3_CHICK	1.05e-11	60.5					TRINITY_DN1827_c0_g1_i5.p1	sp|P50527|STE20_SCHPO	1.39e-22	91.3
TRINITY_DN14678_c0_g2_i1.p1	sp|P15989|CO6A3_CHICK	5.54e-11	58.5					TRINITY_DN1827_c0_g1_i7.p1	sp|P50527|STE20_SCHPO	1.39e-22	91.3
TRINITY_DN1467_c0_g1_i1.p1	sp|Q9EPX2|PPN_MOUSE	5.22e-16	72.0					TRINITY_DN1827_c0_g1_i8.p1	sp|P50527|STE20_SCHPO	1.39e-22	91.3
TRINITY_DN1467_c0_g1_i1.p1	sp|Q9EPX2|PPN_MOUSE	6.33e-12	59.7					TRINITY_DN18324_c0_g1_i1.p1	sp|Q9BYB0|SHAN3_HUMAN	4.61e-14	63.9
TRINITY_DN1467_c0_g1_i3.p1	sp|Q9EPX2|PPN_MOUSE	5.20e-16	75.5					TRINITY_DN18395_c0_g1_i2.p1	sp|Q10056|SHK2_SCHPO	9.06e-18	76.6
TRINITY_DN1467_c0_g1_i3.p1	sp|Q9EPX2|PPN_MOUSE	6.18e-16	75.1					TRINITY_DN18460_c0_g1_i2.p1	sp|Q19269|NAS14_CAEEL	1.19e-24	98.6
TRINITY_DN1467_c0_g1_i3.p1	sp|Q9EPX2|PPN_MOUSE	3.39e-15	72.8					TRINITY_DN1861_c0_g2_i1.p1	sp|Q10056|SHK2_SCHPO	9.07e-21	89.4
TRINITY_DN1467_c0_g1_i3.p1	sp|Q9EPX2|PPN_MOUSE	1.14e-12	64.7					TRINITY_DN19271_c0_g1_i1.p1	sp|P50527|STE20_SCHPO	1.01e-34	129
TRINITY_DN1467_c0_g1_i5.p1	sp|O95428|PPN_HUMAN	3.18e-16	74.7					TRINITY_DN19393_c0_g1_i1.p1	sp|Q9XU75|SURO1_CAEEL	5.79e-70	224
TRINITY_DN1467_c0_g1_i5.p1	sp|O95428|PPN_HUMAN	3.25e-13	65.1					TRINITY_DN19393_c0_g1_i2.p1	sp|Q9XU75|SURO1_CAEEL	3.57e-20	76.6
TRINITY_DN1467_c0_g1_i6.p1	sp|O95428|PPN_HUMAN	3.18e-16	74.7					TRINITY_DN19435_c0_g1_i1.p1	sp|Q14B80|KCNC2_MOUSE	3.47e-37	127
TRINITY_DN1467_c0_g1_i6.p1	sp|O95428|PPN_HUMAN	3.25e-13	65.1					TRINITY_DN19479_c0_g2_i1.p1	sp|Q14B80|KCNC2_MOUSE	1.55e-34	120
TRINITY_DN146_c2_g1_i1.p1	sp|Q8CB67|LRP11_MOUSE	3.19e-12	61.6					TRINITY_DN1989_c0_g1_i1.p1	sp|Q23490|MLT7_CAEEL	4.41e-44	159
TRINITY_DN14716_c1_g1_i1.p1	sp|Q868Z9|PPN_DROME	7.52e-13	66.6					TRINITY_DN19906_c0_g1_i2.p1	sp|P50527|STE20_SCHPO	1.31e-25	99.4
TRINITY_DN1474_c1_g1_i1.p1	sp|Q9Y5Y6|ST14_HUMAN	1.37e-47	173					TRINITY_DN20287_c0_g1_i2.p1	sp|P50527|STE20_SCHPO	2.56e-14	67.4
TRINITY_DN1474_c1_g1_i4.p1	sp|Q9Y5Y6|ST14_HUMAN	1.58e-47	173					TRINITY_DN2035_c0_g1_i1.p1	sp|P50527|STE20_SCHPO	3.83e-23	96.3
TRINITY_DN1474_c1_g1_i6.p1	sp|Q9Y5Y6|ST14_HUMAN	7.94e-48	173					TRINITY_DN2035_c0_g1_i2.p1	sp|P50527|STE20_SCHPO	1.57e-24	98.6
TRINITY_DN1474_c1_g1_i7.p1	sp|Q9Y5Y6|ST14_HUMAN	5.99e-48	173					TRINITY_DN2035_c0_g1_i4.p1	sp|P50527|STE20_SCHPO	1.75e-23	94.4
TRINITY_DN1474_c1_g1_i9.p1	sp|Q9Y5Y6|ST14_HUMAN	1.37e-47	173					TRINITY_DN2048_c2_g1_i1.p1	sp|P50527|STE20_SCHPO	4.04e-66	218
TRINITY_DN14787_c0_g1_i2.p1	sp|Q8K480|MFRP_MOUSE	3.71e-18	79.3					TRINITY_DN2048_c2_g1_i2.p1	sp|P50527|STE20_SCHPO	8.12e-63	217
TRINITY_DN14787_c0_g1_i2.p1	sp|Q8K480|MFRP_MOUSE	3.54e-12	61.2					TRINITY_DN20533_c0_g1_i1.p1	sp|P50527|STE20_SCHPO	5.39e-28	110
TRINITY_DN14888_c0_g1_i23.p1	sp|Q9EPX2|PPN_MOUSE	1.82e-13	68.6					TRINITY_DN2057_c0_g2_i1.p1	sp|O75900|MMP23_HUMAN	7.89e-24	94.7
TRINITY_DN14888_c0_g1_i3.p1	sp|Q9EPX2|PPN_MOUSE	1.93e-13	68.6					TRINITY_DN2063_c0_g1_i1.p1	sp|O75900|MMP23_HUMAN	6.27e-22	89.7
TRINITY_DN15097_c0_g1_i1.p1	sp|Q02388|CO7A1_HUMAN	4.30e-15	64.7					TRINITY_DN2063_c0_g1_i7.p1	sp|O75900|MMP23_HUMAN	6.38e-22	89.7
TRINITY_DN1553_c0_g1_i1.p1	sp|O76840|PPN1_CAEEL	1.06e-49	186					TRINITY_DN2072_c4_g1_i1.p1	sp|P50527|STE20_SCHPO	1.98e-21	89.0
TRINITY_DN1553_c0_g1_i1.p1	sp|O76840|PPN1_CAEEL	9.64e-15	72.8					TRINITY_DN2072_c4_g1_i2.p1	sp|P50527|STE20_SCHPO	1.98e-21	89.0
TRINITY_DN15544_c0_g1_i1.p1	sp|Q9Y5Y6|ST14_HUMAN	4.79e-50	185					TRINITY_DN20746_c0_g1_i1.p1	sp|Q8LAN3|P4H4_ARATH	6.70e-15	62.4
TRINITY_DN15544_c0_g1_i1.p1	sp|Q9Y5Y6|ST14_HUMAN	3.76e-21	93.6					TRINITY_DN2078_c0_g1_i1.p1	sp|P50527|STE20_SCHPO	2.24e-25	99.0
TRINITY_DN15544_c0_g1_i1.p1	sp|Q9Y5Y6|ST14_HUMAN	6.16e-20	89.4					TRINITY_DN2078_c0_g1_i2.p1	sp|P50527|STE20_SCHPO	2.24e-25	99.0
TRINITY_DN15544_c0_g1_i1.p1	sp|Q9Y5Y6|ST14_HUMAN	2.65e-15	74.3					TRINITY_DN2078_c0_g1_i3.p1	sp|P50527|STE20_SCHPO	2.23e-25	102
TRINITY_DN15544_c0_g1_i3.p1	sp|Q9Y5Y6|ST14_HUMAN	4.20e-50	185					TRINITY_DN2078_c0_g1_i4.p1	sp|P50527|STE20_SCHPO	2.51e-24	100
TRINITY_DN15544_c0_g1_i3.p1	sp|Q9Y5Y6|ST14_HUMAN	3.64e-21	93.6					TRINITY_DN2078_c0_g1_i4.p1	sp|P50527|STE20_SCHPO	3.10e-24	100
TRINITY_DN15544_c0_g1_i3.p1	sp|Q9Y5Y6|ST14_HUMAN	5.66e-20	89.7					TRINITY_DN20933_c0_g1_i1.p1	sp|Q9BYB0|SHAN3_HUMAN	1.24e-17	76.6
TRINITY_DN15544_c0_g1_i3.p1	sp|Q9Y5Y6|ST14_HUMAN	2.61e-15	74.3					TRINITY_DN20933_c0_g1_i1.p1	sp|Q9BYB0|SHAN3_HUMAN	3.50e-14	65.9
TRINITY_DN15678_c0_g1_i1.p1	sp|P15989|CO6A3_CHICK	7.00e-18	79.7					TRINITY_DN20933_c0_g1_i1.p1	sp|Q9BYB0|SHAN3_HUMAN	1.75e-13	63.9
TRINITY_DN15678_c0_g1_i1.p1	sp|P15989|CO6A3_CHICK	2.68e-14	68.6					TRINITY_DN20933_c0_g1_i1.p1	sp|Q9BYB0|SHAN3_HUMAN	4.93e-13	62.4
TRINITY_DN15678_c0_g1_i1.p1	sp|P15989|CO6A3_CHICK	4.09e-12	61.6					TRINITY_DN21074_c0_g2_i1.p1	sp|P55115|NAS15_CAEEL	1.62e-34	117
TRINITY_DN15678_c0_g1_i1.p1	sp|P15989|CO6A3_CHICK	9.39e-11	57.4					TRINITY_DN21530_c0_g1_i1.p1	sp|Q10056|SHK2_SCHPO	9.77e-20	85.1
TRINITY_DN15720_c0_g1_i1.p1	sp|Q9Y5Y6|ST14_HUMAN	4.42e-37	134					TRINITY_DN21572_c0_g1_i1.p1	sp|Q10056|SHK2_SCHPO	8.29e-27	105
TRINITY_DN15720_c0_g1_i2.p1	sp|Q9BYE2|TMPSD_HUMAN	5.53e-21	84.0					TRINITY_DN2161_c0_g1_i2.p1	sp|Q9WV48|SHAN1_RAT	5.98e-20	85.5
TRINITY_DN15742_c0_g1_i1.p1	sp|Q8K480|MFRP_MOUSE	6.67e-19	80.1					TRINITY_DN2165_c0_g3_i1.p1	sp|Q10056|SHK2_SCHPO	1.86e-21	91.3
TRINITY_DN15742_c0_g1_i1.p1	sp|Q8K480|MFRP_MOUSE	2.09e-16	72.4					TRINITY_DN2169_c11_g1_i1.p1	sp|Q9XU75|SURO1_CAEEL	2.87e-13	63.5
TRINITY_DN15782_c0_g2_i1.p1	sp|P15989|CO6A3_CHICK	2.70e-18	83.2					TRINITY_DN2178_c8_g1_i18.p1	sp|Q9WV48|SHAN1_RAT	9.90e-17	77.0
TRINITY_DN15782_c0_g2_i1.p1	sp|P15989|CO6A3_CHICK	1.28e-16	77.8					TRINITY_DN2178_c8_g1_i18.p1	sp|Q9WV48|SHAN1_RAT	2.55e-11	59.3
TRINITY_DN15782_c0_g2_i1.p1	sp|P15989|CO6A3_CHICK	6.76e-14	68.9					TRINITY_DN21872_c0_g1_i1.p1	sp|Q8I4B0|KCNSK_CAEEL	2.67e-22	82.0
TRINITY_DN15782_c0_g2_i1.p1	sp|P15989|CO6A3_CHICK	7.81e-13	65.5					TRINITY_DN218_c2_g1_i1.p1	sp|P55115|NAS15_CAEEL	3.10e-44	161
TRINITY_DN15782_c0_g2_i1.p1	sp|P15989|CO6A3_CHICK	9.03e-13	65.1					TRINITY_DN218_c2_g1_i3.p1	sp|P55115|NAS15_CAEEL	4.85e-44	161
TRINITY_DN15782_c0_g2_i1.p1	sp|P15989|CO6A3_CHICK	1.04e-12	65.1					TRINITY_DN22073_c0_g2_i1.p1	sp|P50527|STE20_SCHPO	3.75e-11	50.4
TRINITY_DN15782_c0_g2_i1.p1	sp|P15989|CO6A3_CHICK	1.35e-12	64.7					TRINITY_DN22182_c0_g1_i1.p1	sp|P55115|NAS15_CAEEL	6.89e-32	109
TRINITY_DN15782_c0_g2_i1.p1	sp|P15989|CO6A3_CHICK	1.04e-11	62.0					TRINITY_DN22382_c0_g2_i1.p1	sp|P50527|STE20_SCHPO	4.50e-11	54.7
TRINITY_DN15782_c0_g2_i1.p1	sp|P15989|CO6A3_CHICK	2.95e-11	60.5					TRINITY_DN22728_c0_g1_i1.p1	sp|Q9WV48|SHAN1_RAT	1.41e-14	69.7
TRINITY_DN15782_c0_g2_i1.p1	sp|P15989|CO6A3_CHICK	3.53e-11	60.1					TRINITY_DN22728_c0_g1_i1.p1	sp|Q9WV48|SHAN1_RAT	3.02e-11	58.9
TRINITY_DN15782_c0_g2_i1.p1	sp|P15989|CO6A3_CHICK	8.95e-11	58.9					TRINITY_DN22728_c0_g1_i1.p1	sp|Q9WV48|SHAN1_RAT	5.06e-11	58.2
TRINITY_DN16007_c0_g2_i1.p1	sp|P82968|MCPI_MELCP	4.89e-17	75.1					TRINITY_DN2280_c0_g4_i1.p1	sp|P50527|STE20_SCHPO	4.23e-18	80.5
TRINITY_DN16007_c0_g2_i1.p1	sp|P82968|MCPI_MELCP	2.60e-16	73.2					TRINITY_DN2280_c0_g6_i2.p1	sp|P50527|STE20_SCHPO	4.51e-25	103
TRINITY_DN16007_c0_g2_i1.p1	sp|P82968|MCPI_MELCP	1.92e-13	64.7					TRINITY_DN22902_c0_g1_i1.p1	sp|Q96PR1|KCNC2_HUMAN	4.31e-105	325
TRINITY_DN16007_c0_g2_i1.p1	sp|P82968|MCPI_MELCP	4.73e-12	60.5					TRINITY_DN22902_c0_g1_i2.p1	sp|Q96PR1|KCNC2_HUMAN	4.31e-105	325
TRINITY_DN16007_c0_g2_i2.p1	sp|P82968|MCPI_MELCP	3.85e-17	75.5					TRINITY_DN22960_c0_g1_i1.p1	sp|P50527|STE20_SCHPO	2.11e-33	122
TRINITY_DN16007_c0_g2_i2.p1	sp|P82968|MCPI_MELCP	2.34e-16	73.2					TRINITY_DN23022_c0_g1_i1.p1	sp|Q9WV48|SHAN1_RAT	9.81e-14	62.0
TRINITY_DN16007_c0_g2_i2.p1	sp|P82968|MCPI_MELCP	4.77e-12	60.5					TRINITY_DN2305_c2_g2_i2.p1	sp|P50527|STE20_SCHPO	6.12e-28	107
TRINITY_DN1630_c1_g1_i1.p1	sp|P00742|FA10_HUMAN	2.91e-49	172					TRINITY_DN2305_c2_g2_i6.p1	sp|Q10056|SHK2_SCHPO	9.11e-21	83.6
TRINITY_DN16331_c0_g1_i1.p1	sp|Q9EPX2|PPN_MOUSE	9.57e-13	63.9					TRINITY_DN2345_c0_g1_i2.p1	sp|P50527|STE20_SCHPO	1.80e-52	181
TRINITY_DN16331_c0_g1_i6.p1	sp|Q9EPX2|PPN_MOUSE	1.29e-11	60.5					TRINITY_DN23471_c0_g1_i1.p1	sp|Q8I4B0|KCNSK_CAEEL	1.07e-114	341
TRINITY_DN16331_c0_g2_i3.p1	sp|O95428|PPN_HUMAN	1.87e-13	67.0					TRINITY_DN2364_c0_g4_i5.p1	sp|Q9XU75|SURO1_CAEEL	9.08e-13	64.7
TRINITY_DN16331_c0_g2_i7.p1	sp|O95428|PPN_HUMAN	1.99e-15	73.6					TRINITY_DN2364_c0_g4_i7.p1	sp|Q9XU75|SURO1_CAEEL	9.08e-13	64.7
TRINITY_DN16348_c0_g1_i1.p1	sp|Q9BYE2|TMPSD_HUMAN	7.23e-14	67.8					TRINITY_DN23754_c0_g1_i2.p1	sp|P50527|STE20_SCHPO	6.72e-31	116
TRINITY_DN16773_c0_g1_i2.p1	sp|Q868Z9|PPN_DROME	2.50e-14	65.1					TRINITY_DN24051_c0_g1_i1.p1	sp|Q14B80|KCNC2_MOUSE	5.64e-28	99.8
TRINITY_DN16818_c0_g1_i1.p1	sp|Q5VYJ5|MALR1_HUMAN	7.66e-23	94.7					TRINITY_DN24156_c0_g1_i1.p1	sp|Q10056|SHK2_SCHPO	1.16e-17	77.4
TRINITY_DN16818_c0_g1_i1.p1	sp|Q5VYJ5|MALR1_HUMAN	1.65e-18	81.6					TRINITY_DN24398_c0_g1_i1.p1	sp|Q8I4B0|KCNSK_CAEEL	4.17e-62	205
TRINITY_DN16818_c0_g1_i1.p1	sp|Q5VYJ5|MALR1_HUMAN	3.64e-14	68.2					TRINITY_DN244_c0_g1_i1.p1	sp|Q9Y566|SHAN1_HUMAN	7.49e-11	54.7
TRINITY_DN16831_c0_g1_i1.p1	sp|Q9Y5Y6|ST14_HUMAN	1.86e-21	85.9					TRINITY_DN244_c0_g1_i2.p1	sp|Q9Y566|SHAN1_HUMAN	7.92e-11	54.7
TRINITY_DN16831_c0_g1_i1.p1	sp|Q9Y5Y6|ST14_HUMAN	2.04e-16	71.2					TRINITY_DN2454_c2_g1_i1.p1	sp|Q8I4B0|KCNSK_CAEEL	2.31e-60	202
TRINITY_DN16846_c0_g1_i1.p1	sp|Q9EPX2|PPN_MOUSE	4.63e-16	73.9					TRINITY_DN2480_c2_g2_i1.p1	sp|Q9UHJ6|SHPK_HUMAN	1.42e-50	164
TRINITY_DN16846_c0_g1_i1.p1	sp|Q9EPX2|PPN_MOUSE	1.31e-14	69.3					TRINITY_DN24906_c0_g1_i1.p1	sp|Q14B80|KCNC2_MOUSE	3.61e-19	73.9
TRINITY_DN16846_c0_g1_i1.p1	sp|Q9EPX2|PPN_MOUSE	4.53e-12	61.6					TRINITY_DN2504_c1_g5_i1.p1	sp|Q8LAN3|P4H4_ARATH	1.46e-22	90.1
TRINITY_DN16846_c0_g1_i1.p1	sp|Q9EPX2|PPN_MOUSE	1.92e-11	59.7					TRINITY_DN2507_c1_g3_i1.p1	sp|Q9XU75|SURO1_CAEEL	1.34e-12	62.0
TRINITY_DN16888_c0_g1_i1.p1	sp|O95428|PPN_HUMAN	3.09e-12	57.0					TRINITY_DN25202_c0_g1_i1.p1	sp|P50527|STE20_SCHPO	8.54e-36	130
TRINITY_DN17161_c0_g1_i1.p1	sp|A2AJX4|MALR1_MOUSE	7.86e-17	78.6					TRINITY_DN2533_c0_g1_i1.p1	sp|Q09662|YS51_CAEEL	8.46e-12	54.3
TRINITY_DN17161_c0_g1_i1.p1	sp|A2AJX4|MALR1_MOUSE	1.32e-11	61.6					TRINITY_DN25409_c0_g1_i1.p1	sp|Q9XU75|SURO1_CAEEL	5.48e-12	52.8
TRINITY_DN17161_c0_g1_i1.p1	sp|A2AJX4|MALR1_MOUSE	7.86e-11	59.3					TRINITY_DN25454_c0_g1_i1.p1	sp|P50527|STE20_SCHPO	1.40e-28	109
TRINITY_DN17174_c0_g1_i1.p1	sp|P12111|CO6A3_HUMAN	6.94e-18	80.9					TRINITY_DN2592_c0_g3_i2.p1	sp|Q9XU75|SURO1_CAEEL	1.97e-13	63.9
TRINITY_DN17174_c0_g1_i1.p1	sp|P12111|CO6A3_HUMAN	4.22e-17	78.2					TRINITY_DN260_c27_g2_i2.p1	sp|Q9Y566|SHAN1_HUMAN	3.41e-11	56.6
TRINITY_DN17174_c0_g1_i1.p1	sp|P12111|CO6A3_HUMAN	2.06e-15	72.8					TRINITY_DN26159_c0_g1_i1.p1	sp|Q96PR1|KCNC2_HUMAN	7.54e-35	125
TRINITY_DN17174_c0_g1_i1.p1	sp|P12111|CO6A3_HUMAN	4.10e-12	62.4					TRINITY_DN26932_c0_g1_i1.p1	sp|P22462|KCNC2_RAT	3.76e-28	99.0
TRINITY_DN17174_c0_g1_i1.p1	sp|P12111|CO6A3_HUMAN	7.12e-11	58.5					TRINITY_DN2716_c2_g1_i3.p1	sp|P50527|STE20_SCHPO	2.41e-23	94.7
TRINITY_DN17233_c0_g1_i1.p1	sp|Q9BYE2|TMPSD_HUMAN	9.44e-34	120					TRINITY_DN2725_c0_g1_i1.p1	sp|Q10056|SHK2_SCHPO	1.05e-25	104
TRINITY_DN17276_c0_g1_i1.p1	sp|Q8K480|MFRP_MOUSE	4.64e-14	68.6					TRINITY_DN2725_c0_g1_i15.p1	sp|Q10056|SHK2_SCHPO	7.42e-26	105
TRINITY_DN17477_c0_g1_i1.p1	sp|P82968|MCPI_MELCP	6.12e-18	76.3					TRINITY_DN2725_c0_g1_i3.p1	sp|Q10056|SHK2_SCHPO	7.42e-26	105
TRINITY_DN17477_c0_g1_i1.p1	sp|P82968|MCPI_MELCP	4.54e-13	62.4					TRINITY_DN2725_c0_g1_i6.p1	sp|Q10056|SHK2_SCHPO	4.36e-25	95.5
TRINITY_DN17477_c0_g1_i1.p1	sp|P82968|MCPI_MELCP	4.72e-12	59.3					TRINITY_DN27624_c0_g1_i1.p1	sp|Q96PR1|KCNC2_HUMAN	7.56e-15	63.9
TRINITY_DN17477_c0_g1_i1.p1	sp|P82968|MCPI_MELCP	2.76e-11	57.0					TRINITY_DN2806_c2_g1_i1.p1	sp|P50527|STE20_SCHPO	2.86e-31	122
TRINITY_DN1756_c5_g1_i1.p1	sp|Q5U405|TMPSD_MOUSE	4.78e-48	167					TRINITY_DN2806_c2_g1_i2.p1	sp|P50527|STE20_SCHPO	2.94e-31	122
TRINITY_DN1761_c0_g1_i1.p1	sp|P15989|CO6A3_CHICK	2.44e-16	75.9					TRINITY_DN2806_c2_g1_i3.p1	sp|P50527|STE20_SCHPO	3.22e-31	122
TRINITY_DN1761_c0_g1_i1.p1	sp|P15989|CO6A3_CHICK	8.19e-15	70.9					TRINITY_DN2839_c0_g1_i14.p1	sp|P50527|STE20_SCHPO	1.14e-25	101
TRINITY_DN1761_c0_g1_i1.p1	sp|P15989|CO6A3_CHICK	6.20e-12	61.6					TRINITY_DN2839_c0_g1_i2.p1	sp|P50527|STE20_SCHPO	1.14e-25	101
TRINITY_DN1761_c0_g1_i2.p1	sp|P15989|CO6A3_CHICK	2.44e-16	75.9					TRINITY_DN2839_c0_g1_i21.p2	sp|P50527|STE20_SCHPO	1.14e-25	101
TRINITY_DN1761_c0_g1_i2.p1	sp|P15989|CO6A3_CHICK	8.19e-15	70.9					TRINITY_DN2839_c0_g1_i4.p2	sp|P50527|STE20_SCHPO	3.41e-12	58.2
TRINITY_DN1761_c0_g1_i2.p1	sp|P15989|CO6A3_CHICK	6.20e-12	61.6					TRINITY_DN283_c0_g1_i1.p1	sp|P50527|STE20_SCHPO	2.12e-30	120
TRINITY_DN17647_c0_g1_i1.p1	sp|O95428|PPN_HUMAN	3.04e-20	88.2					TRINITY_DN283_c0_g1_i3.p1	sp|P50527|STE20_SCHPO	2.15e-30	120
TRINITY_DN17744_c0_g2_i1.p1	sp|P15989|CO6A3_CHICK	4.00e-17	75.9					TRINITY_DN2849_c1_g1_i12.p1	sp|P50527|STE20_SCHPO	4.52e-19	83.2
TRINITY_DN1801_c0_g1_i1.p1	sp|O76840|PPN1_CAEEL	2.16e-51	192					TRINITY_DN2862_c0_g1_i1.p1	sp|Q9UPX8|SHAN2_HUMAN	3.01e-15	72.0
TRINITY_DN1801_c0_g1_i1.p1	sp|O76840|PPN1_CAEEL	5.19e-14	70.5					TRINITY_DN2864_c0_g1_i11.p1	sp|P50527|STE20_SCHPO	1.82e-27	111
TRINITY_DN18097_c1_g1_i1.p1	sp|Q9Y5Y6|ST14_HUMAN	3.00e-12	59.3					TRINITY_DN2864_c0_g1_i11.p1	sp|P50527|STE20_SCHPO	8.22e-27	109
TRINITY_DN1839_c0_g1_i1.p1	sp|Q9Y5Y6|ST14_HUMAN	1.15e-41	147					TRINITY_DN2864_c0_g1_i12.p1	sp|P50527|STE20_SCHPO	1.82e-27	111
TRINITY_DN1839_c0_g2_i1.p1	sp|P00742|FA10_HUMAN	4.27e-13	57.8					TRINITY_DN2864_c0_g1_i12.p1	sp|P50527|STE20_SCHPO	8.22e-27	109
TRINITY_DN18857_c0_g1_i1.p1	sp|Q868Z9|PPN_DROME	2.61e-53	177					TRINITY_DN2864_c0_g1_i15.p1	sp|P50527|STE20_SCHPO	6.18e-27	109
TRINITY_DN1888_c0_g1_i1.p1	sp|P35030|TRY3_HUMAN	2.00e-52	179					TRINITY_DN2882_c1_g2_i5.p1	sp|P50527|STE20_SCHPO	5.32e-17	76.6
TRINITY_DN1888_c0_g1_i1.p1	sp|P35030|TRY3_HUMAN	1.12e-36	134					TRINITY_DN28995_c0_g1_i1.p1	sp|Q14B80|KCNC2_MOUSE	2.22e-12	53.9
TRINITY_DN1888_c0_g1_i15.p1	sp|P35030|TRY3_HUMAN	8.71e-38	134					TRINITY_DN289_c0_g1_i1.p1	sp|Q9JLU4|SHAN3_RAT	1.16e-11	60.5
TRINITY_DN1888_c0_g1_i2.p1	sp|P35030|TRY3_HUMAN	7.19e-54	179					TRINITY_DN289_c0_g1_i2.p1	sp|Q9JLU4|SHAN3_RAT	6.03e-12	60.5
TRINITY_DN1888_c0_g1_i4.p1	sp|P35030|TRY3_HUMAN	4.62e-52	179					TRINITY_DN2917_c0_g1_i20.p1	sp|Q9WV48|SHAN1_RAT	3.15e-13	64.7
TRINITY_DN1888_c0_g1_i4.p1	sp|P35030|TRY3_HUMAN	1.65e-36	134					TRINITY_DN2917_c0_g1_i27.p1	sp|Q9WV48|SHAN1_RAT	3.55e-14	67.8
TRINITY_DN1899_c0_g1_i1.p1	sp|Q63870|CO7A1_MOUSE	9.01e-71	259					TRINITY_DN2917_c0_g1_i4.p1	sp|Q9UPX8|SHAN2_HUMAN	3.36e-13	64.7
TRINITY_DN1899_c0_g1_i1.p1	sp|Q63870|CO7A1_MOUSE	5.64e-69	253					TRINITY_DN2917_c0_g1_i5.p1	sp|Q9WV48|SHAN1_RAT	1.97e-13	65.1
TRINITY_DN1899_c0_g1_i1.p1	sp|Q63870|CO7A1_MOUSE	5.23e-63	233					TRINITY_DN293_c12_g1_i1.p1	sp|Q14B80|KCNC2_MOUSE	4.49e-62	206
TRINITY_DN1899_c0_g1_i1.p1	sp|Q63870|CO7A1_MOUSE	6.49e-58	216					TRINITY_DN2972_c0_g1_i1.p1	sp|P55115|NAS15_CAEEL	3.20e-49	171
TRINITY_DN1899_c0_g1_i1.p1	sp|Q63870|CO7A1_MOUSE	6.45e-52	197					TRINITY_DN3003_c0_g1_i13.p1	sp|P50527|STE20_SCHPO	7.97e-12	55.1
TRINITY_DN1899_c0_g1_i1.p1	sp|Q63870|CO7A1_MOUSE	3.89e-44	171					TRINITY_DN3003_c0_g1_i3.p3	sp|P50527|STE20_SCHPO	4.64e-13	58.5
TRINITY_DN1899_c0_g1_i1.p1	sp|Q63870|CO7A1_MOUSE	5.44e-44	171					TRINITY_DN3003_c0_g1_i4.p3	sp|P50527|STE20_SCHPO	4.64e-13	58.5
TRINITY_DN1899_c0_g1_i1.p1	sp|Q63870|CO7A1_MOUSE	3.09e-37	148					TRINITY_DN3106_c3_g5_i1.p1	sp|Q9Y566|SHAN1_HUMAN	7.99e-14	62.4
TRINITY_DN1899_c0_g1_i1.p1	sp|Q63870|CO7A1_MOUSE	2.26e-34	139					TRINITY_DN3106_c3_g5_i1.p1	sp|Q9Y566|SHAN1_HUMAN	3.13e-13	60.5
TRINITY_DN1899_c0_g1_i1.p1	sp|Q63870|CO7A1_MOUSE	4.55e-19	89.0					TRINITY_DN31406_c0_g1_i1.p1	sp|Q8I4B0|KCNSK_CAEEL	3.10e-24	87.8
TRINITY_DN1899_c0_g1_i1.p1	sp|Q63870|CO7A1_MOUSE	1.35e-16	80.5					TRINITY_DN3192_c0_g1_i2.p1	sp|P50527|STE20_SCHPO	4.25e-19	83.2
TRINITY_DN1899_c0_g1_i1.p1	sp|Q63870|CO7A1_MOUSE	5.46e-14	72.0					TRINITY_DN3329_c4_g3_i1.p1	sp|Q10056|SHK2_SCHPO	2.27e-16	73.9
TRINITY_DN19331_c0_g1_i1.p1	sp|Q9Y5Y6|ST14_HUMAN	8.74e-22	89.0					TRINITY_DN3338_c1_g1_i1.p1	sp|Q8LAN3|P4H4_ARATH	5.41e-29	108
TRINITY_DN19331_c0_g1_i1.p1	sp|Q9Y5Y6|ST14_HUMAN	2.05e-18	79.0					TRINITY_DN3363_c0_g1_i1.p1	sp|Q9UPX8|SHAN2_HUMAN	3.32e-16	65.5
TRINITY_DN19331_c0_g1_i1.p1	sp|Q9Y5Y6|ST14_HUMAN	4.45e-18	78.2					TRINITY_DN3363_c0_g1_i2.p1	sp|Q9UPX8|SHAN2_HUMAN	3.32e-16	65.5
TRINITY_DN19393_c0_g1_i1.p1	sp|P00730|CBPA1_BOVIN	5.98e-100	297					TRINITY_DN337_c10_g1_i1.p1	sp|P50527|STE20_SCHPO	1.26e-16	75.1
TRINITY_DN19393_c0_g1_i2.p1	sp|P00730|CBPA1_BOVIN	5.45e-39	129					TRINITY_DN340_c1_g2_i1.p1	sp|Q9UPX8|SHAN2_HUMAN	1.28e-15	70.5
TRINITY_DN19399_c0_g1_i1.p1	sp|O95428|PPN_HUMAN	4.39e-11	57.8					TRINITY_DN3410_c0_g1_i14.p1	sp|P50527|STE20_SCHPO	4.59e-37	140
TRINITY_DN19500_c0_g1_i1.p1	sp|Q5U405|TMPSD_MOUSE	1.04e-48	167					TRINITY_DN3410_c0_g1_i7.p1	sp|P50527|STE20_SCHPO	5.22e-37	135
TRINITY_DN19604_c0_g1_i1.p1	sp|O95428|PPN_HUMAN	4.10e-36	137					TRINITY_DN3433_c0_g1_i2.p1	sp|P50527|STE20_SCHPO	1.48e-27	109
TRINITY_DN19604_c0_g1_i1.p1	sp|O95428|PPN_HUMAN	6.30e-22	94.0					TRINITY_DN3463_c5_g1_i3.p1	sp|O75900|MMP23_HUMAN	3.28e-21	87.4
TRINITY_DN19604_c0_g2_i2.p1	sp|Q8K480|MFRP_MOUSE	2.53e-13	66.2					TRINITY_DN3475_c0_g1_i1.p1	sp|P50527|STE20_SCHPO	2.52e-30	109
TRINITY_DN19604_c0_g2_i8.p1	sp|Q8K480|MFRP_MOUSE	2.46e-13	66.6					TRINITY_DN3475_c0_g1_i3.p1	sp|P50527|STE20_SCHPO	2.11e-31	117
TRINITY_DN1964_c0_g4_i1.p1	sp|Q868Z9|PPN_DROME	6.91e-15	66.2					TRINITY_DN3475_c0_g1_i4.p1	sp|P50527|STE20_SCHPO	2.10e-31	117
TRINITY_DN1964_c0_g4_i3.p1	sp|Q868Z9|PPN_DROME	6.91e-15	66.2					TRINITY_DN3480_c0_g1_i1.p1	sp|P50527|STE20_SCHPO	2.98e-28	112
TRINITY_DN20080_c0_g1_i1.p1	sp|O95428|PPN_HUMAN	2.57e-62	220					TRINITY_DN3480_c0_g1_i2.p1	sp|P50527|STE20_SCHPO	2.98e-28	112
TRINITY_DN20126_c0_g2_i1.p1	sp|Q9EPX2|PPN_MOUSE	1.80e-12	59.7					TRINITY_DN3509_c0_g1_i2.p1	sp|P50527|STE20_SCHPO	2.91e-30	115
TRINITY_DN20161_c0_g1_i1.p1	sp|Q868Z9|PPN_DROME	9.03e-11	55.1					TRINITY_DN3526_c0_g1_i16.p1	sp|P50527|STE20_SCHPO	1.22e-20	85.1
TRINITY_DN20300_c0_g2_i1.p1	sp|Q8R0S6|WFKN1_MOUSE	3.53e-11	52.4					TRINITY_DN3526_c0_g1_i2.p1	sp|P50527|STE20_SCHPO	1.27e-19	87.4
TRINITY_DN21008_c0_g1_i1.p1	sp|Q5VYJ5|MALR1_HUMAN	9.65e-39	137					TRINITY_DN3526_c0_g1_i3.p2	sp|P50527|STE20_SCHPO	1.53e-15	67.0
TRINITY_DN21008_c0_g1_i1.p1	sp|Q5VYJ5|MALR1_HUMAN	1.52e-31	116					TRINITY_DN3526_c0_g1_i4.p1	sp|P50527|STE20_SCHPO	1.24e-19	87.4
TRINITY_DN21008_c0_g1_i1.p1	sp|Q5VYJ5|MALR1_HUMAN	1.19e-24	96.7					TRINITY_DN3543_c6_g1_i1.p1	sp|P50527|STE20_SCHPO	9.44e-30	117
TRINITY_DN21008_c0_g1_i1.p1	sp|Q5VYJ5|MALR1_HUMAN	6.99e-20	82.8					TRINITY_DN3574_c0_g2_i1.p1	sp|Q8LAN3|P4H4_ARATH	4.51e-25	93.6
TRINITY_DN21008_c0_g1_i1.p1	sp|Q5VYJ5|MALR1_HUMAN	5.58e-19	80.1					TRINITY_DN358_c0_g1_i2.p1	sp|Q10056|SHK2_SCHPO	4.43e-18	77.8
TRINITY_DN21008_c0_g1_i1.p1	sp|Q5VYJ5|MALR1_HUMAN	1.06e-17	76.3					TRINITY_DN3593_c0_g1_i2.p1	sp|Q8I4B0|KCNSK_CAEEL	2.92e-118	352
TRINITY_DN21008_c0_g1_i1.p1	sp|Q5VYJ5|MALR1_HUMAN	2.51e-13	63.2					TRINITY_DN3593_c0_g1_i3.p1	sp|Q8I4B0|KCNSK_CAEEL	2.12e-118	352
TRINITY_DN21008_c0_g1_i1.p1	sp|Q5VYJ5|MALR1_HUMAN	8.03e-13	61.6					TRINITY_DN3636_c2_g1_i1.p1	sp|Q10056|SHK2_SCHPO	2.96e-19	83.2
TRINITY_DN21008_c0_g1_i1.p1	sp|Q5VYJ5|MALR1_HUMAN	5.95e-11	56.2					TRINITY_DN3714_c0_g1_i2.p1	sp|Q8LAN3|P4H4_ARATH	4.28e-28	103
TRINITY_DN21067_c0_g1_i1.p1	sp|Q9EPX2|PPN_MOUSE	2.07e-17	74.3					TRINITY_DN3732_c0_g1_i11.p1	sp|Q10056|SHK2_SCHPO	1.43e-22	94.4
TRINITY_DN21067_c0_g1_i1.p1	sp|Q9EPX2|PPN_MOUSE	8.54e-16	69.7					TRINITY_DN3732_c0_g1_i23.p1	sp|Q10056|SHK2_SCHPO	1.93e-22	94.0
TRINITY_DN21171_c0_g1_i1.p1	sp|O95428|PPN_HUMAN	1.78e-13	66.2					TRINITY_DN3732_c0_g1_i3.p1	sp|P50527|STE20_SCHPO	1.13e-22	94.4
TRINITY_DN21358_c0_g1_i1.p1	sp|A2AJX4|MALR1_MOUSE	1.98e-22	84.7					TRINITY_DN3732_c0_g1_i6.p1	sp|P50527|STE20_SCHPO	1.76e-22	94.7
TRINITY_DN21358_c0_g1_i1.p1	sp|A2AJX4|MALR1_MOUSE	3.09e-15	63.9					TRINITY_DN3757_c0_g1_i2.p1	sp|P50527|STE20_SCHPO	1.25e-32	122
TRINITY_DN21358_c0_g1_i1.p1	sp|A2AJX4|MALR1_MOUSE	9.36e-12	54.3					TRINITY_DN3845_c0_g1_i1.p1	sp|P50527|STE20_SCHPO	6.19e-27	103
TRINITY_DN21358_c0_g2_i1.p1	sp|Q5VYJ5|MALR1_HUMAN	3.10e-32	115					TRINITY_DN38949_c0_g1_i1.p1	sp|P50527|STE20_SCHPO	2.97e-29	108
TRINITY_DN21358_c0_g2_i1.p1	sp|Q5VYJ5|MALR1_HUMAN	3.31e-22	87.0					TRINITY_DN39349_c0_g1_i1.p1	sp|Q10056|SHK2_SCHPO	4.91e-36	136
TRINITY_DN21358_c0_g2_i1.p1	sp|Q5VYJ5|MALR1_HUMAN	4.73e-22	86.7					TRINITY_DN39349_c0_g1_i2.p1	sp|Q10056|SHK2_SCHPO	2.38e-32	124
TRINITY_DN21358_c0_g2_i1.p1	sp|Q5VYJ5|MALR1_HUMAN	4.17e-17	72.4					TRINITY_DN39374_c0_g1_i1.p1	sp|P50527|STE20_SCHPO	1.53e-30	119
TRINITY_DN21358_c0_g2_i1.p1	sp|Q5VYJ5|MALR1_HUMAN	9.11e-13	59.7					TRINITY_DN39374_c0_g1_i1.p1	sp|P50527|STE20_SCHPO	3.26e-26	105
TRINITY_DN21425_c0_g2_i1.p1	sp|Q9EPX2|PPN_MOUSE	2.57e-11	55.5					TRINITY_DN394_c0_g1_i35.p1	sp|Q9UPX8|SHAN2_HUMAN	4.10e-12	62.0
TRINITY_DN21839_c0_g2_i1.p1	sp|P00742|FA10_HUMAN	6.62e-11	57.0					TRINITY_DN394_c0_g1_i48.p1	sp|Q9UPX8|SHAN2_HUMAN	4.23e-12	62.0
TRINITY_DN218_c2_g1_i1.p1	sp|Q8K480|MFRP_MOUSE	1.78e-23	99.8					TRINITY_DN394_c0_g1_i51.p1	sp|Q9UPX8|SHAN2_HUMAN	4.23e-12	62.0
TRINITY_DN218_c2_g1_i1.p1	sp|Q8K480|MFRP_MOUSE	2.57e-14	70.5					TRINITY_DN394_c0_g1_i53.p1	sp|Q9UPX8|SHAN2_HUMAN	4.23e-12	62.0
TRINITY_DN218_c2_g1_i3.p1	sp|Q8K480|MFRP_MOUSE	2.70e-23	99.4					TRINITY_DN394_c0_g1_i58.p1	sp|Q9UPX8|SHAN2_HUMAN	4.10e-12	62.0
TRINITY_DN218_c2_g1_i3.p1	sp|Q8K480|MFRP_MOUSE	3.53e-14	70.5					TRINITY_DN39506_c0_g1_i1.p1	sp|P50527|STE20_SCHPO	6.08e-30	115
TRINITY_DN22674_c0_g2_i1.p1	sp|Q9Y5Y6|ST14_HUMAN	2.85e-54	193					TRINITY_DN39508_c0_g1_i1.p1	sp|Q96PR1|KCNC2_HUMAN	5.21e-44	144
TRINITY_DN2286_c4_g4_i2.p1	sp|Q9EPX2|PPN_MOUSE	1.54e-47	179					TRINITY_DN39635_c0_g1_i1.p1	sp|P22462|KCNC2_RAT	1.10e-17	73.2
TRINITY_DN2286_c4_g4_i2.p1	sp|Q9EPX2|PPN_MOUSE	1.19e-11	62.8					TRINITY_DN39727_c0_g1_i1.p1	sp|P50527|STE20_SCHPO	1.31e-21	90.9
TRINITY_DN2294_c1_g2_i1.p1	sp|Q9Y5Y6|ST14_HUMAN	1.20e-21	87.4					TRINITY_DN39802_c0_g1_i1.p1	sp|Q9WV48|SHAN1_RAT	4.06e-11	57.4
TRINITY_DN2294_c1_g2_i1.p1	sp|Q9Y5Y6|ST14_HUMAN	8.91e-19	79.0					TRINITY_DN4008_c1_g1_i1.p1	sp|P50527|STE20_SCHPO	2.88e-67	218
TRINITY_DN2294_c1_g2_i1.p1	sp|Q9Y5Y6|ST14_HUMAN	2.54e-12	60.1					TRINITY_DN4028_c2_g1_i1.p1	sp|Q10056|SHK2_SCHPO	3.85e-19	82.0
TRINITY_DN23012_c0_g1_i1.p1	sp|P12111|CO6A3_HUMAN	1.12e-15	74.3					TRINITY_DN4028_c2_g1_i4.p1	sp|Q10056|SHK2_SCHPO	3.65e-19	82.0
TRINITY_DN23012_c0_g1_i1.p1	sp|P12111|CO6A3_HUMAN	2.64e-13	66.6					TRINITY_DN40384_c0_g1_i1.p1	sp|Q9D5J6|SHPK_MOUSE	1.47e-62	194
TRINITY_DN23012_c0_g1_i1.p1	sp|P12111|CO6A3_HUMAN	1.47e-12	64.3					TRINITY_DN4067_c0_g2_i18.p1	sp|Q9BYB0|SHAN3_HUMAN	3.30e-16	75.9
TRINITY_DN23012_c0_g1_i1.p1	sp|P12111|CO6A3_HUMAN	9.21e-12	61.6					TRINITY_DN4067_c0_g2_i18.p1	sp|Q9BYB0|SHAN3_HUMAN	6.32e-14	68.6
TRINITY_DN23012_c0_g1_i1.p1	sp|P12111|CO6A3_HUMAN	2.33e-11	60.5					TRINITY_DN4067_c0_g2_i19.p1	sp|Q9BYB0|SHAN3_HUMAN	3.00e-16	75.9
TRINITY_DN23012_c0_g1_i1.p1	sp|P12111|CO6A3_HUMAN	3.31e-11	60.1					TRINITY_DN4067_c0_g2_i19.p1	sp|Q9BYB0|SHAN3_HUMAN	5.76e-14	68.6
TRINITY_DN23012_c0_g1_i1.p1	sp|P12111|CO6A3_HUMAN	4.32e-11	59.7					TRINITY_DN4067_c0_g2_i23.p1	sp|Q9BYB0|SHAN3_HUMAN	2.86e-16	75.9
TRINITY_DN23012_c0_g1_i1.p1	sp|P12111|CO6A3_HUMAN	8.36e-11	58.5					TRINITY_DN4067_c0_g2_i23.p1	sp|Q9BYB0|SHAN3_HUMAN	6.20e-14	68.2
TRINITY_DN23025_c0_g1_i1.p1	sp|Q9EPX2|PPN_MOUSE	2.03e-17	78.6					TRINITY_DN4067_c0_g2_i6.p1	sp|Q9BYB0|SHAN3_HUMAN	2.56e-16	76.3
TRINITY_DN23121_c0_g1_i1.p1	sp|Q9EPX2|PPN_MOUSE	6.87e-15	66.2					TRINITY_DN4067_c0_g2_i6.p1	sp|Q9BYB0|SHAN3_HUMAN	5.75e-14	68.6
TRINITY_DN23121_c0_g1_i1.p1	sp|Q9EPX2|PPN_MOUSE	1.54e-11	56.6					TRINITY_DN4120_c0_g2_i1.p1	sp|Q9WV48|SHAN1_RAT	4.68e-14	68.9
TRINITY_DN23219_c0_g1_i1.p1	sp|M9PE65|AXO_DROME	7.21e-12	61.2					TRINITY_DN4127_c0_g1_i3.p1	sp|Q19673|TYR3_CAEEL	1.16e-16	72.4
TRINITY_DN23387_c0_g1_i1.p1	sp|P15989|CO6A3_CHICK	1.31e-16	77.0					TRINITY_DN4127_c0_g1_i3.p1	sp|Q19673|TYR3_CAEEL	6.63e-12	57.8
TRINITY_DN23387_c0_g1_i1.p1	sp|P15989|CO6A3_CHICK	2.98e-12	63.2					TRINITY_DN4127_c0_g1_i5.p1	sp|Q19673|TYR3_CAEEL	1.79e-16	72.0
TRINITY_DN23387_c0_g1_i1.p1	sp|P15989|CO6A3_CHICK	7.04e-12	62.0					TRINITY_DN4127_c0_g1_i5.p1	sp|Q19673|TYR3_CAEEL	8.30e-12	57.8
TRINITY_DN23387_c0_g1_i1.p1	sp|P15989|CO6A3_CHICK	4.17e-11	59.3					TRINITY_DN41342_c0_g1_i1.p1	sp|Q96PR1|KCNC2_HUMAN	1.45e-70	223
TRINITY_DN2339_c0_g1_i2.p1	sp|P15989|CO6A3_CHICK	1.62e-12	63.5					TRINITY_DN41389_c0_g1_i1.p1	sp|Q9UPX8|SHAN2_HUMAN	1.11e-15	65.5
TRINITY_DN2339_c0_g1_i2.p1	sp|P15989|CO6A3_CHICK	3.14e-11	59.7					TRINITY_DN4167_c0_g1_i10.p1	sp|Q9WV48|SHAN1_RAT	6.73e-15	72.4
TRINITY_DN2339_c0_g1_i2.p1	sp|P15989|CO6A3_CHICK	9.42e-11	58.2					TRINITY_DN41809_c0_g1_i1.p1	sp|Q14B80|KCNC2_MOUSE	4.16e-38	132
TRINITY_DN23595_c0_g1_i1.p1	sp|P12111|CO6A3_HUMAN	8.48e-14	66.6					TRINITY_DN418_c0_g1_i2.p1	sp|Q20191|NAS13_CAEEL	8.94e-62	198
TRINITY_DN23595_c0_g1_i1.p1	sp|P12111|CO6A3_HUMAN	8.17e-12	60.5					TRINITY_DN42235_c0_g1_i1.p1	sp|Q23490|MLT7_CAEEL	6.10e-16	66.6
TRINITY_DN23595_c0_g1_i1.p1	sp|P12111|CO6A3_HUMAN	9.66e-12	60.5					TRINITY_DN42240_c0_g1_i1.p1	sp|Q8LAN3|P4H4_ARATH	1.86e-12	55.5
TRINITY_DN23595_c0_g1_i1.p1	sp|P12111|CO6A3_HUMAN	3.91e-11	58.5					TRINITY_DN4259_c4_g1_i1.p1	sp|P50527|STE20_SCHPO	1.32e-16	72.0
TRINITY_DN2364_c0_g4_i5.p1	sp|Q9UI42|CBPA4_HUMAN	6.10e-11	60.1					TRINITY_DN4286_c0_g1_i1.p1	sp|Q10056|SHK2_SCHPO	9.29e-21	87.4
TRINITY_DN2364_c0_g4_i7.p1	sp|Q9UI42|CBPA4_HUMAN	6.10e-11	60.1					TRINITY_DN4286_c0_g1_i6.p1	sp|Q10056|SHK2_SCHPO	1.84e-20	88.2
TRINITY_DN23813_c0_g1_i1.p1	sp|O95428|PPN_HUMAN	2.45e-13	65.1					TRINITY_DN4287_c0_g1_i1.p1	sp|P50527|STE20_SCHPO	2.10e-22	89.7
TRINITY_DN2385_c0_g1_i10.p1	sp|Q868Z9|PPN_DROME	8.78e-19	85.1					TRINITY_DN4320_c0_g2_i1.p1	sp|Q23490|MLT7_CAEEL	2.57e-140	425
TRINITY_DN2385_c0_g1_i11.p1	sp|Q868Z9|PPN_DROME	8.53e-20	89.7					TRINITY_DN4320_c0_g2_i5.p1	sp|Q23490|MLT7_CAEEL	2.57e-140	425
TRINITY_DN2396_c0_g1_i1.p1	sp|Q63870|CO7A1_MOUSE	3.81e-15	70.1					TRINITY_DN4320_c0_g2_i6.p1	sp|Q23490|MLT7_CAEEL	2.57e-140	425
TRINITY_DN23_c0_g1_i1.p1	sp|Q9LT78|RD21C_ARATH	1.30e-63	207					TRINITY_DN4348_c0_g1_i1.p1	sp|Q9BYB0|SHAN3_HUMAN	3.17e-16	71.2
TRINITY_DN23_c0_g1_i2.p1	sp|A0A072UTP9|CATB_MEDTR	5.87e-44	150					TRINITY_DN4348_c0_g1_i2.p1	sp|Q9BYB0|SHAN3_HUMAN	5.15e-17	69.7
TRINITY_DN23_c0_g1_i3.p1	sp|A0A072UTP9|CATB_MEDTR	1.89e-24	90.5					TRINITY_DN4348_c0_g1_i3.p1	sp|Q9BYB0|SHAN3_HUMAN	5.15e-17	69.7
TRINITY_DN24038_c0_g1_i1.p1	sp|Q9BY79|MFRP_HUMAN	5.82e-13	65.1					TRINITY_DN4355_c0_g1_i2.p1	sp|Q9UPX8|SHAN2_HUMAN	3.11e-15	69.7
TRINITY_DN2403_c0_g4_i1.p1	sp|P12111|CO6A3_HUMAN	3.45e-19	84.3					TRINITY_DN4379_c0_g1_i1.p1	sp|Q96PR1|KCNC2_HUMAN	4.62e-50	170
TRINITY_DN2403_c0_g4_i1.p1	sp|P12111|CO6A3_HUMAN	2.95e-16	75.1					TRINITY_DN4379_c0_g1_i2.p1	sp|Q96PR1|KCNC2_HUMAN	4.62e-50	170
TRINITY_DN2403_c0_g4_i1.p1	sp|P12111|CO6A3_HUMAN	3.14e-16	75.1					TRINITY_DN4386_c0_g1_i10.p1	sp|Q10056|SHK2_SCHPO	2.13e-33	125
TRINITY_DN2403_c0_g4_i1.p1	sp|P12111|CO6A3_HUMAN	6.16e-16	73.9					TRINITY_DN4386_c0_g1_i5.p1	sp|Q10056|SHK2_SCHPO	2.13e-33	125
TRINITY_DN2403_c0_g4_i1.p1	sp|P12111|CO6A3_HUMAN	3.85e-14	68.6					TRINITY_DN4421_c0_g2_i2.p1	sp|P50527|STE20_SCHPO	1.65e-27	109
TRINITY_DN2403_c0_g4_i1.p1	sp|P12111|CO6A3_HUMAN	4.47e-14	68.2					TRINITY_DN4421_c0_g2_i3.p1	sp|P50527|STE20_SCHPO	3.16e-27	108
TRINITY_DN2403_c0_g4_i1.p1	sp|P12111|CO6A3_HUMAN	5.20e-14	68.2					TRINITY_DN4461_c0_g3_i1.p1	sp|Q8I4B0|KCNSK_CAEEL	1.26e-47	157
TRINITY_DN24382_c0_g1_i1.p1	sp|O95428|PPN_HUMAN	1.06e-28	109					TRINITY_DN45046_c0_g1_i1.p1	sp|P22462|KCNC2_RAT	5.26e-12	53.5
TRINITY_DN2466_c0_g1_i2.p1	sp|Q868Z9|PPN_DROME	2.01e-15	74.7					TRINITY_DN450_c3_g2_i1.p1	sp|Q10056|SHK2_SCHPO	6.51e-18	79.3
TRINITY_DN2466_c0_g1_i3.p1	sp|Q868Z9|PPN_DROME	1.06e-14	72.8					TRINITY_DN450_c3_g2_i2.p1	sp|P50527|STE20_SCHPO	6.81e-18	79.3
TRINITY_DN2466_c0_g1_i4.p1	sp|Q9EPX2|PPN_MOUSE	5.98e-13	65.1					TRINITY_DN450_c3_g2_i3.p1	sp|Q10056|SHK2_SCHPO	1.35e-19	81.6
TRINITY_DN2506_c0_g1_i15.p1	sp|P00742|FA10_HUMAN	6.38e-12	60.8					TRINITY_DN4518_c0_g1_i1.p1	sp|P50527|STE20_SCHPO	4.76e-26	105
TRINITY_DN2506_c0_g1_i16.p1	sp|P00742|FA10_HUMAN	4.71e-11	57.0					TRINITY_DN4518_c0_g1_i3.p1	sp|P50527|STE20_SCHPO	4.68e-26	105
TRINITY_DN2506_c0_g1_i17.p1	sp|P00742|FA10_HUMAN	8.78e-12	59.7					TRINITY_DN4528_c0_g1_i3.p1	sp|P50527|STE20_SCHPO	2.18e-66	226
TRINITY_DN2506_c0_g1_i5.p1	sp|P00742|FA10_HUMAN	6.38e-12	60.8					TRINITY_DN4528_c0_g1_i6.p1	sp|P50527|STE20_SCHPO	7.36e-67	228
TRINITY_DN2506_c0_g1_i8.p1	sp|P00742|FA10_HUMAN	6.38e-12	60.8					TRINITY_DN4528_c0_g1_i7.p1	sp|P50527|STE20_SCHPO	7.36e-67	228
TRINITY_DN2507_c1_g3_i1.p1	sp|Q9UI42|CBPA4_HUMAN	7.55e-11	58.2					TRINITY_DN45359_c0_g1_i1.p1	sp|P22462|KCNC2_RAT	4.70e-45	149
TRINITY_DN25427_c0_g1_i1.p1	sp|F4J8K6|RRP5_ARATH	1.34e-19	79.0					TRINITY_DN4559_c0_g1_i1.p1	sp|Q20191|NAS13_CAEEL	1.92e-54	179
TRINITY_DN25427_c0_g1_i1.p1	sp|F4J8K6|RRP5_ARATH	2.04e-12	58.2					TRINITY_DN4559_c0_g1_i2.p1	sp|Q20191|NAS13_CAEEL	1.13e-54	178
TRINITY_DN2603_c0_g1_i1.p1	sp|A6MFL3|VKT3_DEMVE	3.38e-19	73.9					TRINITY_DN4582_c0_g3_i1.p1	sp|Q9BYB0|SHAN3_HUMAN	3.25e-11	57.0
TRINITY_DN26165_c0_g1_i1.p1	sp|A2AJX4|MALR1_MOUSE	4.10e-36	126					TRINITY_DN4590_c9_g1_i1.p1	sp|Q10056|SHK2_SCHPO	6.13e-24	97.4
TRINITY_DN26165_c0_g1_i1.p1	sp|A2AJX4|MALR1_MOUSE	1.07e-32	116					TRINITY_DN4600_c1_g1_i1.p1	sp|P50527|STE20_SCHPO	3.26e-30	113
TRINITY_DN26165_c0_g1_i1.p1	sp|A2AJX4|MALR1_MOUSE	3.35e-16	68.9					TRINITY_DN46099_c0_g1_i1.p1	sp|O75900|MMP23_HUMAN	9.79e-27	100
TRINITY_DN26165_c0_g1_i1.p1	sp|A2AJX4|MALR1_MOUSE	1.06e-15	67.8					TRINITY_DN4609_c0_g2_i2.p2	sp|Q9WV48|SHAN1_RAT	4.12e-12	54.3
TRINITY_DN26165_c0_g1_i1.p1	sp|A2AJX4|MALR1_MOUSE	2.19e-11	55.1					TRINITY_DN4609_c0_g2_i2.p2	sp|Q9WV48|SHAN1_RAT	7.28e-12	53.5
TRINITY_DN26165_c0_g1_i1.p1	sp|A2AJX4|MALR1_MOUSE	5.93e-11	53.9					TRINITY_DN4609_c0_g2_i3.p2	sp|Q9WV48|SHAN1_RAT	5.80e-16	68.6
TRINITY_DN26220_c0_g1_i1.p1	sp|P15989|CO6A3_CHICK	4.73e-14	69.7					TRINITY_DN4609_c0_g2_i3.p2	sp|Q9WV48|SHAN1_RAT	1.02e-13	62.0
TRINITY_DN26220_c0_g1_i1.p1	sp|P15989|CO6A3_CHICK	6.27e-12	62.8					TRINITY_DN4609_c0_g2_i5.p1	sp|Q9WV48|SHAN1_RAT	7.94e-15	65.5
TRINITY_DN26220_c0_g1_i1.p1	sp|P15989|CO6A3_CHICK	1.59e-11	61.6					TRINITY_DN4609_c0_g2_i5.p1	sp|Q9WV48|SHAN1_RAT	5.73e-11	53.9
TRINITY_DN26220_c0_g1_i1.p1	sp|P15989|CO6A3_CHICK	1.96e-11	61.2					TRINITY_DN4609_c0_g2_i7.p1	sp|Q9WV48|SHAN1_RAT	1.45e-18	75.9
TRINITY_DN26799_c0_g1_i1.p1	sp|Q2UY09|COSA1_HUMAN	8.81e-15	65.9					TRINITY_DN4744_c0_g3_i1.p1	sp|P50527|STE20_SCHPO	7.13e-16	72.8
TRINITY_DN26963_c0_g1_i1.p1	sp|O95428|PPN_HUMAN	9.85e-15	67.4					TRINITY_DN4744_c0_g3_i2.p1	sp|P50527|STE20_SCHPO	7.13e-16	72.8
TRINITY_DN27120_c0_g1_i1.p1	sp|Q8K480|MFRP_MOUSE	1.11e-18	78.6					TRINITY_DN477_c1_g2_i1.p1	sp|P50527|STE20_SCHPO	1.15e-38	140
TRINITY_DN2803_c1_g2_i1.p1	sp|A0A072UTP9|CATB_MEDTR	6.82e-69	220					TRINITY_DN4794_c0_g1_i1.p1	sp|Q10056|SHK2_SCHPO	1.01e-29	111
TRINITY_DN2803_c1_g2_i4.p1	sp|A0A072UTP9|CATB_MEDTR	6.82e-69	220					TRINITY_DN4794_c0_g1_i2.p1	sp|Q10056|SHK2_SCHPO	4.14e-30	112
TRINITY_DN28500_c0_g1_i1.p1	sp|O95428|PPN_HUMAN	7.29e-25	95.1					TRINITY_DN4823_c0_g1_i15.p1	sp|P50527|STE20_SCHPO	2.55e-22	94.4
TRINITY_DN28500_c0_g1_i1.p1	sp|O95428|PPN_HUMAN	1.18e-23	91.7					TRINITY_DN4891_c0_g1_i6.p2	sp|P50527|STE20_SCHPO	1.08e-17	74.7
TRINITY_DN28500_c0_g1_i1.p1	sp|O95428|PPN_HUMAN	3.24e-18	75.9					TRINITY_DN4891_c0_g1_i7.p1	sp|P50527|STE20_SCHPO	2.45e-20	87.8
TRINITY_DN29068_c0_g1_i1.p1	sp|Q5VYJ5|MALR1_HUMAN	3.25e-19	75.9					TRINITY_DN4891_c0_g1_i8.p1	sp|P50527|STE20_SCHPO	2.45e-20	87.8
TRINITY_DN29068_c0_g1_i1.p1	sp|Q5VYJ5|MALR1_HUMAN	9.82e-15	63.2					TRINITY_DN48_c0_g3_i2.p1	sp|P50527|STE20_SCHPO	1.26e-20	86.7
TRINITY_DN29068_c0_g1_i1.p1	sp|Q5VYJ5|MALR1_HUMAN	1.89e-11	53.5					TRINITY_DN4961_c1_g1_i2.p1	sp|Q9WV48|SHAN1_RAT	5.94e-16	74.7
TRINITY_DN290_c1_g2_i1.p1	sp|Q63870|CO7A1_MOUSE	6.50e-20	80.9					TRINITY_DN4979_c0_g1_i1.p1	sp|Q9JLU4|SHAN3_RAT	1.52e-14	67.4
TRINITY_DN290_c1_g2_i1.p1	sp|Q63870|CO7A1_MOUSE	2.65e-17	73.6					TRINITY_DN4979_c0_g1_i1.p1	sp|Q9JLU4|SHAN3_RAT	4.34e-12	59.7
TRINITY_DN290_c1_g2_i1.p1	sp|Q63870|CO7A1_MOUSE	8.77e-14	63.2					TRINITY_DN4979_c0_g1_i1.p1	sp|Q9JLU4|SHAN3_RAT	7.13e-11	55.8
TRINITY_DN290_c1_g2_i1.p1	sp|Q63870|CO7A1_MOUSE	1.84e-13	62.4					TRINITY_DN4979_c0_g1_i2.p1	sp|Q9WV48|SHAN1_RAT	1.59e-12	57.0
TRINITY_DN290_c1_g2_i1.p1	sp|Q63870|CO7A1_MOUSE	4.99e-12	58.2					TRINITY_DN4979_c0_g1_i3.p1	sp|Q9Y566|SHAN1_HUMAN	3.84e-13	62.0
TRINITY_DN290_c1_g2_i3.p1	sp|Q02388|CO7A1_HUMAN	4.39e-22	88.2					TRINITY_DN4979_c0_g1_i3.p1	sp|Q9Y566|SHAN1_HUMAN	1.41e-12	60.5
TRINITY_DN290_c1_g2_i3.p1	sp|Q02388|CO7A1_HUMAN	1.77e-18	77.8					TRINITY_DN4979_c0_g1_i4.p1	sp|Q9JLU4|SHAN3_RAT	1.52e-14	67.4
TRINITY_DN290_c1_g2_i3.p1	sp|Q02388|CO7A1_HUMAN	4.05e-18	76.6					TRINITY_DN4979_c0_g1_i4.p1	sp|Q9JLU4|SHAN3_RAT	4.34e-12	59.7
TRINITY_DN290_c1_g2_i3.p1	sp|Q02388|CO7A1_HUMAN	2.03e-17	74.7					TRINITY_DN4979_c0_g1_i4.p1	sp|Q9JLU4|SHAN3_RAT	7.13e-11	55.8
TRINITY_DN290_c1_g2_i3.p1	sp|Q02388|CO7A1_HUMAN	2.18e-12	60.1					TRINITY_DN4979_c0_g1_i8.p1	sp|Q9JLU4|SHAN3_RAT	9.64e-15	65.9
TRINITY_DN290_c1_g2_i3.p1	sp|Q02388|CO7A1_HUMAN	8.54e-12	58.2					TRINITY_DN4979_c0_g1_i8.p1	sp|Q9JLU4|SHAN3_RAT	2.16e-11	55.8
TRINITY_DN290_c1_g2_i4.p1	sp|Q02388|CO7A1_HUMAN	4.39e-22	88.2					TRINITY_DN4979_c0_g1_i8.p1	sp|Q9JLU4|SHAN3_RAT	8.62e-11	53.9
TRINITY_DN290_c1_g2_i4.p1	sp|Q02388|CO7A1_HUMAN	1.77e-18	77.8					TRINITY_DN5009_c3_g1_i1.p1	sp|Q20191|NAS13_CAEEL	5.02e-16	65.9
TRINITY_DN290_c1_g2_i4.p1	sp|Q02388|CO7A1_HUMAN	4.05e-18	76.6					TRINITY_DN5009_c3_g2_i1.p1	sp|Q9U3S9|NAS6_CAEEL	1.25e-25	90.1
TRINITY_DN290_c1_g2_i4.p1	sp|Q02388|CO7A1_HUMAN	2.03e-17	74.7					TRINITY_DN5046_c2_g1_i1.p1	sp|Q10056|SHK2_SCHPO	9.59e-15	69.7
TRINITY_DN290_c1_g2_i4.p1	sp|Q02388|CO7A1_HUMAN	2.18e-12	60.1					TRINITY_DN5046_c2_g1_i4.p1	sp|Q10056|SHK2_SCHPO	1.00e-15	69.7
TRINITY_DN290_c1_g2_i4.p1	sp|Q02388|CO7A1_HUMAN	8.54e-12	58.2					TRINITY_DN5046_c2_g1_i7.p1	sp|Q10056|SHK2_SCHPO	1.17e-14	69.7
TRINITY_DN2972_c0_g1_i1.p1	sp|Q5VYJ5|MALR1_HUMAN	6.55e-20	87.8					TRINITY_DN5091_c0_g1_i2.p1	sp|Q10056|SHK2_SCHPO	8.30e-29	109
TRINITY_DN2972_c0_g1_i1.p1	sp|Q5VYJ5|MALR1_HUMAN	2.70e-12	63.5					TRINITY_DN519_c0_g4_i1.p1	sp|Q9WV48|SHAN1_RAT	1.22e-15	74.3
TRINITY_DN29976_c0_g1_i1.p1	sp|Q9EPX2|PPN_MOUSE	4.65e-13	62.0					TRINITY_DN519_c0_g4_i2.p1	sp|Q9WV48|SHAN1_RAT	1.04e-15	74.7
TRINITY_DN2_c0_g3_i1.p1	sp|O93279|A4_TAKRU	5.36e-40	149					TRINITY_DN5279_c0_g1_i3.p1	sp|P50527|STE20_SCHPO	5.99e-34	129
TRINITY_DN2_c0_g3_i1.p1	sp|O93279|A4_TAKRU	1.00e-36	139					TRINITY_DN5279_c0_g1_i5.p1	sp|P50527|STE20_SCHPO	5.99e-34	129
TRINITY_DN3003_c0_g1_i11.p1	sp|O95428|PPN_HUMAN	4.57e-17	79.0					TRINITY_DN5311_c0_g1_i1.p1	sp|Q10056|SHK2_SCHPO	5.82e-15	67.4
TRINITY_DN3003_c0_g1_i11.p1	sp|O95428|PPN_HUMAN	1.77e-14	70.5					TRINITY_DN532_c2_g1_i1.p1	sp|P50527|STE20_SCHPO	9.61e-37	132
TRINITY_DN3003_c0_g1_i3.p1	sp|O95428|PPN_HUMAN	4.34e-17	79.0					TRINITY_DN532_c2_g1_i2.p1	sp|P50527|STE20_SCHPO	9.61e-37	132
TRINITY_DN3003_c0_g1_i3.p1	sp|O95428|PPN_HUMAN	1.63e-14	70.9					TRINITY_DN532_c2_g1_i3.p1	sp|P50527|STE20_SCHPO	9.61e-37	132
TRINITY_DN3003_c0_g1_i4.p1	sp|O95428|PPN_HUMAN	4.57e-17	79.0					TRINITY_DN532_c2_g1_i4.p1	sp|P50527|STE20_SCHPO	9.61e-37	132
TRINITY_DN3003_c0_g1_i4.p1	sp|O95428|PPN_HUMAN	1.77e-14	70.5					TRINITY_DN5359_c0_g1_i3.p1	sp|Q10056|SHK2_SCHPO	1.73e-34	127
TRINITY_DN3003_c0_g1_i5.p1	sp|O95428|PPN_HUMAN	5.16e-17	79.0					TRINITY_DN5359_c0_g1_i6.p1	sp|Q10056|SHK2_SCHPO	2.64e-34	127
TRINITY_DN3003_c0_g1_i5.p1	sp|O95428|PPN_HUMAN	1.86e-14	70.5					TRINITY_DN5359_c0_g1_i7.p1	sp|Q10056|SHK2_SCHPO	2.64e-34	127
TRINITY_DN3039_c0_g4_i2.p1	sp|O95428|PPN_HUMAN	1.68e-11	57.0					TRINITY_DN535_c0_g1_i3.p1	sp|P50527|STE20_SCHPO	4.85e-36	137
TRINITY_DN3039_c0_g4_i3.p1	sp|Q868Z9|PPN_DROME	1.95e-12	63.9					TRINITY_DN535_c0_g1_i6.p1	sp|P50527|STE20_SCHPO	4.85e-36	137
TRINITY_DN3074_c0_g1_i1.p1	sp|P0C5J5|WFKN1_RAT	8.83e-14	69.3					TRINITY_DN5441_c0_g1_i3.p1	sp|Q9WV48|SHAN1_RAT	4.26e-13	64.7
TRINITY_DN3074_c0_g1_i17.p1	sp|P0C5J5|WFKN1_RAT	9.18e-14	69.3					TRINITY_DN545_c0_g2_i1.p1	sp|P50527|STE20_SCHPO	8.94e-31	114
TRINITY_DN3098_c0_g1_i1.p1	sp|Q02388|CO7A1_HUMAN	6.76e-73	264					TRINITY_DN545_c0_g4_i1.p1	sp|P50527|STE20_SCHPO	8.94e-31	114
TRINITY_DN3098_c0_g1_i1.p1	sp|Q02388|CO7A1_HUMAN	1.70e-71	259					TRINITY_DN54982_c0_g1_i1.p1	sp|Q8I4B0|KCNSK_CAEEL	6.99e-42	140
TRINITY_DN3098_c0_g1_i1.p1	sp|Q02388|CO7A1_HUMAN	3.39e-64	236					TRINITY_DN549_c0_g3_i1.p1	sp|P50527|STE20_SCHPO	5.53e-13	63.9
TRINITY_DN3098_c0_g1_i1.p1	sp|Q02388|CO7A1_HUMAN	1.70e-62	230					TRINITY_DN549_c0_g3_i2.p1	sp|P50527|STE20_SCHPO	3.83e-13	63.9
TRINITY_DN3098_c0_g1_i1.p1	sp|Q02388|CO7A1_HUMAN	4.02e-53	199					TRINITY_DN5502_c0_g1_i14.p1	sp|Q20191|NAS13_CAEEL	7.63e-53	176
TRINITY_DN3098_c0_g1_i1.p1	sp|Q02388|CO7A1_HUMAN	2.26e-48	184					TRINITY_DN5512_c0_g6_i1.p1	sp|Q10056|SHK2_SCHPO	2.37e-36	136
TRINITY_DN3098_c0_g1_i1.p1	sp|Q02388|CO7A1_HUMAN	4.18e-19	88.2					TRINITY_DN55204_c0_g1_i1.p1	sp|Q9Y566|SHAN1_HUMAN	1.19e-14	67.0
TRINITY_DN3098_c0_g1_i2.p1	sp|Q02388|CO7A1_HUMAN	6.50e-77	277					TRINITY_DN55654_c0_g1_i1.p1	sp|P55115|NAS15_CAEEL	1.92e-48	169
TRINITY_DN3098_c0_g1_i2.p1	sp|Q02388|CO7A1_HUMAN	1.67e-70	256					TRINITY_DN55768_c0_g1_i1.p1	sp|P55115|NAS15_CAEEL	2.45e-41	141
TRINITY_DN3098_c0_g1_i2.p1	sp|Q02388|CO7A1_HUMAN	6.44e-62	228					TRINITY_DN56304_c0_g1_i1.p1	sp|Q96PR1|KCNC2_HUMAN	2.12e-27	97.1
TRINITY_DN3098_c0_g1_i2.p1	sp|Q02388|CO7A1_HUMAN	1.38e-61	227					TRINITY_DN56426_c0_g1_i1.p1	sp|Q10056|SHK2_SCHPO	5.16e-22	90.5
TRINITY_DN3098_c0_g1_i2.p1	sp|Q02388|CO7A1_HUMAN	1.98e-48	184					TRINITY_DN56925_c0_g1_i1.p1	sp|P50527|STE20_SCHPO	7.11e-13	62.0
TRINITY_DN3098_c0_g1_i2.p1	sp|Q02388|CO7A1_HUMAN	4.43e-26	110					TRINITY_DN5706_c2_g2_i1.p1	sp|Q10056|SHK2_SCHPO	2.96e-26	103
TRINITY_DN3098_c0_g1_i2.p1	sp|Q02388|CO7A1_HUMAN	6.22e-22	97.4					TRINITY_DN5711_c2_g2_i1.p1	sp|Q10056|SHK2_SCHPO	2.63e-16	74.3
TRINITY_DN3098_c0_g1_i4.p2	sp|Q02388|CO7A1_HUMAN	5.75e-38	146					TRINITY_DN5715_c1_g6_i1.p1	sp|Q10056|SHK2_SCHPO	6.90e-25	98.6
TRINITY_DN3098_c0_g1_i4.p2	sp|Q02388|CO7A1_HUMAN	1.77e-35	138					TRINITY_DN5763_c0_g1_i4.p1	sp|Q9Y566|SHAN1_HUMAN	7.49e-19	84.3
TRINITY_DN3098_c0_g1_i4.p2	sp|Q02388|CO7A1_HUMAN	9.03e-33	130					TRINITY_DN5763_c0_g1_i4.p1	sp|Q9Y566|SHAN1_HUMAN	6.26e-16	74.7
TRINITY_DN3098_c0_g1_i4.p2	sp|Q02388|CO7A1_HUMAN	1.27e-24	103					TRINITY_DN5763_c0_g1_i4.p1	sp|Q9Y566|SHAN1_HUMAN	1.54e-14	70.1
TRINITY_DN3098_c0_g1_i4.p2	sp|Q02388|CO7A1_HUMAN	2.51e-19	87.0					TRINITY_DN5763_c0_g1_i4.p1	sp|Q9Y566|SHAN1_HUMAN	1.55e-13	66.6
TRINITY_DN3098_c0_g1_i4.p2	sp|Q02388|CO7A1_HUMAN	4.61e-17	79.7					TRINITY_DN5763_c0_g1_i4.p1	sp|Q9Y566|SHAN1_HUMAN	2.83e-13	65.9
TRINITY_DN3098_c0_g1_i4.p2	sp|Q02388|CO7A1_HUMAN	8.34e-12	62.4					TRINITY_DN5763_c0_g1_i4.p1	sp|Q9Y566|SHAN1_HUMAN	2.48e-12	62.8
TRINITY_DN3098_c0_g1_i4.p1	sp|Q02388|CO7A1_HUMAN	6.80e-48	178					TRINITY_DN5763_c0_g1_i6.p1	sp|Q9Y566|SHAN1_HUMAN	3.57e-19	85.1
TRINITY_DN3098_c0_g1_i4.p1	sp|Q02388|CO7A1_HUMAN	1.05e-45	171					TRINITY_DN5763_c0_g1_i6.p1	sp|Q9Y566|SHAN1_HUMAN	6.56e-19	84.3
TRINITY_DN3098_c0_g1_i4.p1	sp|Q02388|CO7A1_HUMAN	1.39e-45	171					TRINITY_DN5763_c0_g1_i6.p1	sp|Q9Y566|SHAN1_HUMAN	1.41e-14	70.1
TRINITY_DN3098_c0_g1_i4.p1	sp|Q02388|CO7A1_HUMAN	3.70e-44	167					TRINITY_DN5763_c0_g1_i6.p1	sp|Q9Y566|SHAN1_HUMAN	1.39e-13	67.0
TRINITY_DN3098_c0_g1_i4.p1	sp|Q02388|CO7A1_HUMAN	1.35e-42	162					TRINITY_DN5763_c0_g1_i6.p1	sp|Q9Y566|SHAN1_HUMAN	2.73e-13	65.9
TRINITY_DN3098_c0_g1_i4.p1	sp|Q02388|CO7A1_HUMAN	9.59e-33	130					TRINITY_DN5763_c0_g1_i6.p1	sp|Q9Y566|SHAN1_HUMAN	2.26e-12	62.8
TRINITY_DN3098_c0_g1_i4.p1	sp|Q02388|CO7A1_HUMAN	2.72e-30	122					TRINITY_DN5763_c0_g1_i6.p1	sp|Q9Y566|SHAN1_HUMAN	6.24e-12	61.6
TRINITY_DN3098_c0_g1_i4.p1	sp|Q02388|CO7A1_HUMAN	1.09e-29	120					TRINITY_DN5763_c0_g1_i6.p1	sp|Q9Y566|SHAN1_HUMAN	1.07e-11	60.8
TRINITY_DN3098_c0_g1_i4.p1	sp|Q02388|CO7A1_HUMAN	1.48e-24	104					TRINITY_DN5763_c0_g1_i7.p1	sp|Q9Y566|SHAN1_HUMAN	5.77e-19	84.3
TRINITY_DN3098_c0_g1_i4.p1	sp|Q02388|CO7A1_HUMAN	8.35e-15	72.8					TRINITY_DN5763_c0_g1_i7.p1	sp|Q9Y566|SHAN1_HUMAN	1.02e-18	83.6
TRINITY_DN3098_c0_g1_i4.p1	sp|Q02388|CO7A1_HUMAN	1.62e-11	62.0					TRINITY_DN5763_c0_g1_i7.p1	sp|Q9Y566|SHAN1_HUMAN	2.14e-14	69.3
TRINITY_DN3098_c0_g1_i5.p1	sp|Q02388|CO7A1_HUMAN	7.81e-73	263					TRINITY_DN5763_c0_g1_i7.p1	sp|Q9Y566|SHAN1_HUMAN	2.52e-13	65.9
TRINITY_DN3098_c0_g1_i5.p1	sp|Q02388|CO7A1_HUMAN	1.54e-72	263					TRINITY_DN5763_c0_g1_i7.p1	sp|Q9Y566|SHAN1_HUMAN	4.33e-13	65.1
TRINITY_DN3098_c0_g1_i5.p1	sp|Q02388|CO7A1_HUMAN	2.62e-64	236					TRINITY_DN5763_c0_g1_i7.p1	sp|Q9Y566|SHAN1_HUMAN	3.85e-12	62.0
TRINITY_DN3098_c0_g1_i5.p1	sp|Q02388|CO7A1_HUMAN	4.91e-60	222					TRINITY_DN5763_c0_g1_i7.p1	sp|Q9Y566|SHAN1_HUMAN	1.11e-11	60.5
TRINITY_DN3098_c0_g1_i5.p1	sp|Q02388|CO7A1_HUMAN	3.41e-52	196					TRINITY_DN5763_c0_g1_i7.p1	sp|Q9Y566|SHAN1_HUMAN	2.04e-11	59.7
TRINITY_DN3098_c0_g1_i5.p1	sp|Q02388|CO7A1_HUMAN	1.99e-48	184					TRINITY_DN5798_c0_g2_i1.p1	sp|Q9XU75|SURO1_CAEEL	6.43e-48	159
TRINITY_DN3098_c0_g1_i5.p1	sp|Q02388|CO7A1_HUMAN	6.55e-36	143					TRINITY_DN5798_c0_g2_i2.p1	sp|Q9XU75|SURO1_CAEEL	2.53e-63	208
TRINITY_DN3098_c0_g1_i5.p1	sp|Q02388|CO7A1_HUMAN	4.22e-19	88.2					TRINITY_DN5887_c1_g1_i15.p2	sp|Q9UPX8|SHAN2_HUMAN	8.97e-14	67.4
TRINITY_DN3098_c0_g1_i8.p1	sp|Q02388|CO7A1_HUMAN	3.34e-33	129					TRINITY_DN5887_c1_g1_i19.p1	sp|Q9UPX8|SHAN2_HUMAN	1.42e-13	67.4
TRINITY_DN3098_c0_g1_i8.p1	sp|Q02388|CO7A1_HUMAN	4.37e-30	120					TRINITY_DN5887_c1_g1_i2.p1	sp|Q9UPX8|SHAN2_HUMAN	1.42e-13	67.4
TRINITY_DN3098_c0_g1_i8.p1	sp|Q02388|CO7A1_HUMAN	1.70e-27	112					TRINITY_DN5887_c1_g1_i3.p1	sp|Q9UPX8|SHAN2_HUMAN	8.97e-14	67.4
TRINITY_DN3098_c0_g1_i8.p1	sp|Q02388|CO7A1_HUMAN	4.95e-26	107					TRINITY_DN5887_c1_g1_i4.p2	sp|Q9UPX8|SHAN2_HUMAN	8.97e-14	67.4
TRINITY_DN3098_c0_g1_i8.p1	sp|Q02388|CO7A1_HUMAN	9.18e-26	106					TRINITY_DN58983_c0_g1_i1.p1	sp|Q9WV48|SHAN1_RAT	1.03e-14	68.2
TRINITY_DN3098_c0_g1_i8.p1	sp|Q02388|CO7A1_HUMAN	1.31e-25	106					TRINITY_DN58983_c0_g1_i1.p1	sp|Q9WV48|SHAN1_RAT	7.52e-13	62.4
TRINITY_DN3098_c0_g1_i8.p1	sp|Q02388|CO7A1_HUMAN	1.30e-23	99.8					TRINITY_DN58983_c0_g1_i1.p1	sp|Q9WV48|SHAN1_RAT	4.57e-12	59.7
TRINITY_DN3098_c0_g1_i8.p1	sp|Q02388|CO7A1_HUMAN	1.10e-22	97.1					TRINITY_DN58983_c0_g1_i1.p1	sp|Q9WV48|SHAN1_RAT	3.43e-11	57.0
TRINITY_DN3098_c0_g1_i8.p1	sp|Q02388|CO7A1_HUMAN	2.46e-20	89.4					TRINITY_DN5914_c0_g2_i3.p1	sp|P50527|STE20_SCHPO	2.39e-29	113
TRINITY_DN3098_c0_g1_i8.p1	sp|Q02388|CO7A1_HUMAN	6.92e-18	81.6					TRINITY_DN5924_c2_g3_i1.p1	sp|P50527|STE20_SCHPO	3.07e-29	113
TRINITY_DN31460_c0_g1_i1.p1	sp|P82968|MCPI_MELCP	5.27e-13	58.2					TRINITY_DN5940_c0_g1_i4.p1	sp|P50527|STE20_SCHPO	2.82e-31	114
TRINITY_DN31462_c0_g1_i1.p1	sp|P35030|TRY3_HUMAN	8.40e-30	103					TRINITY_DN5940_c0_g1_i5.p2	sp|P50527|STE20_SCHPO	6.14e-31	114
TRINITY_DN3189_c2_g1_i2.p1	sp|P51559|BLI4_CAEEL	1.54e-47	171					TRINITY_DN5940_c0_g1_i5.p1	sp|P50527|STE20_SCHPO	6.14e-31	114
TRINITY_DN3189_c2_g1_i7.p1	sp|P51559|BLI4_CAEEL	1.54e-47	171					TRINITY_DN5940_c0_g1_i8.p1	sp|P50527|STE20_SCHPO	9.04e-27	100
TRINITY_DN32325_c0_g1_i1.p1	sp|Q9BY79|MFRP_HUMAN	2.19e-13	58.9					TRINITY_DN5940_c0_g1_i9.p1	sp|P50527|STE20_SCHPO	2.82e-31	114
TRINITY_DN3249_c0_g4_i1.p1	sp|Q02388|CO7A1_HUMAN	1.53e-77	278					TRINITY_DN5960_c1_g1_i2.p1	sp|Q8I4B0|KCNSK_CAEEL	1.19e-103	315
TRINITY_DN3249_c0_g4_i1.p1	sp|Q02388|CO7A1_HUMAN	1.45e-66	243					TRINITY_DN5960_c1_g1_i3.p1	sp|Q8I4B0|KCNSK_CAEEL	1.37e-103	315
TRINITY_DN3249_c0_g4_i1.p1	sp|Q02388|CO7A1_HUMAN	3.28e-53	199					TRINITY_DN5981_c1_g1_i11.p1	sp|Q9BYB0|SHAN3_HUMAN	1.71e-18	79.0
TRINITY_DN3249_c0_g4_i1.p1	sp|Q02388|CO7A1_HUMAN	1.07e-47	181					TRINITY_DN5981_c1_g1_i15.p1	sp|Q9WV48|SHAN1_RAT	1.34e-16	71.6
TRINITY_DN3249_c0_g4_i1.p1	sp|Q02388|CO7A1_HUMAN	1.37e-29	122					TRINITY_DN5981_c1_g1_i3.p1	sp|Q9BYB0|SHAN3_HUMAN	2.93e-18	79.0
TRINITY_DN3249_c0_g4_i1.p1	sp|Q02388|CO7A1_HUMAN	2.05e-27	115					TRINITY_DN5981_c1_g1_i9.p1	sp|Q9UPX8|SHAN2_HUMAN	4.22e-15	67.4
TRINITY_DN3249_c0_g4_i2.p1	sp|Q02388|CO7A1_HUMAN	1.17e-76	275					TRINITY_DN5999_c0_g2_i1.p1	sp|P50527|STE20_SCHPO	7.44e-26	105
TRINITY_DN3249_c0_g4_i2.p1	sp|Q02388|CO7A1_HUMAN	6.25e-66	241					TRINITY_DN6033_c0_g1_i1.p1	sp|Q10056|SHK2_SCHPO	7.31e-17	73.9
TRINITY_DN3249_c0_g4_i2.p1	sp|Q02388|CO7A1_HUMAN	1.29e-52	197					TRINITY_DN605_c4_g1_i1.p1	sp|P55115|NAS15_CAEEL	1.84e-48	167
TRINITY_DN3249_c0_g4_i2.p1	sp|Q02388|CO7A1_HUMAN	2.63e-47	180					TRINITY_DN6066_c0_g1_i4.p1	sp|P55115|NAS15_CAEEL	7.92e-47	156
TRINITY_DN3249_c0_g4_i2.p1	sp|Q02388|CO7A1_HUMAN	4.28e-27	114					TRINITY_DN6078_c0_g1_i14.p1	sp|Q10056|SHK2_SCHPO	4.39e-17	77.0
TRINITY_DN3249_c0_g5_i1.p1	sp|Q02388|CO7A1_HUMAN	1.50e-74	270					TRINITY_DN6090_c0_g1_i1.p1	sp|P55115|NAS15_CAEEL	3.70e-49	163
TRINITY_DN3249_c0_g5_i1.p1	sp|Q02388|CO7A1_HUMAN	2.60e-69	253					TRINITY_DN6090_c0_g1_i2.p1	sp|P55115|NAS15_CAEEL	3.70e-49	163
TRINITY_DN3249_c0_g5_i1.p1	sp|Q02388|CO7A1_HUMAN	1.10e-64	238					TRINITY_DN6090_c0_g1_i3.p1	sp|P55115|NAS15_CAEEL	3.70e-49	163
TRINITY_DN3249_c0_g5_i1.p1	sp|Q02388|CO7A1_HUMAN	2.66e-63	233					TRINITY_DN6090_c0_g1_i4.p1	sp|P55115|NAS15_CAEEL	3.70e-49	163
TRINITY_DN3249_c0_g5_i1.p1	sp|Q02388|CO7A1_HUMAN	5.06e-61	226					TRINITY_DN6090_c0_g1_i5.p1	sp|P55115|NAS15_CAEEL	3.70e-49	163
TRINITY_DN3249_c0_g5_i1.p1	sp|Q02388|CO7A1_HUMAN	6.41e-55	206					TRINITY_DN6090_c0_g1_i6.p1	sp|P55115|NAS15_CAEEL	3.70e-49	163
TRINITY_DN3249_c0_g5_i1.p1	sp|Q02388|CO7A1_HUMAN	7.91e-42	163					TRINITY_DN6242_c0_g1_i1.p2	sp|P54190|TES26_TOXCA	2.33e-33	112
TRINITY_DN3249_c0_g5_i1.p1	sp|Q02388|CO7A1_HUMAN	1.78e-13	69.7					TRINITY_DN6242_c0_g1_i2.p1	sp|P54190|TES26_TOXCA	2.33e-33	112
TRINITY_DN3250_c0_g1_i1.p1	sp|P12111|CO6A3_HUMAN	1.97e-16	79.3					TRINITY_DN6261_c0_g1_i2.p1	sp|Q10056|SHK2_SCHPO	2.36e-16	74.3
TRINITY_DN3250_c0_g1_i1.p1	sp|P12111|CO6A3_HUMAN	7.35e-13	67.8					TRINITY_DN6324_c3_g1_i1.p1	sp|Q8LAN3|P4H4_ARATH	1.03e-17	75.1
TRINITY_DN3250_c0_g1_i1.p1	sp|P12111|CO6A3_HUMAN	2.34e-12	65.9					TRINITY_DN6412_c0_g1_i2.p1	sp|P50527|STE20_SCHPO	8.83e-31	117
TRINITY_DN3250_c0_g1_i1.p1	sp|P12111|CO6A3_HUMAN	9.31e-11	60.8					TRINITY_DN6412_c0_g1_i3.p1	sp|P50527|STE20_SCHPO	1.58e-30	116
TRINITY_DN3360_c0_g1_i2.p1	sp|Q02388|CO7A1_HUMAN	1.15e-12	66.2					TRINITY_DN6458_c0_g1_i1.p1	sp|P50527|STE20_SCHPO	4.59e-24	100
TRINITY_DN3360_c0_g1_i2.p1	sp|Q02388|CO7A1_HUMAN	8.41e-11	60.1					TRINITY_DN6458_c0_g1_i3.p1	sp|P50527|STE20_SCHPO	2.67e-24	100
TRINITY_DN3370_c0_g1_i27.p1	sp|Q9EPX2|PPN_MOUSE	5.79e-13	65.9					TRINITY_DN648_c0_g1_i1.p1	sp|P55115|NAS15_CAEEL	3.16e-42	154
TRINITY_DN3370_c0_g1_i5.p1	sp|Q9EPX2|PPN_MOUSE	6.06e-13	65.9					TRINITY_DN6500_c0_g1_i1.p1	sp|Q9UPX8|SHAN2_HUMAN	3.08e-14	67.8
TRINITY_DN3449_c0_g1_i1.p1	sp|O95428|PPN_HUMAN	1.99e-16	77.8					TRINITY_DN6554_c0_g1_i10.p1	sp|Q9JLU4|SHAN3_RAT	1.61e-11	60.5
TRINITY_DN3449_c0_g1_i3.p1	sp|O95428|PPN_HUMAN	2.13e-16	77.4					TRINITY_DN6554_c0_g1_i12.p1	sp|Q9JLU4|SHAN3_RAT	1.10e-11	60.5
TRINITY_DN35074_c0_g1_i1.p1	sp|P51559|BLI4_CAEEL	3.39e-11	52.4					TRINITY_DN6554_c0_g1_i6.p1	sp|Q9Y566|SHAN1_HUMAN	1.92e-12	62.4
TRINITY_DN3530_c0_g1_i10.p1	sp|Q9EPX2|PPN_MOUSE	9.95e-13	63.5					TRINITY_DN6585_c0_g2_i1.p1	sp|P50527|STE20_SCHPO	8.98e-33	122
TRINITY_DN3530_c0_g1_i13.p1	sp|Q9EPX2|PPN_MOUSE	7.56e-13	63.9					TRINITY_DN6585_c0_g2_i2.p1	sp|P50527|STE20_SCHPO	1.28e-32	120
TRINITY_DN3530_c0_g2_i1.p1	sp|O95428|PPN_HUMAN	2.18e-13	63.5					TRINITY_DN6641_c2_g1_i1.p1	sp|Q9Y566|SHAN1_HUMAN	2.11e-11	55.5
TRINITY_DN3530_c0_g2_i1.p1	sp|O95428|PPN_HUMAN	5.31e-13	62.4					TRINITY_DN670_c0_g1_i15.p1	sp|P50527|STE20_SCHPO	5.98e-32	120
TRINITY_DN3530_c0_g2_i2.p1	sp|Q9EPX2|PPN_MOUSE	4.76e-12	59.7					TRINITY_DN670_c0_g1_i21.p1	sp|P50527|STE20_SCHPO	5.57e-27	102
TRINITY_DN3530_c0_g2_i2.p1	sp|Q9EPX2|PPN_MOUSE	3.03e-11	57.0					TRINITY_DN6710_c0_g1_i2.p1	sp|P50527|STE20_SCHPO	5.57e-22	87.8
TRINITY_DN3664_c0_g1_i11.p1	sp|Q8K480|MFRP_MOUSE	6.76e-15	70.5					TRINITY_DN6733_c0_g1_i1.p1	sp|P50527|STE20_SCHPO	9.18e-18	79.0
TRINITY_DN3664_c0_g1_i11.p1	sp|Q8K480|MFRP_MOUSE	8.42e-12	60.8					TRINITY_DN6753_c2_g2_i1.p1	sp|Q8LAN3|P4H4_ARATH	9.86e-18	75.9
TRINITY_DN3664_c0_g1_i11.p1	sp|Q8K480|MFRP_MOUSE	1.89e-11	59.7					TRINITY_DN6814_c2_g1_i19.p2	sp|Q9UPX8|SHAN2_HUMAN	2.44e-14	67.8
TRINITY_DN3664_c0_g1_i18.p1	sp|Q8K480|MFRP_MOUSE	6.76e-15	70.5					TRINITY_DN6814_c2_g1_i19.p1	sp|P50527|STE20_SCHPO	1.25e-17	78.6
TRINITY_DN3664_c0_g1_i18.p1	sp|Q8K480|MFRP_MOUSE	8.42e-12	60.8					TRINITY_DN6814_c2_g1_i22.p1	sp|P50527|STE20_SCHPO	1.25e-17	78.6
TRINITY_DN3664_c0_g1_i18.p1	sp|Q8K480|MFRP_MOUSE	1.89e-11	59.7					TRINITY_DN6814_c2_g1_i22.p2	sp|Q9UPX8|SHAN2_HUMAN	1.68e-14	68.2
TRINITY_DN3664_c0_g1_i21.p1	sp|Q8K480|MFRP_MOUSE	6.76e-15	70.5					TRINITY_DN6814_c2_g1_i26.p1	sp|P50527|STE20_SCHPO	1.25e-17	78.6
TRINITY_DN3664_c0_g1_i21.p1	sp|Q8K480|MFRP_MOUSE	8.42e-12	60.8					TRINITY_DN6814_c2_g1_i26.p2	sp|Q9UPX8|SHAN2_HUMAN	1.68e-14	68.2
TRINITY_DN3664_c0_g1_i21.p1	sp|Q8K480|MFRP_MOUSE	1.89e-11	59.7					TRINITY_DN6814_c2_g1_i4.p1	sp|P50527|STE20_SCHPO	1.25e-17	78.6
TRINITY_DN3664_c0_g1_i28.p1	sp|Q8K480|MFRP_MOUSE	6.76e-15	70.5					TRINITY_DN6879_c0_g1_i1.p1	sp|Q20191|NAS13_CAEEL	1.65e-12	59.3
TRINITY_DN3664_c0_g1_i28.p1	sp|Q8K480|MFRP_MOUSE	8.42e-12	60.8					TRINITY_DN6879_c0_g1_i3.p1	sp|Q20191|NAS13_CAEEL	1.65e-12	59.3
TRINITY_DN3664_c0_g1_i28.p1	sp|Q8K480|MFRP_MOUSE	1.89e-11	59.7					TRINITY_DN6927_c0_g3_i1.p1	sp|Q10056|SHK2_SCHPO	1.71e-14	68.6
TRINITY_DN3664_c0_g1_i8.p1	sp|Q8K480|MFRP_MOUSE	6.76e-15	70.5					TRINITY_DN692_c1_g2_i2.p1	sp|P55115|NAS15_CAEEL	1.59e-45	159
TRINITY_DN3664_c0_g1_i8.p1	sp|Q8K480|MFRP_MOUSE	8.42e-12	60.8					TRINITY_DN6973_c0_g3_i1.p1	sp|P50527|STE20_SCHPO	1.40e-135	401
TRINITY_DN3664_c0_g1_i8.p1	sp|Q8K480|MFRP_MOUSE	1.89e-11	59.7					TRINITY_DN6973_c0_g3_i2.p1	sp|P50527|STE20_SCHPO	9.90e-17	70.5
TRINITY_DN3729_c0_g1_i11.p1	sp|P15989|CO6A3_CHICK	8.36e-12	59.3					TRINITY_DN6975_c0_g1_i1.p1	sp|Q10056|SHK2_SCHPO	7.47e-26	99.8
TRINITY_DN3729_c0_g1_i11.p1	sp|P15989|CO6A3_CHICK	6.23e-11	56.6					TRINITY_DN6975_c0_g1_i2.p1	sp|Q10056|SHK2_SCHPO	1.62e-25	99.8
TRINITY_DN3732_c2_g1_i2.p1	sp|Q02388|CO7A1_HUMAN	6.72e-11	60.1					TRINITY_DN7011_c0_g1_i1.p1	sp|Q10056|SHK2_SCHPO	2.14e-13	63.5
TRINITY_DN373_c0_g2_i1.p1	sp|Q9FMH8|RD21B_ARATH	6.93e-19	80.5					TRINITY_DN702_c1_g1_i2.p1	sp|Q8LAN3|P4H4_ARATH	1.57e-17	75.5
TRINITY_DN373_c9_g2_i5.p1	sp|F4J8K6|RRP5_ARATH	1.46e-77	254					TRINITY_DN702_c1_g1_i3.p1	sp|Q8LAN3|P4H4_ARATH	9.25e-20	82.0
TRINITY_DN3749_c0_g5_i1.p1	sp|Q2UY11|COSA1_MOUSE	9.52e-12	62.4					TRINITY_DN706_c4_g2_i3.p1	sp|Q9Y566|SHAN1_HUMAN	3.48e-11	59.3
TRINITY_DN3749_c0_g5_i3.p1	sp|P15989|CO6A3_CHICK	8.17e-13	62.8					TRINITY_DN70765_c0_g1_i1.p1	sp|Q20191|NAS13_CAEEL	2.11e-49	167
TRINITY_DN3778_c0_g1_i1.p1	sp|Q8K480|MFRP_MOUSE	3.02e-26	100					TRINITY_DN70789_c0_g1_i1.p1	sp|P50527|STE20_SCHPO	2.38e-36	135
TRINITY_DN3778_c0_g1_i1.p1	sp|Q8K480|MFRP_MOUSE	1.35e-12	60.5					TRINITY_DN70951_c0_g1_i1.p1	sp|P50527|STE20_SCHPO	1.08e-35	132
TRINITY_DN3778_c0_g2_i1.p1	sp|Q8K480|MFRP_MOUSE	2.77e-11	58.5					TRINITY_DN7146_c2_g3_i1.p1	sp|Q8LAN3|P4H4_ARATH	2.07e-17	74.7
TRINITY_DN3782_c0_g2_i1.p1	sp|P12111|CO6A3_HUMAN	3.09e-18	78.6					TRINITY_DN71672_c0_g1_i1.p1	sp|P50527|STE20_SCHPO	6.73e-16	72.0
TRINITY_DN3782_c0_g2_i1.p1	sp|P12111|CO6A3_HUMAN	7.45e-18	77.4					TRINITY_DN71762_c0_g1_i1.p1	sp|P22462|KCNC2_RAT	6.71e-66	214
TRINITY_DN3782_c0_g2_i1.p1	sp|P12111|CO6A3_HUMAN	2.63e-15	69.7					TRINITY_DN71920_c0_g1_i1.p1	sp|Q8LAN3|P4H4_ARATH	4.69e-20	82.4
TRINITY_DN3782_c0_g2_i1.p1	sp|P12111|CO6A3_HUMAN	1.15e-14	67.8					TRINITY_DN72065_c0_g1_i1.p1	sp|Q10056|SHK2_SCHPO	2.19e-30	117
TRINITY_DN3782_c0_g2_i1.p1	sp|P12111|CO6A3_HUMAN	6.04e-14	65.5					TRINITY_DN72218_c0_g1_i1.p1	sp|Q8I4B0|KCNSK_CAEEL	1.92e-90	276
TRINITY_DN3782_c0_g2_i1.p1	sp|P12111|CO6A3_HUMAN	1.27e-13	64.7					TRINITY_DN72294_c0_g1_i1.p1	sp|Q20616|SKPO1_CAEEL	1.58e-14	64.7
TRINITY_DN3782_c0_g2_i1.p1	sp|P12111|CO6A3_HUMAN	2.90e-12	60.5					TRINITY_DN7234_c0_g1_i4.p1	sp|Q9Y566|SHAN1_HUMAN	9.18e-13	63.9
TRINITY_DN3782_c0_g2_i1.p1	sp|P12111|CO6A3_HUMAN	7.90e-11	56.2					TRINITY_DN7234_c0_g2_i1.p1	sp|Q9WV48|SHAN1_RAT	1.92e-16	76.6
TRINITY_DN3782_c0_g2_i2.p1	sp|P12111|CO6A3_HUMAN	3.03e-18	78.6					TRINITY_DN72418_c0_g1_i1.p1	sp|Q8I4B0|KCNSK_CAEEL	2.26e-62	203
TRINITY_DN3782_c0_g2_i2.p1	sp|P12111|CO6A3_HUMAN	7.30e-18	77.4					TRINITY_DN7329_c0_g2_i1.p1	sp|Q9UPX8|SHAN2_HUMAN	1.75e-12	62.4
TRINITY_DN3782_c0_g2_i2.p1	sp|P12111|CO6A3_HUMAN	2.58e-15	69.7					TRINITY_DN7368_c0_g1_i2.p1	sp|Q9JLU4|SHAN3_RAT	3.73e-12	62.4
TRINITY_DN3782_c0_g2_i2.p1	sp|P12111|CO6A3_HUMAN	1.13e-14	67.8					TRINITY_DN7368_c0_g1_i3.p1	sp|Q9Y566|SHAN1_HUMAN	2.28e-12	63.2
TRINITY_DN3782_c0_g2_i2.p1	sp|P12111|CO6A3_HUMAN	5.94e-14	65.5					TRINITY_DN7369_c0_g2_i1.p1	sp|P50527|STE20_SCHPO	7.97e-21	86.7
TRINITY_DN3782_c0_g2_i2.p1	sp|P12111|CO6A3_HUMAN	1.24e-13	64.7					TRINITY_DN7443_c0_g1_i1.p2	sp|P50527|STE20_SCHPO	8.08e-16	67.4
TRINITY_DN3782_c0_g2_i2.p1	sp|P12111|CO6A3_HUMAN	2.86e-12	60.5					TRINITY_DN7450_c0_g1_i1.p1	sp|P50527|STE20_SCHPO	1.53e-24	99.4
TRINITY_DN3782_c0_g2_i2.p1	sp|P12111|CO6A3_HUMAN	7.79e-11	56.2					TRINITY_DN74724_c0_g1_i1.p1	sp|Q14B80|KCNC2_MOUSE	8.28e-34	117
TRINITY_DN3782_c0_g2_i3.p1	sp|P12111|CO6A3_HUMAN	3.03e-18	78.6					TRINITY_DN7478_c0_g1_i1.p1	sp|Q8I4B0|KCNSK_CAEEL	1.97e-117	347
TRINITY_DN3782_c0_g2_i3.p1	sp|P12111|CO6A3_HUMAN	7.30e-18	77.4					TRINITY_DN7478_c0_g1_i3.p1	sp|Q8I4B0|KCNSK_CAEEL	1.97e-117	347
TRINITY_DN3782_c0_g2_i3.p1	sp|P12111|CO6A3_HUMAN	2.58e-15	69.7					TRINITY_DN7487_c1_g1_i2.p1	sp|Q10056|SHK2_SCHPO	2.92e-13	63.9
TRINITY_DN3782_c0_g2_i3.p1	sp|P12111|CO6A3_HUMAN	1.13e-14	67.8					TRINITY_DN7487_c1_g1_i3.p1	sp|Q10056|SHK2_SCHPO	2.92e-13	63.9
TRINITY_DN3782_c0_g2_i3.p1	sp|P12111|CO6A3_HUMAN	5.94e-14	65.5					TRINITY_DN7487_c1_g1_i4.p1	sp|Q10056|SHK2_SCHPO	2.92e-13	63.9
TRINITY_DN3782_c0_g2_i3.p1	sp|P12111|CO6A3_HUMAN	1.24e-13	64.7					TRINITY_DN7487_c1_g1_i6.p1	sp|Q10056|SHK2_SCHPO	2.92e-13	63.9
TRINITY_DN3782_c0_g2_i3.p1	sp|P12111|CO6A3_HUMAN	2.86e-12	60.5					TRINITY_DN75709_c0_g1_i1.p1	sp|P50527|STE20_SCHPO	1.10e-13	64.3
TRINITY_DN3782_c0_g2_i3.p1	sp|P12111|CO6A3_HUMAN	7.79e-11	56.2					TRINITY_DN7588_c1_g1_i10.p1	sp|P50527|STE20_SCHPO	2.80e-15	70.9
TRINITY_DN3782_c0_g2_i4.p1	sp|P12111|CO6A3_HUMAN	3.03e-18	78.6					TRINITY_DN7588_c1_g1_i7.p1	sp|P50527|STE20_SCHPO	2.74e-15	70.9
TRINITY_DN3782_c0_g2_i4.p1	sp|P12111|CO6A3_HUMAN	7.30e-18	77.4					TRINITY_DN7588_c1_g1_i8.p1	sp|P50527|STE20_SCHPO	1.49e-15	71.6
TRINITY_DN3782_c0_g2_i4.p1	sp|P12111|CO6A3_HUMAN	2.58e-15	69.7					TRINITY_DN76399_c0_g1_i1.p1	sp|P50527|STE20_SCHPO	9.31e-16	67.0
TRINITY_DN3782_c0_g2_i4.p1	sp|P12111|CO6A3_HUMAN	1.13e-14	67.8					TRINITY_DN763_c2_g2_i1.p1	sp|Q10056|SHK2_SCHPO	3.90e-16	74.7
TRINITY_DN3782_c0_g2_i4.p1	sp|P12111|CO6A3_HUMAN	5.94e-14	65.5					TRINITY_DN7656_c0_g1_i1.p2	sp|P50527|STE20_SCHPO	7.51e-28	107
TRINITY_DN3782_c0_g2_i4.p1	sp|P12111|CO6A3_HUMAN	1.24e-13	64.7					TRINITY_DN7656_c0_g1_i3.p2	sp|P50527|STE20_SCHPO	7.51e-28	107
TRINITY_DN3782_c0_g2_i4.p1	sp|P12111|CO6A3_HUMAN	2.86e-12	60.5					TRINITY_DN7784_c0_g2_i16.p1	sp|Q14B80|KCNC2_MOUSE	5.44e-20	86.7
TRINITY_DN3782_c0_g2_i4.p1	sp|P12111|CO6A3_HUMAN	7.79e-11	56.2					TRINITY_DN7784_c0_g2_i21.p1	sp|Q14B80|KCNC2_MOUSE	5.44e-20	86.7
TRINITY_DN3850_c0_g1_i1.p1	sp|Q9FMH8|RD21B_ARATH	3.34e-87	264					TRINITY_DN7784_c0_g2_i5.p1	sp|Q14B80|KCNC2_MOUSE	5.26e-20	86.7
TRINITY_DN3850_c0_g1_i13.p1	sp|Q9FMH8|RD21B_ARATH	3.34e-87	264					TRINITY_DN7785_c0_g1_i1.p1	sp|Q10056|SHK2_SCHPO	3.60e-11	57.8
TRINITY_DN3850_c0_g1_i15.p1	sp|Q9FMH8|RD21B_ARATH	3.34e-87	264					TRINITY_DN7847_c0_g1_i15.p1	sp|Q8LAN3|P4H4_ARATH	7.95e-14	57.8
TRINITY_DN3850_c0_g1_i19.p1	sp|Q9FMH8|RD21B_ARATH	3.34e-87	264					TRINITY_DN784_c3_g1_i1.p1	sp|P34269|TYR1_CAEEL	2.80e-25	102
TRINITY_DN386_c8_g3_i1.p1	sp|Q63870|CO7A1_MOUSE	7.64e-14	67.8					TRINITY_DN784_c3_g1_i2.p1	sp|P34269|TYR1_CAEEL	2.06e-24	100
TRINITY_DN3887_c0_g1_i3.p1	sp|Q9Y5Y6|ST14_HUMAN	5.36e-12	54.7					TRINITY_DN7883_c0_g1_i1.p1	sp|Q9XU75|SURO1_CAEEL	1.05e-64	212
TRINITY_DN3887_c0_g1_i5.p1	sp|Q5U405|TMPSD_MOUSE	3.69e-40	144					TRINITY_DN78880_c0_g1_i1.p1	sp|Q10056|SHK2_SCHPO	1.32e-12	56.2
TRINITY_DN3887_c0_g1_i7.p1	sp|Q5U405|TMPSD_MOUSE	8.92e-44	154					TRINITY_DN7897_c0_g2_i1.p1	sp|Q10056|SHK2_SCHPO	2.33e-15	70.5
TRINITY_DN3896_c0_g1_i1.p1	sp|Q9Y5Y6|ST14_HUMAN	2.16e-51	175					TRINITY_DN7900_c0_g1_i1.p2	sp|Q9WV48|SHAN1_RAT	7.66e-11	50.8
TRINITY_DN39120_c0_g1_i1.p1	sp|Q868Z9|PPN_DROME	9.85e-15	63.5					TRINITY_DN8090_c1_g1_i1.p1	sp|P50527|STE20_SCHPO	2.90e-16	72.4
TRINITY_DN3917_c0_g1_i12.p1	sp|Q02388|CO7A1_HUMAN	1.72e-11	59.3					TRINITY_DN8255_c0_g1_i1.p1	sp|P55115|NAS15_CAEEL	3.49e-57	187
TRINITY_DN3917_c0_g1_i4.p1	sp|Q02388|CO7A1_HUMAN	3.12e-11	57.0					TRINITY_DN8255_c0_g1_i2.p1	sp|P55115|NAS15_CAEEL	3.55e-58	190
TRINITY_DN391_c0_g1_i11.p1	sp|Q02388|CO7A1_HUMAN	9.17e-14	69.3					TRINITY_DN825_c0_g2_i2.p1	sp|P50527|STE20_SCHPO	6.85e-21	89.7
TRINITY_DN391_c0_g1_i11.p1	sp|Q02388|CO7A1_HUMAN	1.79e-12	65.1					TRINITY_DN825_c0_g2_i8.p1	sp|P50527|STE20_SCHPO	6.85e-21	89.7
TRINITY_DN391_c0_g1_i11.p1	sp|Q02388|CO7A1_HUMAN	2.35e-11	61.6					TRINITY_DN825_c0_g2_i9.p2	sp|P50527|STE20_SCHPO	6.85e-21	89.7
TRINITY_DN391_c0_g1_i11.p1	sp|Q02388|CO7A1_HUMAN	2.35e-11	61.6					TRINITY_DN83031_c0_g1_i1.p1	sp|Q8I4B0|KCNSK_CAEEL	7.60e-21	80.1
TRINITY_DN391_c0_g1_i11.p1	sp|Q02388|CO7A1_HUMAN	2.49e-11	61.6					TRINITY_DN83207_c0_g1_i1.p1	sp|Q10056|SHK2_SCHPO	2.95e-23	86.7
TRINITY_DN391_c0_g1_i11.p1	sp|Q02388|CO7A1_HUMAN	7.24e-11	60.1					TRINITY_DN835_c2_g1_i4.p1	sp|Q9WV48|SHAN1_RAT	3.48e-12	62.4
TRINITY_DN391_c0_g1_i13.p1	sp|P15989|CO6A3_CHICK	2.06e-11	60.8					TRINITY_DN835_c2_g1_i4.p1	sp|Q9WV48|SHAN1_RAT	8.35e-11	57.8
TRINITY_DN391_c0_g1_i14.p1	sp|P15989|CO6A3_CHICK	4.07e-11	60.5					TRINITY_DN835_c2_g1_i6.p1	sp|Q9WV48|SHAN1_RAT	4.01e-12	62.0
TRINITY_DN391_c0_g1_i15.p1	sp|Q868Z9|PPN_DROME	9.37e-16	75.9					TRINITY_DN836_c0_g1_i1.p1	sp|Q8LAN3|P4H4_ARATH	3.61e-12	56.2
TRINITY_DN391_c0_g1_i18.p1	sp|P15989|CO6A3_CHICK	6.91e-11	59.7					TRINITY_DN836_c0_g1_i2.p1	sp|Q8LAN3|P4H4_ARATH	3.63e-12	58.5
TRINITY_DN391_c0_g1_i20.p1	sp|Q02388|CO7A1_HUMAN	9.01e-14	69.3					TRINITY_DN8375_c0_g1_i1.p1	sp|Q8LAN3|P4H4_ARATH	6.62e-34	122
TRINITY_DN391_c0_g1_i20.p1	sp|Q02388|CO7A1_HUMAN	1.75e-12	65.1					TRINITY_DN8375_c0_g1_i2.p2	sp|Q8LAN3|P4H4_ARATH	4.66e-28	98.6
TRINITY_DN391_c0_g1_i20.p1	sp|Q02388|CO7A1_HUMAN	2.33e-11	61.6					TRINITY_DN8536_c0_g2_i2.p1	sp|P50527|STE20_SCHPO	7.30e-35	132
TRINITY_DN391_c0_g1_i20.p1	sp|Q02388|CO7A1_HUMAN	2.33e-11	61.6					TRINITY_DN8654_c0_g2_i1.p1	sp|P50527|STE20_SCHPO	8.69e-18	80.9
TRINITY_DN391_c0_g1_i20.p1	sp|Q02388|CO7A1_HUMAN	2.49e-11	61.2					TRINITY_DN8654_c0_g2_i1.p1	sp|P50527|STE20_SCHPO	1.04e-14	70.9
TRINITY_DN391_c0_g1_i20.p1	sp|Q02388|CO7A1_HUMAN	7.18e-11	60.1					TRINITY_DN8665_c0_g1_i2.p1	sp|Q19673|TYR3_CAEEL	4.72e-18	77.4
TRINITY_DN391_c0_g1_i4.p1	sp|P15989|CO6A3_CHICK	6.52e-11	60.1					TRINITY_DN8680_c0_g1_i1.p1	sp|Q8I4B0|KCNSK_CAEEL	4.41e-62	203
TRINITY_DN391_c0_g1_i5.p1	sp|Q868Z9|PPN_DROME	1.10e-15	75.5					TRINITY_DN86948_c0_g1_i1.p1	sp|Q20191|NAS13_CAEEL	1.78e-24	93.6
TRINITY_DN391_c0_g1_i9.p1	sp|Q02388|CO7A1_HUMAN	8.93e-15	72.8					TRINITY_DN86954_c0_g1_i1.p1	sp|Q8I4B0|KCNSK_CAEEL	8.98e-65	209
TRINITY_DN391_c0_g1_i9.p1	sp|Q02388|CO7A1_HUMAN	4.65e-12	63.9					TRINITY_DN87239_c0_g1_i1.p2	sp|Q8I4B0|KCNSK_CAEEL	1.41e-20	79.0
TRINITY_DN391_c0_g1_i9.p1	sp|Q02388|CO7A1_HUMAN	7.47e-12	63.2					TRINITY_DN87239_c0_g1_i1.p1	sp|Q8I4B0|KCNSK_CAEEL	1.27e-30	112
TRINITY_DN391_c0_g1_i9.p1	sp|Q02388|CO7A1_HUMAN	1.42e-11	62.4					TRINITY_DN87366_c0_g1_i1.p1	sp|P50527|STE20_SCHPO	9.99e-25	97.1
TRINITY_DN391_c0_g1_i9.p1	sp|Q02388|CO7A1_HUMAN	1.50e-11	62.4					TRINITY_DN8769_c0_g1_i3.p1	sp|P50527|STE20_SCHPO	1.09e-68	224
TRINITY_DN391_c0_g1_i9.p1	sp|Q02388|CO7A1_HUMAN	4.16e-11	60.8					TRINITY_DN87703_c0_g1_i1.p1	sp|Q8I4B0|KCNSK_CAEEL	4.61e-96	290
TRINITY_DN391_c0_g1_i9.p1	sp|Q02388|CO7A1_HUMAN	8.69e-11	59.7					TRINITY_DN878_c0_g1_i1.p1	sp|Q10056|SHK2_SCHPO	1.34e-14	66.6
TRINITY_DN39211_c0_g1_i1.p1	sp|P51559|BLI4_CAEEL	2.14e-50	169					TRINITY_DN87944_c0_g1_i1.p1	sp|Q9WV48|SHAN1_RAT	7.15e-11	52.4
TRINITY_DN3929_c0_g1_i3.p1	sp|Q9FMH8|RD21B_ARATH	2.93e-87	264					TRINITY_DN88232_c0_g1_i1.p1	sp|Q9UPX8|SHAN2_HUMAN	2.08e-12	60.5
TRINITY_DN39720_c0_g1_i1.p1	sp|Q9Y5Y6|ST14_HUMAN	3.15e-22	96.7					TRINITY_DN8851_c0_g1_i1.p1	sp|Q10056|SHK2_SCHPO	1.13e-12	63.2
TRINITY_DN39720_c0_g1_i1.p1	sp|Q9Y5Y6|ST14_HUMAN	1.01e-16	78.6					TRINITY_DN88742_c0_g1_i1.p1	sp|Q10056|SHK2_SCHPO	2.07e-13	58.5
TRINITY_DN39720_c0_g1_i1.p1	sp|Q9Y5Y6|ST14_HUMAN	2.33e-11	61.2					TRINITY_DN88742_c0_g1_i2.p1	sp|Q10056|SHK2_SCHPO	4.02e-14	60.5
TRINITY_DN40517_c0_g1_i1.p1	sp|P15989|CO6A3_CHICK	9.84e-19	82.8					TRINITY_DN88746_c0_g1_i1.p1	sp|Q20191|NAS13_CAEEL	2.98e-35	125
TRINITY_DN40999_c0_g1_i1.p1	sp|P82968|MCPI_MELCP	2.70e-19	78.6					TRINITY_DN8942_c0_g1_i1.p1	sp|P50527|STE20_SCHPO	1.34e-21	88.2
TRINITY_DN40999_c0_g1_i1.p1	sp|P82968|MCPI_MELCP	2.85e-13	61.6					TRINITY_DN8942_c0_g1_i2.p1	sp|P50527|STE20_SCHPO	1.34e-21	88.2
TRINITY_DN40_c1_g2_i1.p1	sp|Q02388|CO7A1_HUMAN	7.83e-54	201					TRINITY_DN8942_c0_g1_i3.p1	sp|P50527|STE20_SCHPO	1.34e-21	88.2
TRINITY_DN40_c1_g2_i1.p1	sp|Q02388|CO7A1_HUMAN	1.94e-53	199					TRINITY_DN89510_c0_g1_i1.p1	sp|Q8I4B0|KCNSK_CAEEL	1.07e-18	72.0
TRINITY_DN40_c1_g2_i1.p1	sp|Q02388|CO7A1_HUMAN	8.89e-49	184					TRINITY_DN9047_c0_g2_i1.p1	sp|P50527|STE20_SCHPO	1.14e-22	94.4
TRINITY_DN40_c1_g2_i1.p1	sp|Q02388|CO7A1_HUMAN	1.19e-46	177					TRINITY_DN9077_c0_g1_i2.p1	sp|O75900|MMP23_HUMAN	1.06e-23	95.1
TRINITY_DN40_c1_g2_i1.p1	sp|Q02388|CO7A1_HUMAN	3.79e-46	176					TRINITY_DN916_c0_g3_i3.p1	sp|Q9UPX8|SHAN2_HUMAN	5.89e-88	309
TRINITY_DN40_c1_g2_i1.p1	sp|Q02388|CO7A1_HUMAN	1.86e-42	164					TRINITY_DN916_c0_g3_i3.p1	sp|Q9UPX8|SHAN2_HUMAN	7.92e-16	75.1
TRINITY_DN40_c1_g2_i1.p1	sp|Q02388|CO7A1_HUMAN	8.14e-40	155					TRINITY_DN9187_c0_g1_i2.p1	sp|P50527|STE20_SCHPO	1.42e-31	118
TRINITY_DN40_c1_g2_i1.p1	sp|Q02388|CO7A1_HUMAN	8.75e-37	145					TRINITY_DN92006_c0_g1_i1.p1	sp|P22462|KCNC2_RAT	7.69e-26	95.1
TRINITY_DN40_c1_g2_i1.p1	sp|Q02388|CO7A1_HUMAN	5.33e-33	133					TRINITY_DN928_c4_g1_i1.p1	sp|A7SXG9|NEP8_NEMVE	8.92e-31	111
TRINITY_DN40_c1_g2_i1.p1	sp|Q02388|CO7A1_HUMAN	9.89e-22	96.3					TRINITY_DN9328_c0_g1_i1.p1	sp|P50527|STE20_SCHPO	6.56e-19	83.6
TRINITY_DN40_c1_g2_i2.p1	sp|Q02388|CO7A1_HUMAN	1.20e-58	217					TRINITY_DN9328_c0_g1_i3.p1	sp|P50527|STE20_SCHPO	5.31e-20	87.4
TRINITY_DN40_c1_g2_i2.p1	sp|Q02388|CO7A1_HUMAN	4.91e-58	215					TRINITY_DN93687_c0_g1_i1.p1	sp|Q96PR1|KCNC2_HUMAN	1.03e-46	152
TRINITY_DN40_c1_g2_i2.p1	sp|Q02388|CO7A1_HUMAN	4.56e-54	202					TRINITY_DN9378_c1_g1_i1.p1	sp|Q9Y566|SHAN1_HUMAN	7.00e-17	77.0
TRINITY_DN40_c1_g2_i2.p1	sp|Q02388|CO7A1_HUMAN	3.93e-53	199					TRINITY_DN9378_c1_g1_i1.p1	sp|Q9Y566|SHAN1_HUMAN	1.73e-11	59.7
TRINITY_DN40_c1_g2_i2.p1	sp|Q02388|CO7A1_HUMAN	1.23e-49	188					TRINITY_DN9481_c2_g2_i2.p1	sp|P50527|STE20_SCHPO	3.46e-23	95.5
TRINITY_DN40_c1_g2_i2.p1	sp|Q02388|CO7A1_HUMAN	3.38e-46	177					TRINITY_DN9514_c1_g2_i2.p2	sp|Q9UPX8|SHAN2_HUMAN	3.30e-11	54.7
TRINITY_DN40_c1_g2_i2.p1	sp|Q02388|CO7A1_HUMAN	1.07e-44	172					TRINITY_DN9514_c1_g2_i9.p2	sp|Q9UPX8|SHAN2_HUMAN	3.30e-11	54.7
TRINITY_DN40_c1_g2_i2.p1	sp|Q02388|CO7A1_HUMAN	2.17e-39	154					TRINITY_DN9521_c0_g1_i1.p1	sp|P50527|STE20_SCHPO	3.39e-20	86.3
TRINITY_DN40_c1_g2_i2.p1	sp|Q02388|CO7A1_HUMAN	6.90e-35	139					TRINITY_DN9526_c0_g1_i3.p1	sp|P50527|STE20_SCHPO	5.67e-57	201
TRINITY_DN40_c1_g2_i2.p1	sp|Q02388|CO7A1_HUMAN	8.60e-29	119					TRINITY_DN9526_c0_g1_i8.p1	sp|P50527|STE20_SCHPO	4.97e-57	202
TRINITY_DN40_c1_g2_i2.p1	sp|Q02388|CO7A1_HUMAN	3.92e-23	101					TRINITY_DN9526_c0_g3_i1.p1	sp|P50527|STE20_SCHPO	3.03e-33	123
TRINITY_DN41019_c0_g1_i1.p1	sp|O95428|PPN_HUMAN	6.09e-19	79.7					TRINITY_DN9586_c0_g1_i1.p1	sp|Q8LAN3|P4H4_ARATH	4.71e-16	70.1
TRINITY_DN41019_c0_g1_i1.p1	sp|O95428|PPN_HUMAN	7.34e-14	64.7					TRINITY_DN9586_c0_g2_i1.p1	sp|Q8LAN3|P4H4_ARATH	5.37e-13	61.2
TRINITY_DN41294_c0_g1_i1.p1	sp|Q5VYJ5|MALR1_HUMAN	5.02e-33	121					TRINITY_DN959_c5_g2_i1.p1	sp|Q10056|SHK2_SCHPO	7.66e-24	94.7
TRINITY_DN41294_c0_g1_i1.p1	sp|Q5VYJ5|MALR1_HUMAN	4.58e-26	101					TRINITY_DN9658_c1_g2_i1.p1	sp|Q9WV48|SHAN1_RAT	2.51e-11	58.2
TRINITY_DN41294_c0_g1_i1.p1	sp|Q5VYJ5|MALR1_HUMAN	1.70e-25	99.4					TRINITY_DN970_c7_g1_i1.p1	sp|Q20191|NAS13_CAEEL	1.32e-41	143
TRINITY_DN41294_c0_g1_i1.p1	sp|Q5VYJ5|MALR1_HUMAN	2.47e-15	69.7					TRINITY_DN970_c7_g1_i1.p2	sp|Q9XTD6|NAS12_CAEEL	3.91e-41	140
TRINITY_DN41294_c0_g1_i1.p1	sp|Q5VYJ5|MALR1_HUMAN	1.86e-14	67.0					TRINITY_DN978_c0_g1_i1.p1	sp|Q10056|SHK2_SCHPO	1.99e-33	126
TRINITY_DN41294_c0_g1_i1.p1	sp|Q5VYJ5|MALR1_HUMAN	2.55e-12	60.5					TRINITY_DN978_c0_g1_i2.p1	sp|P50527|STE20_SCHPO	2.87e-21	89.0
TRINITY_DN41294_c0_g1_i1.p1	sp|Q5VYJ5|MALR1_HUMAN	8.73e-11	55.8					TRINITY_DN981_c1_g3_i4.p1	sp|P50527|STE20_SCHPO	2.61e-15	68.6
TRINITY_DN41464_c0_g1_i1.p1	sp|Q8K480|MFRP_MOUSE	2.48e-14	63.2					TRINITY_DN981_c1_g3_i9.p1	sp|P50527|STE20_SCHPO	2.61e-15	68.6
TRINITY_DN41551_c0_g1_i1.p1	sp|A2AJX4|MALR1_MOUSE	4.32e-75	246					TRINITY_DN9900_c0_g1_i11.p1	sp|Q10056|SHK2_SCHPO	1.41e-12	62.0
TRINITY_DN41551_c0_g1_i1.p1	sp|A2AJX4|MALR1_MOUSE	3.20e-62	208					TRINITY_DN9900_c0_g1_i14.p1	sp|Q10056|SHK2_SCHPO	4.09e-12	60.5
TRINITY_DN41551_c0_g1_i1.p1	sp|A2AJX4|MALR1_MOUSE	4.67e-43	153					TRINITY_DN9900_c0_g1_i6.p1	sp|Q10056|SHK2_SCHPO	2.33e-12	60.8
TRINITY_DN41551_c0_g1_i1.p1	sp|A2AJX4|MALR1_MOUSE	3.91e-39	142					TRINITY_DN991_c9_g1_i1.p1	sp|Q10056|SHK2_SCHPO	7.36e-19	83.6
TRINITY_DN41551_c0_g1_i1.p1	sp|A2AJX4|MALR1_MOUSE	1.03e-34	129					TRINITY_DN9920_c0_g1_i1.p1	sp|P54190|TES26_TOXCA	7.92e-14	62.8
TRINITY_DN41551_c0_g1_i1.p1	sp|A2AJX4|MALR1_MOUSE	1.09e-21	90.5					TRINITY_DN9_c0_g3_i1.p1	sp|Q10056|SHK2_SCHPO	9.20e-37	130
TRINITY_DN41551_c0_g1_i1.p1	sp|A2AJX4|MALR1_MOUSE	1.48e-14	68.9					TRINITY_DN9_c0_g3_i3.p1	sp|Q10056|SHK2_SCHPO	3.19e-21	83.2
TRINITY_DN41551_c0_g1_i1.p1	sp|A2AJX4|MALR1_MOUSE	5.31e-14	67.0					TRINITY_DN9_c0_g3_i4.p1	sp|Q10056|SHK2_SCHPO	1.01e-11	52.0
TRINITY_DN4158_c0_g1_i1.p2	sp|Q868Z9|PPN_DROME	1.58e-15	75.1
TRINITY_DN4158_c0_g1_i3.p2	sp|Q868Z9|PPN_DROME	1.58e-15	75.1
TRINITY_DN41713_c0_g1_i1.p1	sp|Q5VYJ5|MALR1_HUMAN	4.27e-66	220
TRINITY_DN41713_c0_g1_i1.p1	sp|Q5VYJ5|MALR1_HUMAN	7.67e-63	211
TRINITY_DN41713_c0_g1_i1.p1	sp|Q5VYJ5|MALR1_HUMAN	1.04e-45	161
TRINITY_DN41713_c0_g1_i1.p1	sp|Q5VYJ5|MALR1_HUMAN	1.05e-40	146
TRINITY_DN41713_c0_g1_i1.p1	sp|Q5VYJ5|MALR1_HUMAN	2.16e-39	142
TRINITY_DN41713_c0_g1_i1.p1	sp|Q5VYJ5|MALR1_HUMAN	3.70e-27	107
TRINITY_DN41713_c0_g1_i1.p1	sp|Q5VYJ5|MALR1_HUMAN	4.61e-22	91.7
TRINITY_DN41713_c0_g1_i1.p1	sp|Q5VYJ5|MALR1_HUMAN	2.75e-17	77.4
TRINITY_DN41713_c0_g1_i1.p1	sp|Q5VYJ5|MALR1_HUMAN	1.75e-16	75.1
TRINITY_DN420_c20_g1_i1.p1	sp|Q9BY79|MFRP_HUMAN	8.69e-12	60.8
TRINITY_DN4211_c0_g1_i1.p1	sp|P12111|CO6A3_HUMAN	1.51e-19	83.2
TRINITY_DN4211_c0_g1_i1.p1	sp|P12111|CO6A3_HUMAN	2.28e-11	58.5
TRINITY_DN4211_c0_g1_i1.p1	sp|P12111|CO6A3_HUMAN	3.84e-11	57.8
TRINITY_DN4211_c0_g1_i10.p1	sp|P12111|CO6A3_HUMAN	6.17e-19	82.0
TRINITY_DN4211_c0_g1_i10.p1	sp|P12111|CO6A3_HUMAN	5.96e-11	57.8
TRINITY_DN4211_c0_g1_i10.p1	sp|P12111|CO6A3_HUMAN	9.21e-11	57.0
TRINITY_DN4211_c0_g1_i4.p1	sp|P12111|CO6A3_HUMAN	6.68e-19	82.0
TRINITY_DN4211_c0_g1_i4.p1	sp|P12111|CO6A3_HUMAN	5.18e-13	64.3
TRINITY_DN4211_c0_g1_i4.p1	sp|P12111|CO6A3_HUMAN	5.27e-12	60.8
TRINITY_DN4211_c0_g1_i4.p1	sp|P12111|CO6A3_HUMAN	4.69e-11	58.2
TRINITY_DN4212_c0_g2_i1.p1	sp|Q2UY09|COSA1_HUMAN	1.28e-11	60.5
TRINITY_DN4212_c0_g2_i2.p1	sp|Q2UY09|COSA1_HUMAN	4.32e-12	61.6
TRINITY_DN4238_c1_g3_i1.p1	sp|O95428|PPN_HUMAN	1.35e-13	68.9
TRINITY_DN429_c0_g1_i1.p1	sp|O95428|PPN_HUMAN	3.31e-14	71.6
TRINITY_DN43006_c0_g1_i1.p1	sp|P15989|CO6A3_CHICK	2.40e-12	58.5
TRINITY_DN43006_c0_g1_i1.p1	sp|P15989|CO6A3_CHICK	8.19e-11	53.9
TRINITY_DN43150_c0_g1_i1.p1	sp|Q868Z9|PPN_DROME	3.99e-13	59.7
TRINITY_DN43150_c0_g1_i1.p1	sp|Q868Z9|PPN_DROME	1.02e-11	55.5
TRINITY_DN43551_c0_g1_i1.p1	sp|A2AJX4|MALR1_MOUSE	2.82e-17	70.9
TRINITY_DN4356_c0_g1_i1.p1	sp|Q8K480|MFRP_MOUSE	2.05e-20	88.2
TRINITY_DN4356_c0_g1_i3.p1	sp|Q8K480|MFRP_MOUSE	1.08e-21	87.0
TRINITY_DN4356_c0_g1_i4.p1	sp|Q8K480|MFRP_MOUSE	7.52e-20	86.7
TRINITY_DN443_c0_g2_i1.p1	sp|Q9BY79|MFRP_HUMAN	3.90e-11	58.5
TRINITY_DN443_c0_g2_i2.p1	sp|Q9BY79|MFRP_HUMAN	4.47e-11	58.2
TRINITY_DN4442_c0_g1_i1.p1	sp|Q5VYJ5|MALR1_HUMAN	6.04e-22	95.9
TRINITY_DN4442_c0_g1_i1.p1	sp|Q5VYJ5|MALR1_HUMAN	5.71e-12	63.2
TRINITY_DN4467_c0_g1_i1.p1	sp|Q9EPX2|PPN_MOUSE	8.79e-12	60.1
TRINITY_DN4467_c0_g1_i2.p1	sp|Q9EPX2|PPN_MOUSE	1.35e-11	62.0
TRINITY_DN44809_c0_g1_i1.p1	sp|A2AJX4|MALR1_MOUSE	5.62e-28	102
TRINITY_DN44809_c0_g1_i1.p1	sp|A2AJX4|MALR1_MOUSE	2.94e-19	77.8
TRINITY_DN44809_c0_g1_i1.p1	sp|A2AJX4|MALR1_MOUSE	3.57e-15	66.2
TRINITY_DN44809_c0_g1_i1.p1	sp|A2AJX4|MALR1_MOUSE	1.24e-12	58.9
TRINITY_DN4496_c0_g1_i1.p1	sp|A0A072UTP9|CATB_MEDTR	3.76e-34	122
TRINITY_DN4496_c1_g1_i1.p1	sp|A0A072UTP9|CATB_MEDTR	1.41e-26	100
TRINITY_DN4497_c0_g6_i1.p1	sp|P43297|RD21A_ARATH	2.92e-46	164
TRINITY_DN4524_c0_g3_i1.p1	sp|M9PE65|AXO_DROME	3.97e-14	63.5
TRINITY_DN4598_c2_g1_i4.p1	sp|Q02388|CO7A1_HUMAN	7.30e-14	70.5
TRINITY_DN4598_c2_g1_i4.p1	sp|Q02388|CO7A1_HUMAN	1.73e-12	65.9
TRINITY_DN4605_c0_g1_i1.p1	sp|P15989|CO6A3_CHICK	8.77e-26	109
TRINITY_DN4605_c0_g1_i1.p1	sp|P15989|CO6A3_CHICK	8.16e-14	70.1
TRINITY_DN4605_c0_g1_i1.p1	sp|P15989|CO6A3_CHICK	1.63e-13	68.9
TRINITY_DN4605_c0_g1_i1.p1	sp|P15989|CO6A3_CHICK	3.00e-12	64.7
TRINITY_DN4605_c0_g1_i1.p1	sp|P15989|CO6A3_CHICK	3.00e-11	61.6
TRINITY_DN4605_c0_g1_i2.p1	sp|P15989|CO6A3_CHICK	1.04e-25	108
TRINITY_DN4605_c0_g1_i2.p1	sp|P15989|CO6A3_CHICK	1.21e-13	69.3
TRINITY_DN4605_c0_g1_i2.p1	sp|P15989|CO6A3_CHICK	1.99e-13	68.6
TRINITY_DN4605_c0_g1_i2.p1	sp|P15989|CO6A3_CHICK	3.57e-12	64.7
TRINITY_DN4605_c0_g1_i2.p1	sp|P15989|CO6A3_CHICK	3.86e-11	61.2
TRINITY_DN4689_c0_g2_i1.p1	sp|Q5U405|TMPSD_MOUSE	1.96e-51	170
TRINITY_DN4700_c0_g3_i1.p1	sp|P35030|TRY3_HUMAN	6.04e-56	180
TRINITY_DN4754_c0_g1_i10.p1	sp|P12111|CO6A3_HUMAN	4.50e-16	77.0
TRINITY_DN4754_c0_g1_i10.p1	sp|P12111|CO6A3_HUMAN	6.51e-14	70.1
TRINITY_DN4754_c0_g1_i10.p1	sp|P12111|CO6A3_HUMAN	6.57e-14	70.1
TRINITY_DN4754_c0_g1_i10.p1	sp|P12111|CO6A3_HUMAN	7.13e-13	66.6
TRINITY_DN4754_c0_g1_i10.p1	sp|P12111|CO6A3_HUMAN	1.01e-11	62.8
TRINITY_DN4754_c0_g1_i10.p1	sp|P12111|CO6A3_HUMAN	4.41e-11	60.8
TRINITY_DN4754_c0_g1_i15.p1	sp|P12111|CO6A3_HUMAN	2.55e-16	77.4
TRINITY_DN4754_c0_g1_i15.p1	sp|P12111|CO6A3_HUMAN	4.32e-16	76.6
TRINITY_DN4754_c0_g1_i15.p1	sp|P12111|CO6A3_HUMAN	4.68e-15	73.2
TRINITY_DN4754_c0_g1_i15.p1	sp|P12111|CO6A3_HUMAN	5.14e-15	73.2
TRINITY_DN4754_c0_g1_i15.p1	sp|P12111|CO6A3_HUMAN	9.91e-14	68.9
TRINITY_DN4754_c0_g1_i15.p1	sp|P12111|CO6A3_HUMAN	8.95e-13	65.9
TRINITY_DN4754_c0_g1_i15.p1	sp|P12111|CO6A3_HUMAN	2.24e-11	61.2
TRINITY_DN4754_c0_g1_i18.p1	sp|P15989|CO6A3_CHICK	3.07e-17	82.8
TRINITY_DN4754_c0_g1_i18.p1	sp|P15989|CO6A3_CHICK	2.93e-15	76.3
TRINITY_DN4754_c0_g1_i18.p1	sp|P15989|CO6A3_CHICK	9.42e-15	74.3
TRINITY_DN4754_c0_g1_i18.p1	sp|P15989|CO6A3_CHICK	1.35e-14	73.9
TRINITY_DN4754_c0_g1_i18.p1	sp|P15989|CO6A3_CHICK	1.53e-14	73.9
TRINITY_DN4754_c0_g1_i18.p1	sp|P15989|CO6A3_CHICK	1.92e-14	73.6
TRINITY_DN4754_c0_g1_i18.p1	sp|P15989|CO6A3_CHICK	4.88e-14	72.0
TRINITY_DN4754_c0_g1_i18.p1	sp|P15989|CO6A3_CHICK	5.87e-14	72.0
TRINITY_DN4754_c0_g1_i18.p1	sp|P15989|CO6A3_CHICK	8.01e-14	71.2
TRINITY_DN4754_c0_g1_i18.p1	sp|P15989|CO6A3_CHICK	2.37e-13	69.7
TRINITY_DN4754_c0_g1_i18.p1	sp|P15989|CO6A3_CHICK	3.25e-13	69.3
TRINITY_DN4754_c0_g1_i18.p1	sp|P15989|CO6A3_CHICK	6.70e-13	68.6
TRINITY_DN4754_c0_g1_i18.p1	sp|P15989|CO6A3_CHICK	7.47e-13	68.2
TRINITY_DN4754_c0_g1_i18.p1	sp|P15989|CO6A3_CHICK	6.97e-12	65.1
TRINITY_DN4754_c0_g1_i18.p1	sp|P15989|CO6A3_CHICK	8.17e-12	64.7
TRINITY_DN4754_c0_g1_i18.p1	sp|P15989|CO6A3_CHICK	1.13e-11	64.3
TRINITY_DN4754_c0_g1_i18.p1	sp|P15989|CO6A3_CHICK	1.22e-11	64.3
TRINITY_DN4754_c0_g1_i18.p1	sp|P15989|CO6A3_CHICK	5.73e-11	62.0
TRINITY_DN4754_c0_g1_i7.p1	sp|P15989|CO6A3_CHICK	9.63e-17	79.0
TRINITY_DN4754_c0_g1_i7.p1	sp|P15989|CO6A3_CHICK	2.13e-14	71.2
TRINITY_DN4754_c0_g1_i7.p1	sp|P15989|CO6A3_CHICK	3.16e-13	67.4
TRINITY_DN4754_c0_g1_i7.p1	sp|P15989|CO6A3_CHICK	7.43e-13	66.2
TRINITY_DN4754_c0_g1_i7.p1	sp|P15989|CO6A3_CHICK	8.37e-13	66.2
TRINITY_DN4754_c0_g1_i7.p1	sp|P15989|CO6A3_CHICK	1.84e-12	65.1
TRINITY_DN4754_c0_g1_i7.p1	sp|P15989|CO6A3_CHICK	4.01e-12	63.9
TRINITY_DN4754_c0_g1_i9.p1	sp|P15989|CO6A3_CHICK	1.44e-17	82.8
TRINITY_DN4754_c0_g1_i9.p1	sp|P15989|CO6A3_CHICK	1.32e-15	76.3
TRINITY_DN4754_c0_g1_i9.p1	sp|P15989|CO6A3_CHICK	6.23e-15	74.3
TRINITY_DN4754_c0_g1_i9.p1	sp|P15989|CO6A3_CHICK	8.29e-15	73.6
TRINITY_DN4754_c0_g1_i9.p1	sp|P15989|CO6A3_CHICK	8.50e-15	73.6
TRINITY_DN4754_c0_g1_i9.p1	sp|P15989|CO6A3_CHICK	2.38e-14	72.4
TRINITY_DN4754_c0_g1_i9.p1	sp|P15989|CO6A3_CHICK	3.53e-14	71.6
TRINITY_DN4754_c0_g1_i9.p1	sp|P15989|CO6A3_CHICK	4.06e-13	68.2
TRINITY_DN4754_c0_g1_i9.p1	sp|P15989|CO6A3_CHICK	4.06e-13	68.2
TRINITY_DN4754_c0_g1_i9.p1	sp|P15989|CO6A3_CHICK	3.38e-12	65.1
TRINITY_DN4754_c0_g1_i9.p1	sp|P15989|CO6A3_CHICK	6.75e-12	64.3
TRINITY_DN4754_c0_g1_i9.p1	sp|P15989|CO6A3_CHICK	2.92e-11	62.0
TRINITY_DN4754_c1_g2_i1.p1	sp|P12111|CO6A3_HUMAN	6.61e-14	69.7
TRINITY_DN4754_c1_g2_i1.p1	sp|P12111|CO6A3_HUMAN	3.93e-13	67.0
TRINITY_DN4754_c1_g2_i1.p1	sp|P12111|CO6A3_HUMAN	7.94e-13	66.2
TRINITY_DN4754_c1_g2_i1.p1	sp|P12111|CO6A3_HUMAN	8.36e-13	66.2
TRINITY_DN4754_c1_g2_i1.p1	sp|P12111|CO6A3_HUMAN	1.03e-11	62.4
TRINITY_DN4754_c3_g1_i1.p1	sp|P12111|CO6A3_HUMAN	1.20e-18	75.5
TRINITY_DN4754_c3_g1_i1.p1	sp|P12111|CO6A3_HUMAN	8.79e-18	73.2
TRINITY_DN4754_c3_g1_i1.p1	sp|P12111|CO6A3_HUMAN	2.46e-16	68.9
TRINITY_DN4754_c3_g1_i1.p1	sp|P12111|CO6A3_HUMAN	2.73e-16	68.9
TRINITY_DN4754_c3_g1_i1.p1	sp|P12111|CO6A3_HUMAN	2.96e-15	65.9
TRINITY_DN4754_c3_g1_i1.p1	sp|P12111|CO6A3_HUMAN	3.42e-15	65.9
TRINITY_DN4754_c3_g1_i1.p1	sp|P12111|CO6A3_HUMAN	2.10e-11	54.7
TRINITY_DN47608_c0_g1_i1.p1	sp|Q02388|CO7A1_HUMAN	3.45e-15	65.9
TRINITY_DN479_c0_g1_i6.p1	sp|Q5U405|TMPSD_MOUSE	5.37e-37	139
TRINITY_DN4827_c0_g1_i1.p1	sp|Q63870|CO7A1_MOUSE	2.19e-13	62.4
TRINITY_DN4827_c0_g2_i1.p1	sp|Q63870|CO7A1_MOUSE	1.79e-14	65.5
TRINITY_DN4827_c0_g2_i8.p1	sp|Q63870|CO7A1_MOUSE	1.52e-14	64.7
TRINITY_DN4843_c0_g1_i2.p1	sp|P12111|CO6A3_HUMAN	1.66e-17	81.6
TRINITY_DN4843_c0_g1_i2.p1	sp|P12111|CO6A3_HUMAN	5.15e-16	76.6
TRINITY_DN4843_c0_g1_i2.p1	sp|P12111|CO6A3_HUMAN	5.75e-16	76.6
TRINITY_DN4843_c0_g1_i2.p1	sp|P12111|CO6A3_HUMAN	5.76e-14	70.1
TRINITY_DN4843_c0_g1_i2.p1	sp|P12111|CO6A3_HUMAN	7.05e-14	69.7
TRINITY_DN4843_c0_g1_i2.p1	sp|P12111|CO6A3_HUMAN	1.05e-12	65.9
TRINITY_DN4843_c0_g1_i2.p1	sp|P12111|CO6A3_HUMAN	3.10e-12	64.3
TRINITY_DN4843_c0_g1_i3.p1	sp|P12111|CO6A3_HUMAN	1.69e-17	81.6
TRINITY_DN4843_c0_g1_i3.p1	sp|P12111|CO6A3_HUMAN	5.19e-16	76.6
TRINITY_DN4843_c0_g1_i3.p1	sp|P12111|CO6A3_HUMAN	5.70e-16	76.6
TRINITY_DN4843_c0_g1_i3.p1	sp|P12111|CO6A3_HUMAN	6.01e-14	70.1
TRINITY_DN4843_c0_g1_i3.p1	sp|P12111|CO6A3_HUMAN	7.30e-14	69.7
TRINITY_DN4843_c0_g1_i3.p1	sp|P12111|CO6A3_HUMAN	1.07e-12	65.9
TRINITY_DN4843_c0_g1_i3.p1	sp|P12111|CO6A3_HUMAN	3.13e-12	64.3
TRINITY_DN4883_c0_g1_i1.p1	sp|O95428|PPN_HUMAN	8.44e-14	66.6
TRINITY_DN4883_c0_g1_i2.p1	sp|O95428|PPN_HUMAN	8.44e-14	66.6
TRINITY_DN4883_c0_g1_i3.p1	sp|O95428|PPN_HUMAN	8.44e-14	66.6
TRINITY_DN490_c1_g4_i1.p1	sp|P12111|CO6A3_HUMAN	4.34e-11	55.1
TRINITY_DN4948_c0_g1_i1.p1	sp|P15989|CO6A3_CHICK	1.20e-18	80.5
TRINITY_DN4948_c0_g1_i1.p1	sp|P15989|CO6A3_CHICK	1.04e-16	74.7
TRINITY_DN4948_c0_g1_i1.p1	sp|P15989|CO6A3_CHICK	5.81e-14	66.2
TRINITY_DN4948_c0_g1_i1.p1	sp|P15989|CO6A3_CHICK	1.69e-13	64.7
TRINITY_DN4948_c0_g1_i1.p1	sp|P15989|CO6A3_CHICK	3.90e-12	60.8
TRINITY_DN4948_c0_g1_i1.p1	sp|P15989|CO6A3_CHICK	1.02e-11	59.3
TRINITY_DN4948_c0_g1_i1.p1	sp|P15989|CO6A3_CHICK	5.87e-11	57.0
TRINITY_DN4948_c0_g1_i2.p1	sp|P15989|CO6A3_CHICK	1.20e-18	80.5
TRINITY_DN4948_c0_g1_i2.p1	sp|P15989|CO6A3_CHICK	1.04e-16	74.7
TRINITY_DN4948_c0_g1_i2.p1	sp|P15989|CO6A3_CHICK	5.81e-14	66.2
TRINITY_DN4948_c0_g1_i2.p1	sp|P15989|CO6A3_CHICK	1.69e-13	64.7
TRINITY_DN4948_c0_g1_i2.p1	sp|P15989|CO6A3_CHICK	3.90e-12	60.8
TRINITY_DN4948_c0_g1_i2.p1	sp|P15989|CO6A3_CHICK	1.02e-11	59.3
TRINITY_DN4948_c0_g1_i2.p1	sp|P15989|CO6A3_CHICK	5.87e-11	57.0
TRINITY_DN50123_c0_g1_i1.p1	sp|Q9Y5Y6|ST14_HUMAN	3.59e-18	75.9
TRINITY_DN5047_c0_g1_i3.p1	sp|P00742|FA10_HUMAN	1.65e-11	55.1
TRINITY_DN5047_c0_g1_i7.p1	sp|P00742|FA10_HUMAN	3.33e-12	57.4
TRINITY_DN5065_c0_g1_i10.p1	sp|P12111|CO6A3_HUMAN	9.11e-12	61.2
TRINITY_DN5065_c0_g1_i12.p1	sp|P12111|CO6A3_HUMAN	1.05e-11	61.2
TRINITY_DN5065_c0_g1_i13.p1	sp|P12111|CO6A3_HUMAN	1.42e-11	61.2
TRINITY_DN5065_c0_g1_i17.p1	sp|P12111|CO6A3_HUMAN	1.61e-11	61.2
TRINITY_DN5065_c0_g1_i23.p1	sp|P12111|CO6A3_HUMAN	1.47e-11	61.2
TRINITY_DN5065_c0_g1_i26.p1	sp|P12111|CO6A3_HUMAN	1.01e-11	61.2
TRINITY_DN5065_c0_g1_i27.p1	sp|P12111|CO6A3_HUMAN	3.97e-12	61.2
TRINITY_DN5065_c0_g1_i4.p1	sp|P12111|CO6A3_HUMAN	9.11e-12	61.2
TRINITY_DN5065_c0_g1_i8.p1	sp|P12111|CO6A3_HUMAN	7.04e-12	61.2
TRINITY_DN5065_c0_g1_i9.p1	sp|P12111|CO6A3_HUMAN	1.80e-11	61.2
TRINITY_DN5191_c0_g1_i1.p1	sp|P86733|KCP_HALAI	2.22e-31	110
TRINITY_DN5191_c0_g1_i1.p1	sp|P86733|KCP_HALAI	3.57e-15	65.9
TRINITY_DN5191_c0_g1_i2.p1	sp|P86733|KCP_HALAI	6.78e-33	110
TRINITY_DN5191_c0_g1_i2.p1	sp|P86733|KCP_HALAI	1.27e-15	65.9
TRINITY_DN5191_c0_g1_i3.p1	sp|P86733|KCP_HALAI	1.83e-31	110
TRINITY_DN5191_c0_g1_i3.p1	sp|P86733|KCP_HALAI	3.49e-15	65.9
TRINITY_DN5191_c0_g1_i4.p1	sp|P86733|KCP_HALAI	1.83e-31	110
TRINITY_DN5191_c0_g1_i4.p1	sp|P86733|KCP_HALAI	3.49e-15	65.9
TRINITY_DN528_c1_g1_i10.p1	sp|Q9Y5Y6|ST14_HUMAN	6.27e-32	126
TRINITY_DN528_c1_g1_i10.p1	sp|Q9Y5Y6|ST14_HUMAN	2.20e-19	86.3
TRINITY_DN528_c1_g1_i8.p1	sp|Q9Y5Y6|ST14_HUMAN	9.53e-32	123
TRINITY_DN528_c1_g1_i8.p1	sp|Q9Y5Y6|ST14_HUMAN	3.15e-19	84.7
TRINITY_DN5358_c0_g3_i1.p1	sp|Q02388|CO7A1_HUMAN	3.10e-70	254
TRINITY_DN5358_c0_g3_i1.p1	sp|Q02388|CO7A1_HUMAN	9.14e-65	237
TRINITY_DN5358_c0_g3_i1.p1	sp|Q02388|CO7A1_HUMAN	1.81e-52	197
TRINITY_DN5358_c0_g3_i1.p1	sp|Q02388|CO7A1_HUMAN	1.70e-34	138
TRINITY_DN5358_c0_g3_i1.p2	sp|Q02388|CO7A1_HUMAN	3.10e-70	254
TRINITY_DN5358_c0_g3_i1.p2	sp|Q02388|CO7A1_HUMAN	9.14e-65	237
TRINITY_DN5358_c0_g3_i1.p2	sp|Q02388|CO7A1_HUMAN	1.81e-52	197
TRINITY_DN5358_c0_g3_i1.p2	sp|Q02388|CO7A1_HUMAN	1.70e-34	138
TRINITY_DN5358_c0_g3_i3.p2	sp|Q02388|CO7A1_HUMAN	5.06e-48	180
TRINITY_DN5358_c0_g3_i3.p2	sp|Q02388|CO7A1_HUMAN	3.05e-45	171
TRINITY_DN5358_c0_g3_i3.p2	sp|Q02388|CO7A1_HUMAN	3.80e-45	171
TRINITY_DN5358_c0_g3_i3.p2	sp|Q02388|CO7A1_HUMAN	4.29e-45	171
TRINITY_DN5358_c0_g3_i3.p2	sp|Q02388|CO7A1_HUMAN	7.73e-29	118
TRINITY_DN5358_c0_g3_i3.p2	sp|Q02388|CO7A1_HUMAN	2.89e-22	97.4
TRINITY_DN5358_c0_g3_i3.p1	sp|Q02388|CO7A1_HUMAN	3.10e-70	254
TRINITY_DN5358_c0_g3_i3.p1	sp|Q02388|CO7A1_HUMAN	9.14e-65	237
TRINITY_DN5358_c0_g3_i3.p1	sp|Q02388|CO7A1_HUMAN	1.81e-52	197
TRINITY_DN5358_c0_g3_i3.p1	sp|Q02388|CO7A1_HUMAN	1.70e-34	138
TRINITY_DN5358_c0_g3_i4.p1	sp|Q02388|CO7A1_HUMAN	3.10e-70	254
TRINITY_DN5358_c0_g3_i4.p1	sp|Q02388|CO7A1_HUMAN	9.14e-65	237
TRINITY_DN5358_c0_g3_i4.p1	sp|Q02388|CO7A1_HUMAN	1.81e-52	197
TRINITY_DN5358_c0_g3_i4.p1	sp|Q02388|CO7A1_HUMAN	1.70e-34	138
TRINITY_DN5358_c0_g3_i4.p2	sp|Q02388|CO7A1_HUMAN	5.06e-48	180
TRINITY_DN5358_c0_g3_i4.p2	sp|Q02388|CO7A1_HUMAN	3.05e-45	171
TRINITY_DN5358_c0_g3_i4.p2	sp|Q02388|CO7A1_HUMAN	3.80e-45	171
TRINITY_DN5358_c0_g3_i4.p2	sp|Q02388|CO7A1_HUMAN	4.29e-45	171
TRINITY_DN5358_c0_g3_i4.p2	sp|Q02388|CO7A1_HUMAN	7.73e-29	118
TRINITY_DN5358_c0_g3_i4.p2	sp|Q02388|CO7A1_HUMAN	2.89e-22	97.4
TRINITY_DN5381_c2_g1_i1.p1	sp|Q8K480|MFRP_MOUSE	9.11e-15	70.9
TRINITY_DN5493_c0_g1_i1.p1	sp|P12111|CO6A3_HUMAN	4.37e-19	86.7
TRINITY_DN5493_c0_g1_i1.p1	sp|P12111|CO6A3_HUMAN	2.05e-16	77.8
TRINITY_DN5493_c0_g1_i1.p1	sp|P12111|CO6A3_HUMAN	3.68e-15	73.9
TRINITY_DN5493_c0_g1_i1.p1	sp|P12111|CO6A3_HUMAN	2.74e-12	64.3
TRINITY_DN5493_c0_g1_i1.p1	sp|P12111|CO6A3_HUMAN	2.13e-11	61.6
TRINITY_DN5523_c0_g1_i1.p1	sp|Q8K480|MFRP_MOUSE	1.23e-15	74.3
TRINITY_DN55337_c0_g1_i1.p1	sp|O95428|PPN_HUMAN	4.92e-15	69.7
TRINITY_DN55588_c0_g1_i1.p1	sp|P51559|BLI4_CAEEL	1.66e-48	169
TRINITY_DN55654_c0_g1_i1.p1	sp|A2AJX4|MALR1_MOUSE	2.61e-28	114
TRINITY_DN55654_c0_g1_i1.p1	sp|A2AJX4|MALR1_MOUSE	5.07e-14	68.9
TRINITY_DN55654_c0_g1_i1.p1	sp|A2AJX4|MALR1_MOUSE	5.62e-13	65.9
TRINITY_DN55814_c0_g1_i1.p1	sp|Q9EPX2|PPN_MOUSE	3.16e-15	69.3
TRINITY_DN55848_c0_g1_i1.p1	sp|Q8K480|MFRP_MOUSE	8.44e-14	67.8
TRINITY_DN564_c1_g2_i1.p1	sp|O95428|PPN_HUMAN	1.88e-12	63.2
TRINITY_DN56536_c0_g1_i1.p1	sp|Q5VYJ5|MALR1_HUMAN	6.37e-17	68.9
TRINITY_DN56536_c0_g1_i1.p1	sp|Q5VYJ5|MALR1_HUMAN	8.49e-12	54.3
TRINITY_DN56536_c0_g1_i1.p1	sp|Q5VYJ5|MALR1_HUMAN	6.99e-11	52.0
TRINITY_DN5689_c0_g1_i1.p1	sp|P15989|CO6A3_CHICK	6.28e-24	101
TRINITY_DN5689_c0_g1_i1.p1	sp|P15989|CO6A3_CHICK	1.06e-18	84.7
TRINITY_DN5689_c0_g1_i1.p1	sp|P15989|CO6A3_CHICK	7.03e-14	68.9
TRINITY_DN5689_c0_g1_i1.p1	sp|P15989|CO6A3_CHICK	3.54e-12	63.5
TRINITY_DN5689_c0_g1_i1.p1	sp|P15989|CO6A3_CHICK	4.17e-12	63.5
TRINITY_DN5689_c0_g1_i1.p1	sp|P15989|CO6A3_CHICK	1.05e-11	62.0
TRINITY_DN5689_c0_g1_i2.p1	sp|P15989|CO6A3_CHICK	7.73e-24	101
TRINITY_DN5689_c0_g1_i2.p1	sp|P15989|CO6A3_CHICK	8.90e-20	88.2
TRINITY_DN5689_c0_g1_i2.p1	sp|P15989|CO6A3_CHICK	1.04e-15	75.1
TRINITY_DN5689_c0_g1_i2.p1	sp|P15989|CO6A3_CHICK	1.68e-13	67.8
TRINITY_DN5689_c0_g1_i2.p1	sp|P15989|CO6A3_CHICK	1.19e-12	65.1
TRINITY_DN5689_c0_g1_i2.p1	sp|P15989|CO6A3_CHICK	6.17e-12	62.8
TRINITY_DN5689_c0_g1_i2.p1	sp|P15989|CO6A3_CHICK	8.10e-12	62.4
TRINITY_DN5689_c0_g1_i2.p1	sp|P15989|CO6A3_CHICK	3.27e-11	60.5
TRINITY_DN5700_c0_g1_i1.p1	sp|Q63870|CO7A1_MOUSE	2.21e-12	63.9
TRINITY_DN5700_c0_g1_i2.p1	sp|Q63870|CO7A1_MOUSE	9.44e-13	64.7
TRINITY_DN57326_c0_g1_i1.p1	sp|P12111|CO6A3_HUMAN	1.64e-19	80.1
TRINITY_DN57326_c0_g1_i1.p1	sp|P12111|CO6A3_HUMAN	7.17e-18	75.5
TRINITY_DN57326_c0_g1_i1.p1	sp|P12111|CO6A3_HUMAN	7.66e-18	75.5
TRINITY_DN57326_c0_g1_i1.p1	sp|P12111|CO6A3_HUMAN	9.82e-18	75.1
TRINITY_DN57326_c0_g1_i1.p1	sp|P12111|CO6A3_HUMAN	4.03e-15	67.4
TRINITY_DN57326_c0_g1_i1.p1	sp|P12111|CO6A3_HUMAN	1.81e-13	62.8
TRINITY_DN57326_c0_g1_i1.p1	sp|P12111|CO6A3_HUMAN	2.80e-13	62.0
TRINITY_DN57326_c0_g1_i1.p1	sp|P12111|CO6A3_HUMAN	6.84e-11	55.1
TRINITY_DN5798_c0_g2_i1.p1	sp|Q9UI42|CBPA4_HUMAN	3.23e-56	179
TRINITY_DN5798_c0_g2_i2.p1	sp|Q9UI42|CBPA4_HUMAN	8.64e-93	281
TRINITY_DN58622_c0_g1_i1.p1	sp|Q9EPX2|PPN_MOUSE	1.70e-90	304
TRINITY_DN58622_c0_g1_i1.p1	sp|Q9EPX2|PPN_MOUSE	1.54e-11	61.6
TRINITY_DN5881_c2_g1_i1.p1	sp|Q868Z9|PPN_DROME	4.17e-13	65.1
TRINITY_DN589_c0_g1_i1.p1	sp|Q8K480|MFRP_MOUSE	5.54e-21	92.0
TRINITY_DN589_c0_g1_i1.p1	sp|Q8K480|MFRP_MOUSE	3.80e-20	89.4
TRINITY_DN589_c0_g1_i1.p1	sp|Q8K480|MFRP_MOUSE	1.21e-12	65.5
TRINITY_DN589_c0_g1_i1.p1	sp|Q8K480|MFRP_MOUSE	1.50e-12	65.1
TRINITY_DN589_c0_g1_i2.p1	sp|Q8K480|MFRP_MOUSE	1.09e-20	89.0
TRINITY_DN589_c0_g1_i2.p1	sp|Q8K480|MFRP_MOUSE	3.08e-20	87.8
TRINITY_DN589_c0_g1_i2.p2	sp|Q8K480|MFRP_MOUSE	1.13e-13	66.6
TRINITY_DN589_c0_g1_i2.p2	sp|Q8K480|MFRP_MOUSE	5.31e-13	64.3
TRINITY_DN59426_c0_g1_i1.p1	sp|Q5VYJ5|MALR1_HUMAN	6.53e-50	173
TRINITY_DN59426_c0_g1_i1.p1	sp|Q5VYJ5|MALR1_HUMAN	2.94e-42	151
TRINITY_DN59426_c0_g1_i1.p1	sp|Q5VYJ5|MALR1_HUMAN	9.39e-32	120
TRINITY_DN59426_c0_g1_i1.p1	sp|Q5VYJ5|MALR1_HUMAN	4.37e-28	109
TRINITY_DN59426_c0_g1_i1.p1	sp|Q5VYJ5|MALR1_HUMAN	1.72e-24	99.0
TRINITY_DN59426_c0_g1_i1.p1	sp|Q5VYJ5|MALR1_HUMAN	2.54e-23	95.5
TRINITY_DN59426_c0_g1_i1.p1	sp|Q5VYJ5|MALR1_HUMAN	2.38e-12	62.0
TRINITY_DN59543_c0_g1_i1.p1	sp|Q868Z9|PPN_DROME	5.46e-27	101
TRINITY_DN59543_c0_g1_i1.p1	sp|Q868Z9|PPN_DROME	8.28e-21	83.6
TRINITY_DN59543_c0_g1_i1.p1	sp|Q868Z9|PPN_DROME	2.19e-19	79.7
TRINITY_DN59543_c0_g1_i1.p1	sp|Q868Z9|PPN_DROME	1.13e-12	60.1
TRINITY_DN59543_c0_g1_i1.p1	sp|Q868Z9|PPN_DROME	3.08e-12	58.9
TRINITY_DN59543_c0_g1_i1.p1	sp|Q868Z9|PPN_DROME	3.62e-12	58.5
TRINITY_DN59543_c0_g1_i1.p1	sp|Q868Z9|PPN_DROME	5.23e-11	55.1
TRINITY_DN595_c0_g1_i1.p1	sp|P12111|CO6A3_HUMAN	6.85e-15	70.5
TRINITY_DN595_c0_g1_i2.p1	sp|P12111|CO6A3_HUMAN	6.64e-15	70.5
TRINITY_DN59932_c0_g1_i1.p1	sp|Q5VYJ5|MALR1_HUMAN	1.04e-11	53.9
TRINITY_DN60288_c0_g1_i1.p1	sp|A2AJX4|MALR1_MOUSE	2.25e-29	105
TRINITY_DN60288_c0_g1_i1.p1	sp|A2AJX4|MALR1_MOUSE	2.21e-23	89.0
TRINITY_DN60288_c0_g1_i1.p1	sp|A2AJX4|MALR1_MOUSE	1.00e-20	81.3
TRINITY_DN60288_c0_g1_i1.p1	sp|A2AJX4|MALR1_MOUSE	1.71e-20	80.5
TRINITY_DN60288_c0_g1_i1.p1	sp|A2AJX4|MALR1_MOUSE	9.56e-12	55.5
TRINITY_DN60288_c0_g1_i1.p1	sp|A2AJX4|MALR1_MOUSE	3.98e-11	53.5
TRINITY_DN60589_c0_g1_i1.p1	sp|Q868Z9|PPN_DROME	9.33e-12	55.8
TRINITY_DN6070_c0_g1_i2.p1	sp|Q868Z9|PPN_DROME	8.19e-15	73.9
TRINITY_DN6070_c0_g1_i2.p1	sp|Q868Z9|PPN_DROME	8.01e-14	70.5
TRINITY_DN6070_c0_g1_i3.p1	sp|Q868Z9|PPN_DROME	5.30e-14	70.9
TRINITY_DN6070_c0_g1_i3.p1	sp|Q868Z9|PPN_DROME	5.63e-13	67.4
TRINITY_DN6070_c0_g1_i6.p1	sp|Q868Z9|PPN_DROME	1.71e-14	72.8
TRINITY_DN6070_c0_g1_i6.p1	sp|Q868Z9|PPN_DROME	4.29e-14	71.2
TRINITY_DN6136_c0_g1_i1.p1	sp|Q9Y5Y6|ST14_HUMAN	2.95e-36	134
TRINITY_DN6136_c0_g1_i2.p1	sp|Q9Y5Y6|ST14_HUMAN	2.95e-36	134
TRINITY_DN6136_c0_g2_i6.p1	sp|Q9Y5Y6|ST14_HUMAN	1.66e-34	135
TRINITY_DN6136_c1_g1_i1.p1	sp|Q5U405|TMPSD_MOUSE	2.57e-32	122
TRINITY_DN6211_c1_g1_i2.p1	sp|Q5U405|TMPSD_MOUSE	5.11e-28	108
TRINITY_DN6211_c1_g1_i3.p1	sp|Q9BYE2|TMPSD_HUMAN	6.07e-28	108
TRINITY_DN6211_c1_g1_i4.p1	sp|Q5U405|TMPSD_MOUSE	5.09e-11	52.0
TRINITY_DN6228_c0_g1_i1.p1	sp|P15989|CO6A3_CHICK	3.79e-24	96.3
TRINITY_DN6228_c0_g1_i1.p1	sp|P15989|CO6A3_CHICK	3.65e-20	84.7
TRINITY_DN6228_c0_g1_i1.p1	sp|P15989|CO6A3_CHICK	5.20e-18	78.2
TRINITY_DN6228_c0_g1_i1.p1	sp|P15989|CO6A3_CHICK	1.01e-13	65.5
TRINITY_DN6228_c0_g1_i2.p1	sp|P15989|CO6A3_CHICK	1.60e-26	103
TRINITY_DN6228_c0_g1_i2.p1	sp|P15989|CO6A3_CHICK	7.94e-25	99.0
TRINITY_DN6228_c0_g1_i2.p1	sp|P15989|CO6A3_CHICK	1.24e-23	95.5
TRINITY_DN6228_c0_g1_i2.p1	sp|P15989|CO6A3_CHICK	3.29e-23	94.4
TRINITY_DN6228_c0_g1_i2.p1	sp|P15989|CO6A3_CHICK	2.76e-20	85.5
TRINITY_DN62341_c0_g1_i1.p1	sp|Q5VYJ5|MALR1_HUMAN	8.39e-15	64.3
TRINITY_DN62341_c0_g1_i1.p1	sp|Q5VYJ5|MALR1_HUMAN	1.50e-11	54.7
TRINITY_DN6238_c0_g1_i12.p1	sp|Q63870|CO7A1_MOUSE	3.88e-14	68.2
TRINITY_DN6238_c0_g1_i12.p1	sp|Q63870|CO7A1_MOUSE	9.44e-14	66.6
TRINITY_DN6238_c0_g1_i12.p1	sp|Q63870|CO7A1_MOUSE	5.09e-11	58.2
TRINITY_DN6238_c0_g1_i3.p1	sp|Q63870|CO7A1_MOUSE	3.88e-14	68.2
TRINITY_DN6238_c0_g1_i3.p1	sp|Q63870|CO7A1_MOUSE	9.44e-14	66.6
TRINITY_DN6238_c0_g1_i3.p1	sp|Q63870|CO7A1_MOUSE	5.09e-11	58.2
TRINITY_DN62735_c0_g1_i1.p1	sp|Q9EPX2|PPN_MOUSE	3.56e-15	64.7
TRINITY_DN62735_c0_g1_i1.p1	sp|Q9EPX2|PPN_MOUSE	6.46e-14	60.8
TRINITY_DN62735_c0_g1_i1.p1	sp|Q9EPX2|PPN_MOUSE	5.69e-11	52.8
TRINITY_DN63112_c0_g1_i1.p1	sp|Q9BYE2|TMPSD_HUMAN	3.44e-11	53.9
TRINITY_DN6358_c0_g1_i1.p2	sp|Q5U405|TMPSD_MOUSE	8.44e-17	76.3
TRINITY_DN6358_c0_g1_i1.p1	sp|Q5U405|TMPSD_MOUSE	8.44e-17	76.3
TRINITY_DN6358_c0_g1_i2.p1	sp|Q9BYE2|TMPSD_HUMAN	4.31e-17	76.6
TRINITY_DN6358_c0_g1_i3.p1	sp|Q9BYE2|TMPSD_HUMAN	4.31e-17	76.6
TRINITY_DN6441_c0_g2_i3.p1	sp|P51559|BLI4_CAEEL	7.82e-150	454
TRINITY_DN6441_c0_g2_i5.p1	sp|P51559|BLI4_CAEEL	7.71e-64	210
TRINITY_DN6472_c0_g3_i1.p1	sp|Q9BY79|MFRP_HUMAN	6.07e-15	72.0
TRINITY_DN6472_c0_g3_i3.p1	sp|Q5VYJ5|MALR1_HUMAN	1.75e-31	127
TRINITY_DN6472_c0_g3_i3.p1	sp|Q5VYJ5|MALR1_HUMAN	2.67e-30	124
TRINITY_DN6472_c0_g3_i3.p1	sp|Q5VYJ5|MALR1_HUMAN	3.85e-30	123
TRINITY_DN6472_c0_g3_i3.p1	sp|Q5VYJ5|MALR1_HUMAN	3.46e-19	87.4
TRINITY_DN6472_c0_g3_i3.p1	sp|Q5VYJ5|MALR1_HUMAN	2.31e-14	71.6
TRINITY_DN6472_c0_g3_i3.p1	sp|Q5VYJ5|MALR1_HUMAN	1.09e-13	69.7
TRINITY_DN6472_c0_g3_i3.p1	sp|Q5VYJ5|MALR1_HUMAN	1.27e-13	69.3
TRINITY_DN6472_c0_g3_i3.p2	sp|Q9BY79|MFRP_HUMAN	1.40e-15	74.3
TRINITY_DN6472_c0_g3_i5.p1	sp|Q9Y5Y6|ST14_HUMAN	5.60e-18	77.4
TRINITY_DN6472_c0_g3_i5.p1	sp|Q9Y5Y6|ST14_HUMAN	1.98e-15	69.7
TRINITY_DN6481_c0_g1_i6.p1	sp|M9PE65|AXO_DROME	3.57e-17	77.4
TRINITY_DN6481_c0_g1_i7.p1	sp|M9PE65|AXO_DROME	3.32e-17	77.8
TRINITY_DN648_c0_g1_i1.p1	sp|A2AJX4|MALR1_MOUSE	1.85e-15	74.3
TRINITY_DN648_c0_g1_i1.p1	sp|A2AJX4|MALR1_MOUSE	8.70e-11	59.3
TRINITY_DN650_c67_g1_i1.p1	sp|P15989|CO6A3_CHICK	4.47e-13	62.8
TRINITY_DN650_c67_g1_i1.p1	sp|P15989|CO6A3_CHICK	9.94e-12	58.9
TRINITY_DN650_c67_g1_i1.p1	sp|P15989|CO6A3_CHICK	2.25e-11	57.8
TRINITY_DN650_c67_g1_i1.p1	sp|P15989|CO6A3_CHICK	7.32e-11	56.2
TRINITY_DN650_c67_g1_i1.p1	sp|P15989|CO6A3_CHICK	8.87e-11	55.8
TRINITY_DN66400_c0_g1_i1.p1	sp|P12111|CO6A3_HUMAN	6.17e-13	59.7
TRINITY_DN66400_c0_g1_i1.p1	sp|P12111|CO6A3_HUMAN	1.12e-11	55.8
TRINITY_DN6660_c0_g1_i1.p1	sp|Q9BY79|MFRP_HUMAN	3.99e-12	58.2
TRINITY_DN6738_c0_g1_i1.p1	sp|O95428|PPN_HUMAN	1.13e-52	189
TRINITY_DN6738_c0_g1_i3.p1	sp|O95428|PPN_HUMAN	3.00e-28	111
TRINITY_DN6738_c0_g1_i3.p2	sp|Q9EPX2|PPN_MOUSE	9.10e-16	67.0
TRINITY_DN6738_c0_g1_i6.p1	sp|O95428|PPN_HUMAN	1.00e-60	214
TRINITY_DN6768_c0_g1_i1.p1	sp|Q86VZ4|LRP11_HUMAN	4.32e-18	81.3
TRINITY_DN6768_c0_g1_i1.p1	sp|Q86VZ4|LRP11_HUMAN	2.92e-16	75.5
TRINITY_DN6768_c0_g1_i1.p1	sp|Q86VZ4|LRP11_HUMAN	1.99e-12	63.5
TRINITY_DN6768_c0_g1_i3.p1	sp|Q86VZ4|LRP11_HUMAN	4.32e-18	81.3
TRINITY_DN6768_c0_g1_i3.p1	sp|Q86VZ4|LRP11_HUMAN	2.92e-16	75.5
TRINITY_DN6768_c0_g1_i3.p1	sp|Q86VZ4|LRP11_HUMAN	1.99e-12	63.5
TRINITY_DN6768_c0_g1_i5.p1	sp|Q86VZ4|LRP11_HUMAN	4.32e-18	81.3
TRINITY_DN6768_c0_g1_i5.p1	sp|Q86VZ4|LRP11_HUMAN	2.92e-16	75.5
TRINITY_DN6768_c0_g1_i5.p1	sp|Q86VZ4|LRP11_HUMAN	1.99e-12	63.5
TRINITY_DN6836_c0_g3_i1.p1	sp|A0A0C3VJP4|SCP1_MEDTR	1.29e-33	126
TRINITY_DN6863_c0_g1_i1.p1	sp|P00742|FA10_HUMAN	5.33e-19	75.9
TRINITY_DN6863_c0_g1_i2.p1	sp|P00742|FA10_HUMAN	5.74e-44	151
TRINITY_DN6863_c0_g1_i5.p1	sp|P00742|FA10_HUMAN	8.07e-41	151
TRINITY_DN6867_c1_g1_i1.p1	sp|Q9Y5Y6|ST14_HUMAN	2.15e-54	184
TRINITY_DN6867_c1_g1_i2.p1	sp|Q9Y5Y6|ST14_HUMAN	2.15e-54	184
TRINITY_DN687_c0_g2_i1.p1	sp|Q9EPX2|PPN_MOUSE	2.95e-18	78.6
TRINITY_DN687_c0_g2_i1.p1	sp|Q9EPX2|PPN_MOUSE	6.69e-18	77.8
TRINITY_DN695_c0_g2_i14.p1	sp|Q8K480|MFRP_MOUSE	6.66e-20	86.3
TRINITY_DN695_c0_g2_i14.p1	sp|Q8K480|MFRP_MOUSE	1.05e-13	66.6
TRINITY_DN695_c0_g2_i2.p1	sp|Q8K480|MFRP_MOUSE	6.66e-20	86.3
TRINITY_DN695_c0_g2_i2.p1	sp|Q8K480|MFRP_MOUSE	1.05e-13	66.6
TRINITY_DN695_c0_g2_i21.p1	sp|Q8K480|MFRP_MOUSE	6.66e-20	86.3
TRINITY_DN695_c0_g2_i21.p1	sp|Q8K480|MFRP_MOUSE	1.05e-13	66.6
TRINITY_DN695_c0_g2_i23.p1	sp|Q8K480|MFRP_MOUSE	6.66e-20	86.3
TRINITY_DN695_c0_g2_i23.p1	sp|Q8K480|MFRP_MOUSE	1.05e-13	66.6
TRINITY_DN695_c0_g2_i28.p1	sp|Q8K480|MFRP_MOUSE	6.66e-20	86.3
TRINITY_DN695_c0_g2_i28.p1	sp|Q8K480|MFRP_MOUSE	1.05e-13	66.6
TRINITY_DN695_c0_g2_i30.p1	sp|Q8K480|MFRP_MOUSE	6.66e-20	86.3
TRINITY_DN695_c0_g2_i30.p1	sp|Q8K480|MFRP_MOUSE	1.05e-13	66.6
TRINITY_DN7037_c0_g1_i11.p1	sp|P12111|CO6A3_HUMAN	5.06e-11	60.1
TRINITY_DN7037_c0_g1_i2.p1	sp|P12111|CO6A3_HUMAN	5.06e-11	60.1
TRINITY_DN7037_c0_g1_i8.p1	sp|P12111|CO6A3_HUMAN	5.06e-11	60.1
TRINITY_DN7037_c0_g1_i9.p1	sp|P12111|CO6A3_HUMAN	5.69e-11	59.7
TRINITY_DN70736_c0_g1_i1.p1	sp|A0A072UTP9|CATB_MEDTR	1.07e-64	213
TRINITY_DN70810_c0_g1_i1.p1	sp|P35030|TRY3_HUMAN	3.95e-40	135
TRINITY_DN70826_c0_g1_i1.p1	sp|Q8K480|MFRP_MOUSE	3.30e-12	62.8
TRINITY_DN70896_c0_g1_i1.p1	sp|Q02388|CO7A1_HUMAN	4.44e-69	251
TRINITY_DN70896_c0_g1_i1.p1	sp|Q02388|CO7A1_HUMAN	1.32e-63	234
TRINITY_DN70896_c0_g1_i1.p1	sp|Q02388|CO7A1_HUMAN	4.75e-57	212
TRINITY_DN70896_c0_g1_i1.p1	sp|Q02388|CO7A1_HUMAN	2.13e-50	191
TRINITY_DN70896_c0_g1_i1.p1	sp|Q02388|CO7A1_HUMAN	4.89e-50	189
TRINITY_DN70896_c0_g1_i1.p1	sp|Q02388|CO7A1_HUMAN	2.77e-42	164
TRINITY_DN70896_c0_g1_i1.p1	sp|Q02388|CO7A1_HUMAN	2.66e-30	124
TRINITY_DN7102_c0_g1_i10.p1	sp|Q9Y5Y6|ST14_HUMAN	4.09e-20	83.6
TRINITY_DN7102_c0_g1_i11.p1	sp|Q9Y5Y6|ST14_HUMAN	5.90e-22	92.4
TRINITY_DN7102_c0_g1_i14.p1	sp|Q9Y5Y6|ST14_HUMAN	5.90e-22	92.4
TRINITY_DN7102_c0_g1_i4.p1	sp|Q9Y5Y6|ST14_HUMAN	4.09e-20	83.6
TRINITY_DN7102_c0_g1_i6.p1	sp|Q9Y5Y6|ST14_HUMAN	4.80e-23	93.6
TRINITY_DN7102_c0_g1_i8.p1	sp|Q9Y5Y6|ST14_HUMAN	4.09e-20	83.6
TRINITY_DN71312_c0_g1_i1.p1	sp|Q5VYJ5|MALR1_HUMAN	8.58e-78	252
TRINITY_DN71312_c0_g1_i1.p1	sp|Q5VYJ5|MALR1_HUMAN	2.37e-59	199
TRINITY_DN71312_c0_g1_i1.p1	sp|Q5VYJ5|MALR1_HUMAN	1.40e-47	165
TRINITY_DN71312_c0_g1_i1.p1	sp|Q5VYJ5|MALR1_HUMAN	1.15e-46	162
TRINITY_DN71312_c0_g1_i1.p1	sp|Q5VYJ5|MALR1_HUMAN	1.51e-37	136
TRINITY_DN71312_c0_g1_i1.p1	sp|Q5VYJ5|MALR1_HUMAN	4.97e-32	120
TRINITY_DN71312_c0_g1_i1.p1	sp|Q5VYJ5|MALR1_HUMAN	1.76e-18	80.1
TRINITY_DN71312_c0_g1_i1.p1	sp|Q5VYJ5|MALR1_HUMAN	8.78e-18	78.2
TRINITY_DN71312_c0_g1_i1.p1	sp|Q5VYJ5|MALR1_HUMAN	4.04e-16	73.2
TRINITY_DN71312_c0_g1_i1.p1	sp|Q5VYJ5|MALR1_HUMAN	2.40e-13	64.7
TRINITY_DN7148_c2_g1_i2.p1	sp|P00742|FA10_HUMAN	9.02e-51	181
TRINITY_DN71726_c0_g1_i1.p1	sp|P00742|FA10_HUMAN	6.72e-13	58.5
TRINITY_DN71924_c0_g1_i1.p1	sp|P12111|CO6A3_HUMAN	1.99e-31	124
TRINITY_DN71924_c0_g1_i1.p1	sp|P12111|CO6A3_HUMAN	5.13e-28	113
TRINITY_DN71924_c0_g1_i1.p1	sp|P12111|CO6A3_HUMAN	4.94e-23	98.2
TRINITY_DN71924_c0_g1_i1.p1	sp|P12111|CO6A3_HUMAN	1.27e-19	87.0
TRINITY_DN71924_c0_g1_i1.p1	sp|P12111|CO6A3_HUMAN	5.28e-18	82.0
TRINITY_DN72183_c0_g1_i1.p1	sp|Q5VYJ5|MALR1_HUMAN	1.50e-20	80.9
TRINITY_DN72244_c0_g1_i1.p1	sp|Q5U405|TMPSD_MOUSE	4.84e-54	184
TRINITY_DN72289_c0_g1_i1.p1	sp|A2AJX4|MALR1_MOUSE	2.31e-47	166
TRINITY_DN72289_c0_g1_i1.p1	sp|A2AJX4|MALR1_MOUSE	2.25e-38	140
TRINITY_DN72289_c0_g1_i1.p1	sp|A2AJX4|MALR1_MOUSE	1.14e-34	129
TRINITY_DN72289_c0_g1_i1.p1	sp|A2AJX4|MALR1_MOUSE	2.49e-34	128
TRINITY_DN72289_c0_g1_i1.p1	sp|A2AJX4|MALR1_MOUSE	3.80e-28	110
TRINITY_DN72289_c0_g1_i1.p1	sp|A2AJX4|MALR1_MOUSE	2.10e-25	102
TRINITY_DN72289_c0_g1_i1.p1	sp|A2AJX4|MALR1_MOUSE	2.13e-13	65.5
TRINITY_DN7233_c0_g1_i1.p1	sp|Q63870|CO7A1_MOUSE	1.44e-16	75.5
TRINITY_DN7233_c0_g1_i1.p1	sp|Q63870|CO7A1_MOUSE	2.01e-13	65.9
TRINITY_DN7233_c0_g1_i1.p1	sp|Q63870|CO7A1_MOUSE	5.90e-12	61.2
TRINITY_DN7233_c0_g1_i1.p1	sp|Q63870|CO7A1_MOUSE	7.04e-12	60.8
TRINITY_DN7233_c0_g1_i3.p1	sp|Q63870|CO7A1_MOUSE	1.44e-16	75.5
TRINITY_DN7233_c0_g1_i3.p1	sp|Q63870|CO7A1_MOUSE	2.01e-13	65.9
TRINITY_DN7233_c0_g1_i3.p1	sp|Q63870|CO7A1_MOUSE	5.90e-12	61.2
TRINITY_DN7233_c0_g1_i3.p1	sp|Q63870|CO7A1_MOUSE	7.04e-12	60.8
TRINITY_DN7233_c0_g1_i4.p1	sp|P15989|CO6A3_CHICK	4.74e-17	77.8
TRINITY_DN7233_c0_g1_i4.p1	sp|P15989|CO6A3_CHICK	2.62e-16	75.5
TRINITY_DN7233_c0_g1_i4.p1	sp|P15989|CO6A3_CHICK	1.26e-13	67.0
TRINITY_DN7233_c0_g1_i4.p1	sp|P15989|CO6A3_CHICK	6.70e-11	58.2
TRINITY_DN7253_c0_g1_i3.p1	sp|Q9Y5Y6|ST14_HUMAN	1.10e-26	110
TRINITY_DN7253_c0_g1_i3.p1	sp|Q9Y5Y6|ST14_HUMAN	1.83e-25	106
TRINITY_DN7253_c0_g1_i3.p1	sp|Q9Y5Y6|ST14_HUMAN	2.41e-22	96.3
TRINITY_DN7253_c0_g2_i1.p1	sp|Q9Y5Y6|ST14_HUMAN	3.68e-19	77.4
TRINITY_DN7253_c0_g2_i1.p1	sp|Q9Y5Y6|ST14_HUMAN	4.32e-16	68.9
TRINITY_DN72609_c0_g1_i1.p1	sp|Q5VYJ5|MALR1_HUMAN	1.29e-16	69.3
TRINITY_DN72609_c0_g1_i1.p1	sp|Q5VYJ5|MALR1_HUMAN	1.61e-13	60.5
TRINITY_DN72609_c0_g1_i1.p1	sp|Q5VYJ5|MALR1_HUMAN	1.32e-12	57.8
TRINITY_DN72859_c0_g1_i1.p1	sp|Q5VYJ5|MALR1_HUMAN	5.31e-35	129
TRINITY_DN72859_c0_g1_i1.p1	sp|Q5VYJ5|MALR1_HUMAN	6.28e-29	111
TRINITY_DN72859_c0_g1_i1.p1	sp|Q5VYJ5|MALR1_HUMAN	1.54e-18	80.9
TRINITY_DN72859_c0_g1_i1.p1	sp|Q5VYJ5|MALR1_HUMAN	1.60e-17	77.8
TRINITY_DN72859_c0_g1_i1.p1	sp|Q5VYJ5|MALR1_HUMAN	1.56e-12	62.4
TRINITY_DN72859_c0_g1_i1.p1	sp|Q5VYJ5|MALR1_HUMAN	1.63e-11	59.3
TRINITY_DN72859_c0_g1_i1.p1	sp|Q5VYJ5|MALR1_HUMAN	6.09e-11	57.4
TRINITY_DN7294_c0_g1_i1.p1	sp|P15989|CO6A3_CHICK	5.32e-44	162
TRINITY_DN7294_c0_g1_i1.p1	sp|P15989|CO6A3_CHICK	1.92e-31	124
TRINITY_DN74419_c0_g1_i1.p1	sp|M9PE65|AXO_DROME	3.41e-11	56.6
TRINITY_DN744_c0_g2_i1.p1	sp|P12111|CO6A3_HUMAN	5.12e-12	60.1
TRINITY_DN744_c0_g2_i1.p1	sp|P12111|CO6A3_HUMAN	1.48e-11	58.5
TRINITY_DN744_c0_g2_i1.p1	sp|P12111|CO6A3_HUMAN	4.33e-11	57.0
TRINITY_DN7458_c0_g1_i28.p1	sp|Q9EPX2|PPN_MOUSE	1.49e-15	68.9
TRINITY_DN76073_c0_g1_i1.p1	sp|Q5VYJ5|MALR1_HUMAN	5.49e-14	60.8
TRINITY_DN76073_c0_g1_i1.p1	sp|Q5VYJ5|MALR1_HUMAN	3.48e-13	58.5
TRINITY_DN7624_c0_g1_i1.p1	sp|P15989|CO6A3_CHICK	3.31e-18	81.6
TRINITY_DN7624_c0_g1_i1.p1	sp|P15989|CO6A3_CHICK	1.33e-11	60.8
TRINITY_DN7624_c0_g2_i1.p1	sp|P15989|CO6A3_CHICK	3.12e-14	69.3
TRINITY_DN763_c2_g5_i1.p1	sp|P15989|CO6A3_CHICK	1.20e-53	200
TRINITY_DN763_c2_g5_i1.p1	sp|P15989|CO6A3_CHICK	5.33e-42	162
TRINITY_DN763_c2_g5_i1.p1	sp|P15989|CO6A3_CHICK	1.20e-39	155
TRINITY_DN763_c2_g5_i1.p1	sp|P15989|CO6A3_CHICK	1.27e-38	151
TRINITY_DN763_c2_g5_i1.p1	sp|P15989|CO6A3_CHICK	2.32e-37	147
TRINITY_DN763_c2_g5_i1.p1	sp|P15989|CO6A3_CHICK	1.15e-35	142
TRINITY_DN763_c2_g5_i1.p1	sp|P15989|CO6A3_CHICK	5.78e-13	67.4
TRINITY_DN7709_c0_g1_i4.p1	sp|Q9EPX2|PPN_MOUSE	1.54e-19	82.8
TRINITY_DN7709_c0_g1_i4.p1	sp|Q9EPX2|PPN_MOUSE	6.23e-16	72.0
TRINITY_DN7709_c0_g1_i4.p1	sp|Q9EPX2|PPN_MOUSE	5.39e-12	60.1
TRINITY_DN7768_c1_g1_i7.p1	sp|Q02388|CO7A1_HUMAN	1.35e-13	69.7
TRINITY_DN78001_c0_g1_i1.p1	sp|O95428|PPN_HUMAN	4.16e-11	52.4
TRINITY_DN7883_c0_g1_i1.p1	sp|Q9UI42|CBPA4_HUMAN	4.36e-84	258
TRINITY_DN79716_c0_g1_i1.p1	sp|A2AJX4|MALR1_MOUSE	4.98e-19	78.6
TRINITY_DN79716_c0_g1_i1.p1	sp|A2AJX4|MALR1_MOUSE	5.52e-13	61.2
TRINITY_DN798_c0_g1_i3.p1	sp|Q9BY79|MFRP_HUMAN	2.41e-19	85.9
TRINITY_DN798_c0_g1_i3.p1	sp|Q9BY79|MFRP_HUMAN	5.52e-12	62.4
TRINITY_DN8019_c0_g1_i3.p1	sp|Q9EPX2|PPN_MOUSE	6.61e-21	90.9
TRINITY_DN8019_c0_g1_i3.p1	sp|Q9EPX2|PPN_MOUSE	5.31e-16	75.5
TRINITY_DN8019_c0_g1_i3.p1	sp|Q9EPX2|PPN_MOUSE	7.58e-15	71.6
TRINITY_DN8019_c0_g1_i3.p1	sp|Q9EPX2|PPN_MOUSE	3.25e-11	60.1
TRINITY_DN8019_c0_g1_i5.p1	sp|Q9EPX2|PPN_MOUSE	1.24e-13	60.5
TRINITY_DN8077_c0_g1_i3.p1	sp|Q9EPX2|PPN_MOUSE	2.52e-39	150
TRINITY_DN8097_c0_g2_i1.p1	sp|P15989|CO6A3_CHICK	2.33e-49	185
TRINITY_DN8097_c0_g2_i1.p1	sp|P15989|CO6A3_CHICK	5.57e-43	165
TRINITY_DN8097_c0_g2_i1.p1	sp|P15989|CO6A3_CHICK	5.96e-40	155
TRINITY_DN8097_c0_g2_i1.p1	sp|P15989|CO6A3_CHICK	3.13e-26	110
TRINITY_DN8097_c0_g2_i1.p1	sp|P15989|CO6A3_CHICK	2.91e-23	100
TRINITY_DN8097_c0_g2_i1.p1	sp|P15989|CO6A3_CHICK	8.89e-17	79.7
TRINITY_DN810_c0_g1_i21.p1	sp|Q8K480|MFRP_MOUSE	7.88e-15	69.3
TRINITY_DN810_c0_g1_i4.p1	sp|Q8K480|MFRP_MOUSE	7.88e-15	69.3
TRINITY_DN8114_c0_g1_i10.p3	sp|Q9EPX2|PPN_MOUSE	3.01e-12	56.6
TRINITY_DN8114_c0_g1_i10.p1	sp|O95428|PPN_HUMAN	4.56e-20	87.0
TRINITY_DN8114_c0_g1_i10.p1	sp|O95428|PPN_HUMAN	1.68e-14	69.7
TRINITY_DN8114_c0_g1_i15.p1	sp|O95428|PPN_HUMAN	2.29e-21	90.5
TRINITY_DN8114_c0_g1_i15.p1	sp|O95428|PPN_HUMAN	3.31e-14	68.6
TRINITY_DN8114_c0_g1_i16.p1	sp|O95428|PPN_HUMAN	3.25e-20	87.0
TRINITY_DN8114_c0_g1_i16.p1	sp|O95428|PPN_HUMAN	1.85e-14	69.3
TRINITY_DN8114_c0_g1_i19.p1	sp|O95428|PPN_HUMAN	2.68e-22	94.0
TRINITY_DN8114_c0_g1_i19.p1	sp|O95428|PPN_HUMAN	1.13e-14	70.5
TRINITY_DN8114_c0_g1_i3.p1	sp|O95428|PPN_HUMAN	9.33e-22	91.3
TRINITY_DN8114_c0_g1_i3.p1	sp|O95428|PPN_HUMAN	3.26e-15	71.2
TRINITY_DN8114_c0_g1_i4.p1	sp|O95428|PPN_HUMAN	1.18e-20	92.0
TRINITY_DN8114_c0_g1_i4.p1	sp|O95428|PPN_HUMAN	1.67e-18	85.1
TRINITY_DN8114_c0_g1_i4.p1	sp|O95428|PPN_HUMAN	3.60e-14	70.9
TRINITY_DN8114_c0_g1_i5.p1	sp|O95428|PPN_HUMAN	1.76e-22	94.0
TRINITY_DN8114_c0_g1_i5.p1	sp|O95428|PPN_HUMAN	1.42e-14	69.7
TRINITY_DN8114_c0_g1_i6.p1	sp|O95428|PPN_HUMAN	9.33e-22	91.3
TRINITY_DN8114_c0_g1_i6.p1	sp|O95428|PPN_HUMAN	3.26e-15	71.2
TRINITY_DN8114_c0_g1_i8.p2	sp|Q9EPX2|PPN_MOUSE	2.59e-11	55.8
TRINITY_DN8114_c0_g1_i8.p1	sp|O95428|PPN_HUMAN	4.56e-20	87.0
TRINITY_DN8114_c0_g1_i8.p1	sp|O95428|PPN_HUMAN	1.68e-14	69.7
TRINITY_DN8154_c0_g1_i2.p1	sp|Q9BY79|MFRP_HUMAN	2.36e-17	77.4
TRINITY_DN8221_c0_g1_i1.p1	sp|Q868Z9|PPN_DROME	7.46e-11	60.8
TRINITY_DN8221_c0_g1_i13.p1	sp|Q868Z9|PPN_DROME	7.50e-11	60.8
TRINITY_DN8222_c0_g2_i1.p1	sp|P15989|CO6A3_CHICK	3.52e-18	82.0
TRINITY_DN8222_c0_g2_i1.p1	sp|P15989|CO6A3_CHICK	2.11e-13	66.6
TRINITY_DN8222_c0_g2_i1.p1	sp|P15989|CO6A3_CHICK	4.05e-11	59.3
TRINITY_DN8222_c0_g2_i1.p1	sp|P15989|CO6A3_CHICK	5.39e-11	58.9
TRINITY_DN8235_c0_g5_i1.p1	sp|Q9Y5Y6|ST14_HUMAN	1.68e-11	60.1
TRINITY_DN8235_c0_g5_i2.p1	sp|Q9Y5Y6|ST14_HUMAN	1.66e-11	60.1
TRINITY_DN8237_c0_g2_i1.p2	sp|Q9BYE2|TMPSD_HUMAN	7.97e-46	157
TRINITY_DN8237_c0_g2_i2.p2	sp|Q9BYE2|TMPSD_HUMAN	5.02e-28	103
TRINITY_DN8237_c0_g2_i3.p1	sp|Q9BYE2|TMPSD_HUMAN	7.97e-46	157
TRINITY_DN8237_c0_g2_i5.p1	sp|Q9BYE2|TMPSD_HUMAN	1.26e-26	98.6
TRINITY_DN8237_c0_g2_i7.p1	sp|Q9BYE2|TMPSD_HUMAN	1.26e-26	98.6
TRINITY_DN825_c0_g2_i2.p1	sp|O95428|PPN_HUMAN	1.00e-12	65.9
TRINITY_DN825_c0_g2_i8.p1	sp|O95428|PPN_HUMAN	1.00e-12	65.9
TRINITY_DN825_c0_g2_i9.p2	sp|O95428|PPN_HUMAN	1.00e-12	65.9
TRINITY_DN8548_c0_g1_i1.p1	sp|Q9EPX2|PPN_MOUSE	7.05e-12	62.8
TRINITY_DN86969_c0_g1_i1.p1	sp|P12111|CO6A3_HUMAN	7.50e-12	55.5
TRINITY_DN87028_c0_g1_i1.p2	sp|Q5VYJ5|MALR1_HUMAN	6.67e-28	101
TRINITY_DN87028_c0_g1_i1.p2	sp|Q5VYJ5|MALR1_HUMAN	1.72e-18	74.3
TRINITY_DN87028_c0_g1_i1.p2	sp|Q5VYJ5|MALR1_HUMAN	1.66e-17	71.6
TRINITY_DN87028_c0_g1_i1.p2	sp|Q5VYJ5|MALR1_HUMAN	2.85e-15	65.1
TRINITY_DN87028_c0_g1_i1.p1	sp|Q5VYJ5|MALR1_HUMAN	1.66e-14	63.2
TRINITY_DN87028_c0_g1_i1.p1	sp|Q5VYJ5|MALR1_HUMAN	4.36e-14	62.0
TRINITY_DN87094_c0_g1_i1.p1	sp|Q8K480|MFRP_MOUSE	2.41e-15	66.6
TRINITY_DN87325_c0_g1_i1.p1	sp|P00742|FA10_HUMAN	3.17e-12	55.5
TRINITY_DN87371_c0_g1_i1.p1	sp|Q5VYJ5|MALR1_HUMAN	5.70e-48	173
TRINITY_DN87371_c0_g1_i1.p1	sp|Q5VYJ5|MALR1_HUMAN	2.29e-47	171
TRINITY_DN87371_c0_g1_i1.p1	sp|Q5VYJ5|MALR1_HUMAN	2.90e-43	159
TRINITY_DN87371_c0_g1_i1.p1	sp|Q5VYJ5|MALR1_HUMAN	4.71e-40	149
TRINITY_DN87371_c0_g1_i1.p1	sp|Q5VYJ5|MALR1_HUMAN	3.84e-31	122
TRINITY_DN87371_c0_g1_i1.p1	sp|Q5VYJ5|MALR1_HUMAN	7.32e-23	97.1
TRINITY_DN87371_c0_g1_i1.p1	sp|Q5VYJ5|MALR1_HUMAN	5.59e-19	84.7
TRINITY_DN87371_c0_g1_i1.p1	sp|Q5VYJ5|MALR1_HUMAN	7.06e-18	81.3
TRINITY_DN87371_c0_g1_i1.p1	sp|Q5VYJ5|MALR1_HUMAN	1.85e-11	60.8
TRINITY_DN87856_c0_g1_i1.p1	sp|P51559|BLI4_CAEEL	6.93e-16	66.6
TRINITY_DN88166_c0_g1_i1.p1	sp|A0A072UTP9|CATB_MEDTR	5.12e-36	128
TRINITY_DN88199_c0_g1_i1.p1	sp|M9PE65|AXO_DROME	2.14e-14	69.7
TRINITY_DN88331_c0_g1_i1.p1	sp|P15989|CO6A3_CHICK	1.26e-14	68.2
TRINITY_DN88331_c0_g1_i1.p1	sp|P15989|CO6A3_CHICK	4.19e-11	57.4
TRINITY_DN88378_c0_g1_i1.p1	sp|P12111|CO6A3_HUMAN	6.55e-17	72.0
TRINITY_DN88378_c0_g1_i1.p1	sp|P12111|CO6A3_HUMAN	1.36e-14	65.5
TRINITY_DN88378_c0_g1_i1.p1	sp|P12111|CO6A3_HUMAN	1.28e-13	62.8
TRINITY_DN88378_c0_g1_i1.p1	sp|P12111|CO6A3_HUMAN	4.29e-13	61.2
TRINITY_DN88378_c0_g1_i1.p1	sp|P12111|CO6A3_HUMAN	1.03e-11	57.0
TRINITY_DN8853_c0_g1_i1.p1	sp|Q868Z9|PPN_DROME	4.80e-77	268
TRINITY_DN8853_c0_g1_i2.p1	sp|Q868Z9|PPN_DROME	4.80e-77	268
TRINITY_DN89179_c0_g1_i1.p1	sp|Q8K480|MFRP_MOUSE	7.88e-17	76.6
TRINITY_DN897_c0_g1_i1.p1	sp|F4J8K6|RRP5_ARATH	4.18e-58	207
TRINITY_DN902_c0_g1_i9.p1	sp|M9PE65|AXO_DROME	2.61e-53	198
TRINITY_DN902_c0_g1_i9.p1	sp|M9PE65|AXO_DROME	3.97e-20	90.9
TRINITY_DN902_c0_g1_i9.p1	sp|M9PE65|AXO_DROME	1.46e-11	62.8
TRINITY_DN9051_c1_g1_i1.p1	sp|P51559|BLI4_CAEEL	4.83e-67	214
TRINITY_DN9051_c1_g2_i1.p1	sp|P51559|BLI4_CAEEL	1.32e-78	255
TRINITY_DN906_c0_g1_i1.p1	sp|A2AJX4|MALR1_MOUSE	1.04e-109	382
TRINITY_DN906_c0_g1_i1.p1	sp|A2AJX4|MALR1_MOUSE	9.26e-94	332
TRINITY_DN906_c0_g1_i1.p1	sp|A2AJX4|MALR1_MOUSE	1.40e-86	308
TRINITY_DN906_c0_g1_i1.p1	sp|A2AJX4|MALR1_MOUSE	2.05e-76	275
TRINITY_DN906_c0_g1_i1.p1	sp|A2AJX4|MALR1_MOUSE	1.06e-63	234
TRINITY_DN906_c0_g1_i1.p1	sp|A2AJX4|MALR1_MOUSE	7.22e-61	225
TRINITY_DN906_c0_g1_i1.p1	sp|A2AJX4|MALR1_MOUSE	6.55e-29	120
TRINITY_DN906_c0_g1_i1.p1	sp|A2AJX4|MALR1_MOUSE	4.66e-27	114
TRINITY_DN906_c0_g1_i1.p1	sp|A2AJX4|MALR1_MOUSE	7.89e-25	107
TRINITY_DN906_c0_g1_i1.p1	sp|A2AJX4|MALR1_MOUSE	2.91e-24	105
TRINITY_DN906_c0_g1_i1.p1	sp|A2AJX4|MALR1_MOUSE	1.09e-18	87.0
TRINITY_DN906_c0_g1_i1.p1	sp|A2AJX4|MALR1_MOUSE	1.81e-13	69.7
TRINITY_DN906_c0_g1_i2.p1	sp|A2AJX4|MALR1_MOUSE	1.73e-109	382
TRINITY_DN906_c0_g1_i2.p1	sp|A2AJX4|MALR1_MOUSE	1.65e-93	331
TRINITY_DN906_c0_g1_i2.p1	sp|A2AJX4|MALR1_MOUSE	2.37e-86	308
TRINITY_DN906_c0_g1_i2.p1	sp|A2AJX4|MALR1_MOUSE	2.61e-76	275
TRINITY_DN906_c0_g1_i2.p1	sp|A2AJX4|MALR1_MOUSE	1.45e-63	234
TRINITY_DN906_c0_g1_i2.p1	sp|A2AJX4|MALR1_MOUSE	1.28e-60	224
TRINITY_DN906_c0_g1_i2.p1	sp|A2AJX4|MALR1_MOUSE	6.73e-29	120
TRINITY_DN906_c0_g1_i2.p1	sp|A2AJX4|MALR1_MOUSE	5.00e-27	114
TRINITY_DN906_c0_g1_i2.p1	sp|A2AJX4|MALR1_MOUSE	8.90e-25	107
TRINITY_DN906_c0_g1_i2.p1	sp|A2AJX4|MALR1_MOUSE	3.31e-24	105
TRINITY_DN906_c0_g1_i2.p1	sp|A2AJX4|MALR1_MOUSE	1.16e-18	86.7
TRINITY_DN906_c0_g1_i2.p1	sp|A2AJX4|MALR1_MOUSE	2.05e-13	69.7
TRINITY_DN91994_c0_g1_i1.p1	sp|Q5VYJ5|MALR1_HUMAN	6.77e-26	95.5
TRINITY_DN91994_c0_g1_i1.p1	sp|Q5VYJ5|MALR1_HUMAN	1.11e-21	83.6
TRINITY_DN91994_c0_g1_i1.p1	sp|Q5VYJ5|MALR1_HUMAN	5.60e-18	73.2
TRINITY_DN91994_c0_g1_i1.p1	sp|Q5VYJ5|MALR1_HUMAN	3.58e-14	62.0
TRINITY_DN92314_c0_g1_i1.p1	sp|O76840|PPN1_CAEEL	1.45e-34	122
TRINITY_DN92659_c0_g1_i1.p1	sp|Q8K480|MFRP_MOUSE	3.36e-19	76.6
TRINITY_DN92659_c0_g1_i1.p1	sp|Q8K480|MFRP_MOUSE	1.09e-12	58.2
TRINITY_DN93678_c0_g1_i1.p1	sp|P35030|TRY3_HUMAN	1.03e-28	100
TRINITY_DN9407_c0_g1_i2.p1	sp|P15989|CO6A3_CHICK	5.32e-19	83.6
TRINITY_DN9407_c0_g1_i2.p1	sp|P15989|CO6A3_CHICK	3.69e-17	77.8
TRINITY_DN94168_c0_g1_i1.p1	sp|P51559|BLI4_CAEEL	1.24e-54	177
TRINITY_DN943_c0_g1_i3.p1	sp|Q9Y5Y6|ST14_HUMAN	3.07e-42	159
TRINITY_DN943_c0_g1_i5.p1	sp|Q9Y5Y6|ST14_HUMAN	3.07e-42	159
TRINITY_DN943_c0_g1_i7.p1	sp|Q9Y5Y6|ST14_HUMAN	8.84e-43	161
TRINITY_DN943_c0_g1_i9.p1	sp|Q9Y5Y6|ST14_HUMAN	8.84e-43	161
TRINITY_DN9514_c1_g2_i7.p1	sp|Q9EPX2|PPN_MOUSE	9.92e-12	56.6
TRINITY_DN9603_c0_g1_i1.p1	sp|Q9EPX2|PPN_MOUSE	5.22e-14	70.5
TRINITY_DN9603_c0_g1_i6.p1	sp|Q9EPX2|PPN_MOUSE	7.80e-15	72.4
TRINITY_DN96272_c0_g1_i1.p1	sp|Q2UY11|COSA1_MOUSE	1.12e-11	54.3
TRINITY_DN9662_c1_g2_i1.p1	sp|A0A6P8HC43|ATPI1_ACTTE	2.31e-43	153
TRINITY_DN9662_c1_g2_i1.p1	sp|A0A6P8HC43|ATPI1_ACTTE	4.33e-33	123
TRINITY_DN9662_c1_g2_i1.p1	sp|A0A6P8HC43|ATPI1_ACTTE	1.36e-18	80.9
TRINITY_DN9662_c1_g2_i1.p1	sp|A0A6P8HC43|ATPI1_ACTTE	1.15e-13	66.2
TRINITY_DN9662_c1_g2_i2.p1	sp|O43291|SPIT2_HUMAN	4.49e-28	107
TRINITY_DN9662_c1_g2_i5.p1	sp|O43291|SPIT2_HUMAN	4.43e-28	107
TRINITY_DN9855_c0_g1_i5.p1	sp|P82968|MCPI_MELCP	5.85e-11	56.2
TRINITY_DN9905_c0_g1_i13.p1	sp|P15989|CO6A3_CHICK	3.32e-34	130
TRINITY_DN9905_c0_g1_i13.p1	sp|P15989|CO6A3_CHICK	2.82e-24	100
TRINITY_DN9905_c0_g1_i13.p1	sp|P15989|CO6A3_CHICK	9.15e-18	80.1
TRINITY_DN9905_c0_g1_i13.p1	sp|P15989|CO6A3_CHICK	4.36e-17	78.2
TRINITY_DN9905_c0_g1_i3.p1	sp|P15989|CO6A3_CHICK	4.93e-36	137
TRINITY_DN9905_c0_g1_i3.p1	sp|P15989|CO6A3_CHICK	9.43e-26	105
TRINITY_DN9905_c0_g1_i3.p1	sp|P15989|CO6A3_CHICK	1.59e-20	89.4
TRINITY_DN9905_c0_g1_i3.p1	sp|P15989|CO6A3_CHICK	4.90e-18	81.6
TRINITY_DN9905_c0_g1_i3.p1	sp|P15989|CO6A3_CHICK	4.45e-13	65.9
TRINITY_DN9905_c0_g1_i36.p1	sp|P15989|CO6A3_CHICK	4.93e-36	137
TRINITY_DN9905_c0_g1_i36.p1	sp|P15989|CO6A3_CHICK	9.43e-26	105
TRINITY_DN9905_c0_g1_i36.p1	sp|P15989|CO6A3_CHICK	1.59e-20	89.4
TRINITY_DN9905_c0_g1_i36.p1	sp|P15989|CO6A3_CHICK	4.90e-18	81.6
TRINITY_DN9905_c0_g1_i36.p1	sp|P15989|CO6A3_CHICK	4.45e-13	65.9
TRINITY_DN9905_c0_g1_i40.p1	sp|P15989|CO6A3_CHICK	4.93e-36	137
TRINITY_DN9905_c0_g1_i40.p1	sp|P15989|CO6A3_CHICK	9.43e-26	105
TRINITY_DN9905_c0_g1_i40.p1	sp|P15989|CO6A3_CHICK	1.59e-20	89.4
TRINITY_DN9905_c0_g1_i40.p1	sp|P15989|CO6A3_CHICK	4.90e-18	81.6
TRINITY_DN9905_c0_g1_i40.p1	sp|P15989|CO6A3_CHICK	4.45e-13	65.9
TRINITY_DN9905_c0_g1_i49.p1	sp|P15989|CO6A3_CHICK	4.93e-36	137
TRINITY_DN9905_c0_g1_i49.p1	sp|P15989|CO6A3_CHICK	9.43e-26	105
TRINITY_DN9905_c0_g1_i49.p1	sp|P15989|CO6A3_CHICK	1.59e-20	89.4
TRINITY_DN9905_c0_g1_i49.p1	sp|P15989|CO6A3_CHICK	4.90e-18	81.6
TRINITY_DN9905_c0_g1_i49.p1	sp|P15989|CO6A3_CHICK	4.45e-13	65.9
TRINITY_DN9905_c0_g1_i8.p1	sp|P15989|CO6A3_CHICK	4.93e-36	137
TRINITY_DN9905_c0_g1_i8.p1	sp|P15989|CO6A3_CHICK	9.43e-26	105
TRINITY_DN9905_c0_g1_i8.p1	sp|P15989|CO6A3_CHICK	1.59e-20	89.4
TRINITY_DN9905_c0_g1_i8.p1	sp|P15989|CO6A3_CHICK	4.90e-18	81.6
TRINITY_DN9905_c0_g1_i8.p1	sp|P15989|CO6A3_CHICK	4.45e-13	65.9
TRINITY_DN9968_c0_g1_i2.p1	sp|Q9EPX2|PPN_MOUSE	5.84e-12	62.0
TRINITY_DN9968_c0_g1_i7.p1	sp|Q9EPX2|PPN_MOUSE	6.64e-12	62.0
TRINITY_DN9968_c0_g1_i9.p1	sp|Q9EPX2|PPN_MOUSE	6.28e-12	61.6
TRINITY_DN9979_c1_g1_i1.p1	sp|O95428|PPN_HUMAN	2.47e-15	74.7
TRINITY_DN9979_c1_g1_i1.p1	sp|O95428|PPN_HUMAN	6.65e-13	66.6

## Sheet: Blastp_toxprot_P_magnus
Blastp against ToxProt database using Pachycerianthus magnus transcriptome - Kunitz-type proteins								ShK-like proteins
Query Sequence ID	Subject Sequence ID	E-value	Bitscore				Query Sequence ID	Subject Sequence ID	E-value	Bitscore
TRINITY_DN1001_c0_g1_i18.p1	sp|Q9LT78|RD21C_ARATH	8.67e-13	58.5				TRINITY_DN10010_c4_g2_i3.p1	sp|Q9JLU4|SHAN3_RAT	1.76e-14	60.8
TRINITY_DN10113_c1_g1_i1.p1	sp|Q9Y5Y6|ST14_HUMAN	3.44e-11	53.9				TRINITY_DN10010_c4_g2_i4.p1	sp|Q9JLU4|SHAN3_RAT	1.76e-14	60.8
TRINITY_DN101455_c0_g1_i1.p1	sp|Q63870|CO7A1_MOUSE	2.25e-19	80.1				TRINITY_DN10010_c4_g2_i5.p1	sp|Q9JLU4|SHAN3_RAT	2.21e-15	63.5
TRINITY_DN10147_c0_g1_i1.p1	sp|Q9EPX2|PPN_MOUSE	6.61e-11	52.4				TRINITY_DN101646_c1_g4_i1.p1	sp|Q96PR1|KCNC2_HUMAN	2.98e-46	161
TRINITY_DN10147_c0_g1_i2.p2	sp|Q9EPX2|PPN_MOUSE	6.61e-11	52.4				TRINITY_DN10195_c2_g1_i1.p1	sp|Q10056|SHK2_SCHPO	7.39e-17	67.4
TRINITY_DN10194_c5_g1_i2.p1	sp|Q5VYJ5|MALR1_HUMAN	1.51e-15	65.9				TRINITY_DN10330_c1_g1_i1.p1	sp|Q8I4B0|KCNSK_CAEEL	1.77e-94	286
TRINITY_DN10194_c5_g1_i2.p1	sp|Q5VYJ5|MALR1_HUMAN	3.79e-13	58.9				TRINITY_DN105446_c0_g1_i1.p1	sp|Q8I4B0|KCNSK_CAEEL	8.57e-63	204
TRINITY_DN10194_c5_g1_i2.p1	sp|Q5VYJ5|MALR1_HUMAN	1.82e-11	54.3				TRINITY_DN106542_c0_g1_i1.p3	sp|Q10056|SHK2_SCHPO	3.68e-13	58.5
TRINITY_DN102055_c1_g2_i1.p1	sp|A2AJX4|MALR1_MOUSE	4.79e-17	69.3				TRINITY_DN108694_c0_g1_i1.p1	sp|Q8I4B0|KCNSK_CAEEL	6.76e-61	200
TRINITY_DN102055_c1_g2_i1.p1	sp|A2AJX4|MALR1_MOUSE	7.44e-13	57.4				TRINITY_DN108915_c1_g1_i1.p1	sp|Q8I4B0|KCNSK_CAEEL	3.41e-64	210
TRINITY_DN10524_c9_g1_i1.p1	sp|Q8K480|MFRP_MOUSE	4.18e-13	58.9				TRINITY_DN109367_c1_g1_i1.p2	sp|Q96PR1|KCNC2_HUMAN	7.63e-42	141
TRINITY_DN1068_c0_g1_i1.p3	sp|Q2UY09|COSA1_HUMAN	2.72e-24	94.0				TRINITY_DN109367_c1_g1_i1.p1	sp|P22462|KCNC2_RAT	2.03e-46	162
TRINITY_DN1068_c0_g1_i1.p2	sp|Q2UY09|COSA1_HUMAN	2.72e-24	94.0				TRINITY_DN111379_c0_g2_i1.p1	sp|Q96PR1|KCNC2_HUMAN	3.07e-13	58.5
TRINITY_DN1068_c0_g1_i1.p1	sp|Q2UY09|COSA1_HUMAN	2.72e-24	94.0				TRINITY_DN111401_c0_g1_i1.p1	sp|Q20191|NAS13_CAEEL	7.87e-18	70.1
TRINITY_DN10769_c2_g2_i1.p1	sp|Q868Z9|PPN_DROME	1.10e-16	77.4				TRINITY_DN113381_c0_g1_i1.p1	sp|Q8I4B0|KCNSK_CAEEL	7.44e-71	224
TRINITY_DN10769_c2_g2_i1.p1	sp|Q868Z9|PPN_DROME	1.22e-11	61.2				TRINITY_DN11380_c3_g1_i1.p1	sp|Q8I4B0|KCNSK_CAEEL	9.84e-102	308
TRINITY_DN109113_c0_g1_i1.p1	sp|Q868Z9|PPN_DROME	5.58e-13	60.8				TRINITY_DN11621_c1_g1_i2.p1	sp|Q20191|NAS13_CAEEL	3.50e-18	72.0
TRINITY_DN109113_c0_g1_i1.p1	sp|Q868Z9|PPN_DROME	5.58e-13	60.8				TRINITY_DN116467_c0_g1_i2.p1	sp|P50527|STE20_SCHPO	4.98e-20	85.5
TRINITY_DN109113_c0_g1_i1.p1	sp|Q868Z9|PPN_DROME	3.08e-11	55.8				TRINITY_DN116513_c0_g2_i1.p1	sp|P50527|STE20_SCHPO	2.97e-14	67.0
TRINITY_DN109917_c0_g1_i1.p1	sp|F4J8K6|RRP5_ARATH	4.07e-12	55.5				TRINITY_DN11682_c0_g1_i2.p1	sp|P50527|STE20_SCHPO	2.31e-17	73.6
TRINITY_DN11082_c0_g1_i1.p1	sp|Q5VYJ5|MALR1_HUMAN	2.70e-46	160				TRINITY_DN11682_c0_g1_i3.p1	sp|P50527|STE20_SCHPO	2.04e-15	66.6
TRINITY_DN11082_c0_g1_i1.p1	sp|Q5VYJ5|MALR1_HUMAN	1.93e-45	158				TRINITY_DN11682_c0_g1_i4.p1	sp|P50527|STE20_SCHPO	2.04e-15	66.6
TRINITY_DN11082_c0_g1_i1.p1	sp|Q5VYJ5|MALR1_HUMAN	4.94e-29	110				TRINITY_DN121021_c0_g1_i1.p1	sp|Q23490|MLT7_CAEEL	9.38e-71	227
TRINITY_DN11082_c0_g1_i1.p1	sp|Q5VYJ5|MALR1_HUMAN	2.20e-27	105				TRINITY_DN122120_c0_g1_i2.p1	sp|P55113|NAS7_CAEEL	2.76e-18	70.5
TRINITY_DN11082_c0_g1_i1.p1	sp|Q5VYJ5|MALR1_HUMAN	1.33e-26	103				TRINITY_DN12482_c1_g2_i1.p1	sp|Q14B80|KCNC2_MOUSE	3.17e-73	249
TRINITY_DN11082_c0_g1_i1.p1	sp|Q5VYJ5|MALR1_HUMAN	1.07e-24	98.2				TRINITY_DN12592_c1_g1_i11.p1	sp|Q10056|SHK2_SCHPO	1.16e-18	80.5
TRINITY_DN11082_c0_g1_i1.p1	sp|Q5VYJ5|MALR1_HUMAN	7.40e-24	95.9				TRINITY_DN12592_c1_g1_i7.p1	sp|Q10056|SHK2_SCHPO	3.97e-19	81.6
TRINITY_DN11082_c0_g1_i1.p1	sp|Q5VYJ5|MALR1_HUMAN	2.44e-12	61.2				TRINITY_DN12592_c1_g1_i8.p1	sp|Q10056|SHK2_SCHPO	1.60e-20	84.0
TRINITY_DN11127_c1_g1_i2.p1	sp|M9PE65|AXO_DROME	2.27e-26	100				TRINITY_DN128861_c0_g1_i1.p1	sp|P50527|STE20_SCHPO	7.09e-12	52.4
TRINITY_DN11127_c1_g1_i3.p1	sp|M9PE65|AXO_DROME	2.27e-26	100				TRINITY_DN129136_c0_g1_i1.p1	sp|Q9BYB0|SHAN3_HUMAN	9.38e-13	58.5
TRINITY_DN11127_c1_g1_i5.p1	sp|M9PE65|AXO_DROME	2.27e-26	100				TRINITY_DN129688_c0_g1_i1.p1	sp|P50527|STE20_SCHPO	3.14e-11	55.5
TRINITY_DN11127_c1_g1_i6.p1	sp|M9PE65|AXO_DROME	2.27e-26	100				TRINITY_DN13085_c1_g3_i1.p1	sp|Q9WV48|SHAN1_RAT	1.99e-15	68.2
TRINITY_DN11193_c0_g1_i1.p1	sp|Q868Z9|PPN_DROME	5.06e-11	53.5				TRINITY_DN13149_c4_g1_i1.p1	sp|P50527|STE20_SCHPO	1.07e-11	57.0
TRINITY_DN11193_c0_g1_i11.p2	sp|Q868Z9|PPN_DROME	5.06e-11	53.5				TRINITY_DN13156_c0_g1_i1.p1	sp|P50527|STE20_SCHPO	6.89e-30	111
TRINITY_DN11193_c0_g1_i12.p1	sp|Q868Z9|PPN_DROME	4.14e-11	53.5				TRINITY_DN13293_c1_g1_i1.p1	sp|Q96PR1|KCNC2_HUMAN	6.98e-34	125
TRINITY_DN11193_c0_g1_i13.p1	sp|Q868Z9|PPN_DROME	4.14e-11	53.5				TRINITY_DN133575_c0_g1_i1.p1	sp|Q19269|NAS14_CAEEL	4.72e-21	79.0
TRINITY_DN11193_c0_g1_i2.p1	sp|Q868Z9|PPN_DROME	5.06e-11	53.5				TRINITY_DN135174_c0_g1_i1.p1	sp|Q81JL2|LYTS_BACAN	3.20e-28	100
TRINITY_DN11193_c0_g1_i4.p1	sp|Q868Z9|PPN_DROME	5.06e-11	53.5				TRINITY_DN136343_c0_g1_i1.p1	sp|Q10056|SHK2_SCHPO	2.40e-15	71.2
TRINITY_DN11193_c0_g1_i6.p2	sp|Q868Z9|PPN_DROME	5.06e-11	53.5				TRINITY_DN137162_c0_g1_i1.p1	sp|Q96PR1|KCNC2_HUMAN	9.53e-53	181
TRINITY_DN11193_c0_g1_i7.p1	sp|Q868Z9|PPN_DROME	4.14e-11	53.5				TRINITY_DN141741_c0_g1_i1.p1	sp|Q9XU75|SURO1_CAEEL	5.94e-13	60.8
TRINITY_DN11193_c0_g1_i8.p2	sp|Q868Z9|PPN_DROME	5.06e-11	53.5				TRINITY_DN14342_c0_g4_i1.p1	sp|Q10056|SHK2_SCHPO	2.86e-15	68.2
TRINITY_DN11193_c0_g1_i9.p1	sp|Q868Z9|PPN_DROME	3.42e-11	53.1				TRINITY_DN144456_c0_g1_i1.p2	sp|Q8I4B0|KCNSK_CAEEL	2.01e-19	78.2
TRINITY_DN112439_c0_g1_i1.p1	sp|Q5VYJ5|MALR1_HUMAN	9.17e-20	76.6				TRINITY_DN14454_c0_g1_i5.p1	sp|P55115|NAS15_CAEEL	5.28e-16	67.0
TRINITY_DN112439_c0_g1_i1.p1	sp|Q5VYJ5|MALR1_HUMAN	3.29e-14	60.8				TRINITY_DN14454_c0_g1_i6.p1	sp|P55115|NAS15_CAEEL	3.99e-16	67.4
TRINITY_DN113232_c0_g1_i1.p1	sp|Q8K480|MFRP_MOUSE	1.76e-14	63.2				TRINITY_DN14454_c0_g1_i8.p1	sp|P55115|NAS15_CAEEL	4.74e-16	67.4
TRINITY_DN115114_c0_g1_i1.p1	sp|Q02388|CO7A1_HUMAN	3.13e-11	53.9				TRINITY_DN14972_c3_g1_i1.p1	sp|Q8I4B0|KCNSK_CAEEL	1.79e-75	240
TRINITY_DN116523_c0_g1_i1.p1	sp|Q2UY09|COSA1_HUMAN	1.30e-21	86.3				TRINITY_DN14972_c3_g1_i2.p1	sp|Q8I4B0|KCNSK_CAEEL	1.79e-75	240
TRINITY_DN116764_c0_g1_i2.p2	sp|O95428|PPN_HUMAN	5.35e-12	58.9				TRINITY_DN15179_c2_g2_i1.p1	sp|Q14B80|KCNC2_MOUSE	8.31e-47	159
TRINITY_DN116764_c0_g1_i3.p3	sp|O95428|PPN_HUMAN	5.35e-12	58.9				TRINITY_DN15179_c3_g1_i1.p1	sp|Q9Y566|SHAN1_HUMAN	1.44e-13	62.8
TRINITY_DN11776_c1_g1_i1.p1	sp|O95428|PPN_HUMAN	7.72e-17	76.3				TRINITY_DN15179_c3_g1_i2.p1	sp|Q9Y566|SHAN1_HUMAN	1.44e-13	62.8
TRINITY_DN11776_c1_g1_i2.p1	sp|O95428|PPN_HUMAN	7.72e-17	76.3				TRINITY_DN15656_c7_g1_i1.p1	sp|Q8I4B0|KCNSK_CAEEL	1.66e-41	146
TRINITY_DN11964_c0_g1_i2.p1	sp|Q63870|CO7A1_MOUSE	1.33e-12	60.8				TRINITY_DN15675_c2_g1_i2.p1	sp|P22462|KCNC2_RAT	6.31e-50	169
TRINITY_DN11964_c0_g1_i3.p1	sp|Q63870|CO7A1_MOUSE	1.33e-12	60.8				TRINITY_DN17366_c0_g4_i1.p1	sp|Q96PR1|KCNC2_HUMAN	2.96e-49	161
TRINITY_DN11964_c0_g1_i4.p1	sp|Q63870|CO7A1_MOUSE	1.33e-12	60.8				TRINITY_DN18128_c1_g1_i2.p1	sp|Q8I4B0|KCNSK_CAEEL	3.86e-69	221
TRINITY_DN119874_c0_g1_i1.p2	sp|P15989|CO6A3_CHICK	3.84e-22	87.4				TRINITY_DN18340_c6_g1_i1.p1	sp|Q14B80|KCNC2_MOUSE	3.05e-48	165
TRINITY_DN119874_c0_g1_i1.p2	sp|P15989|CO6A3_CHICK	4.49e-18	75.5				TRINITY_DN1841_c1_g1_i1.p1	sp|Q10056|SHK2_SCHPO	2.67e-11	53.9
TRINITY_DN119874_c0_g1_i1.p2	sp|P15989|CO6A3_CHICK	1.25e-17	74.3				TRINITY_DN1841_c1_g1_i2.p1	sp|Q10056|SHK2_SCHPO	2.72e-12	53.9
TRINITY_DN119874_c0_g1_i1.p2	sp|P15989|CO6A3_CHICK	2.16e-16	70.9				TRINITY_DN1847_c0_g2_i5.p1	sp|P50527|STE20_SCHPO	6.94e-18	78.2
TRINITY_DN119874_c0_g1_i1.p2	sp|P15989|CO6A3_CHICK	7.25e-16	69.3				TRINITY_DN1847_c0_g2_i7.p1	sp|P50527|STE20_SCHPO	6.94e-18	78.2
TRINITY_DN119874_c0_g1_i1.p2	sp|P15989|CO6A3_CHICK	9.75e-16	68.9				TRINITY_DN18703_c2_g5_i1.p1	sp|P50527|STE20_SCHPO	4.96e-21	81.3
TRINITY_DN119874_c0_g1_i1.p2	sp|P15989|CO6A3_CHICK	1.06e-13	62.8				TRINITY_DN18703_c2_g5_i2.p1	sp|P50527|STE20_SCHPO	4.96e-21	81.3
TRINITY_DN119874_c0_g1_i1.p2	sp|P15989|CO6A3_CHICK	2.95e-13	61.6				TRINITY_DN1870_c3_g1_i1.p1	sp|Q96PR1|KCNC2_HUMAN	2.53e-28	109
TRINITY_DN12034_c0_g1_i1.p1	sp|Q9BY79|MFRP_HUMAN	3.83e-11	57.0				TRINITY_DN18767_c3_g1_i1.p1	sp|Q8I4B0|KCNSK_CAEEL	4.69e-37	133
TRINITY_DN12048_c3_g2_i1.p1	sp|P15989|CO6A3_CHICK	6.07e-23	90.5				TRINITY_DN18767_c3_g1_i3.p1	sp|Q8I4B0|KCNSK_CAEEL	4.69e-37	133
TRINITY_DN12048_c3_g2_i1.p1	sp|P15989|CO6A3_CHICK	8.06e-12	58.2				TRINITY_DN19003_c0_g3_i1.p1	sp|P50527|STE20_SCHPO	9.81e-12	54.7
TRINITY_DN12048_c3_g2_i1.p1	sp|P15989|CO6A3_CHICK	2.63e-11	56.6				TRINITY_DN19003_c0_g3_i2.p1	sp|P50527|STE20_SCHPO	9.81e-12	54.7
TRINITY_DN12048_c3_g2_i1.p1	sp|P15989|CO6A3_CHICK	4.20e-11	55.8				TRINITY_DN19124_c0_g2_i1.p1	sp|Q8I4B0|KCNSK_CAEEL	7.35e-100	299
TRINITY_DN12105_c0_g3_i1.p1	sp|Q63870|CO7A1_MOUSE	1.25e-15	65.1				TRINITY_DN19211_c2_g2_i1.p1	sp|P50527|STE20_SCHPO	5.60e-11	53.5
TRINITY_DN12105_c0_g3_i1.p1	sp|Q63870|CO7A1_MOUSE	9.46e-12	53.9				TRINITY_DN2044_c1_g1_i1.p1	sp|P50527|STE20_SCHPO	2.62e-14	62.0
TRINITY_DN12105_c0_g3_i1.p1	sp|Q63870|CO7A1_MOUSE	7.83e-11	51.2				TRINITY_DN20471_c4_g1_i1.p1	sp|Q9Y566|SHAN1_HUMAN	1.36e-15	68.9
TRINITY_DN1212_c2_g1_i1.p1	sp|Q2UY11|COSA1_MOUSE	1.84e-13	62.0				TRINITY_DN20561_c1_g1_i1.p1	sp|P22462|KCNC2_RAT	5.38e-55	176
TRINITY_DN12185_c3_g1_i1.p1	sp|Q2UY11|COSA1_MOUSE	1.86e-19	80.5				TRINITY_DN20561_c1_g1_i2.p1	sp|P22462|KCNC2_RAT	5.38e-55	176
TRINITY_DN12288_c1_g3_i1.p1	sp|Q9BY79|MFRP_HUMAN	5.10e-16	68.2				TRINITY_DN20561_c1_g1_i3.p1	sp|P22462|KCNC2_RAT	5.38e-55	176
TRINITY_DN12536_c3_g3_i1.p1	sp|Q8K480|MFRP_MOUSE	4.45e-15	64.7				TRINITY_DN21099_c1_g1_i4.p1	sp|Q9Y566|SHAN1_HUMAN	2.34e-16	70.1
TRINITY_DN1280_c0_g1_i2.p1	sp|Q2UY11|COSA1_MOUSE	9.77e-16	68.6				TRINITY_DN21437_c0_g3_i2.p1	sp|Q10056|SHK2_SCHPO	4.72e-22	89.0
TRINITY_DN1280_c0_g1_i2.p1	sp|Q2UY11|COSA1_MOUSE	5.53e-13	60.8				TRINITY_DN2185_c1_g1_i4.p1	sp|P22462|KCNC2_RAT	7.34e-43	150
TRINITY_DN1280_c0_g1_i3.p1	sp|Q2UY11|COSA1_MOUSE	9.77e-16	68.6				TRINITY_DN2185_c1_g1_i6.p1	sp|P22462|KCNC2_RAT	7.34e-43	150
TRINITY_DN1280_c0_g1_i3.p1	sp|Q2UY11|COSA1_MOUSE	5.53e-13	60.8				TRINITY_DN22362_c1_g1_i1.p1	sp|Q8I4B0|KCNSK_CAEEL	7.21e-80	248
TRINITY_DN1280_c9_g1_i1.p1	sp|O95428|PPN_HUMAN	2.58e-13	67.0				TRINITY_DN22392_c1_g1_i1.p1	sp|D2KBH9|NAS8_STECR	1.32e-17	68.9
TRINITY_DN128274_c0_g1_i1.p1	sp|P15989|CO6A3_CHICK	1.95e-20	84.0				TRINITY_DN2293_c1_g1_i1.p1	sp|Q14B80|KCNC2_MOUSE	1.66e-41	145
TRINITY_DN128274_c0_g1_i1.p1	sp|P15989|CO6A3_CHICK	9.65e-14	64.3				TRINITY_DN22996_c1_g2_i1.p1	sp|Q8I4B0|KCNSK_CAEEL	8.51e-62	201
TRINITY_DN128274_c0_g1_i1.p1	sp|P15989|CO6A3_CHICK	8.53e-13	61.2				TRINITY_DN23091_c0_g1_i7.p1	sp|P50527|STE20_SCHPO	8.26e-28	105
TRINITY_DN128274_c0_g1_i1.p1	sp|P15989|CO6A3_CHICK	1.09e-12	61.2				TRINITY_DN23091_c0_g1_i8.p1	sp|P50527|STE20_SCHPO	8.26e-28	105
TRINITY_DN128274_c0_g1_i1.p1	sp|P15989|CO6A3_CHICK	7.48e-12	58.5				TRINITY_DN23108_c2_g1_i1.p1	sp|P50527|STE20_SCHPO	5.50e-14	62.8
TRINITY_DN128274_c0_g1_i1.p1	sp|P15989|CO6A3_CHICK	1.91e-11	57.4				TRINITY_DN23108_c2_g1_i2.p1	sp|P50527|STE20_SCHPO	5.50e-14	62.8
TRINITY_DN129124_c0_g1_i1.p1	sp|P00742|FA10_HUMAN	3.14e-20	82.0				TRINITY_DN23368_c0_g1_i1.p1	sp|Q20191|NAS13_CAEEL	9.03e-22	82.4
TRINITY_DN129144_c0_g1_i1.p1	sp|Q8K480|MFRP_MOUSE	2.75e-13	60.1				TRINITY_DN23368_c0_g1_i2.p1	sp|Q20191|NAS13_CAEEL	9.03e-22	82.4
TRINITY_DN136966_c0_g1_i1.p1	sp|P51559|BLI4_CAEEL	5.50e-32	115				TRINITY_DN23477_c0_g1_i1.p1	sp|Q10056|SHK2_SCHPO	6.89e-18	79.0
TRINITY_DN138426_c0_g1_i1.p1	sp|A2AJX4|MALR1_MOUSE	2.04e-15	64.7				TRINITY_DN23477_c0_g1_i2.p1	sp|Q10056|SHK2_SCHPO	6.89e-18	79.0
TRINITY_DN138659_c0_g1_i1.p1	sp|P43297|RD21A_ARATH	7.38e-12	54.3				TRINITY_DN23490_c0_g2_i1.p1	sp|Q8I4B0|KCNSK_CAEEL	5.61e-70	223
TRINITY_DN13867_c0_g2_i1.p1	sp|Q5U405|TMPSD_MOUSE	1.68e-30	109				TRINITY_DN23852_c0_g1_i13.p1	sp|Q19269|NAS14_CAEEL	3.32e-18	72.4
TRINITY_DN13867_c0_g2_i5.p1	sp|Q9BYE2|TMPSD_HUMAN	1.67e-32	117				TRINITY_DN23852_c0_g1_i6.p1	sp|Q19269|NAS14_CAEEL	3.32e-18	72.4
TRINITY_DN142046_c0_g1_i1.p1	sp|P82968|MCPI_MELCP	2.58e-13	57.4				TRINITY_DN24464_c0_g1_i10.p1	sp|P50527|STE20_SCHPO	6.35e-13	63.9
TRINITY_DN142046_c0_g1_i1.p1	sp|P82968|MCPI_MELCP	1.41e-11	52.8				TRINITY_DN24464_c0_g1_i9.p1	sp|P50527|STE20_SCHPO	6.35e-13	63.9
TRINITY_DN14300_c0_g1_i1.p1	sp|Q02388|CO7A1_HUMAN	1.47e-28	106				TRINITY_DN24611_c1_g1_i1.p1	sp|Q20616|SKPO1_CAEEL	8.64e-36	120
TRINITY_DN14626_c0_g1_i2.p1	sp|M9PE65|AXO_DROME	1.86e-15	69.7				TRINITY_DN2621_c0_g1_i1.p1	sp|Q14B80|KCNC2_MOUSE	3.25e-43	144
TRINITY_DN14626_c0_g1_i3.p1	sp|M9PE65|AXO_DROME	1.17e-19	83.2				TRINITY_DN2632_c7_g1_i1.p1	sp|Q8I4B0|KCNSK_CAEEL	9.99e-86	269
TRINITY_DN15576_c1_g2_i1.p1	sp|Q9BY79|MFRP_HUMAN	7.12e-16	67.0				TRINITY_DN26398_c1_g1_i1.p1	sp|P55115|NAS15_CAEEL	3.56e-16	65.5
TRINITY_DN15603_c1_g2_i1.p1	sp|Q5VYJ5|MALR1_HUMAN	1.07e-23	90.1				TRINITY_DN26398_c1_g1_i2.p1	sp|P55115|NAS15_CAEEL	2.88e-16	65.1
TRINITY_DN15603_c1_g2_i1.p1	sp|Q5VYJ5|MALR1_HUMAN	2.37e-19	77.4				TRINITY_DN26510_c2_g2_i1.p1	sp|P50527|STE20_SCHPO	4.40e-17	70.5
TRINITY_DN15603_c1_g2_i1.p1	sp|Q5VYJ5|MALR1_HUMAN	1.97e-16	69.3				TRINITY_DN2653_c0_g2_i1.p1	sp|P50527|STE20_SCHPO	1.15e-12	57.4
TRINITY_DN15603_c1_g2_i1.p1	sp|Q5VYJ5|MALR1_HUMAN	5.52e-11	53.5				TRINITY_DN2653_c0_g2_i4.p1	sp|P50527|STE20_SCHPO	1.15e-12	57.4
TRINITY_DN15603_c1_g2_i2.p1	sp|Q5VYJ5|MALR1_HUMAN	1.07e-23	90.1				TRINITY_DN2653_c0_g2_i5.p1	sp|P50527|STE20_SCHPO	1.15e-12	57.4
TRINITY_DN15603_c1_g2_i2.p1	sp|Q5VYJ5|MALR1_HUMAN	2.37e-19	77.4				TRINITY_DN26842_c1_g1_i1.p1	sp|Q8I4B0|KCNSK_CAEEL	1.46e-102	312
TRINITY_DN15603_c1_g2_i2.p1	sp|Q5VYJ5|MALR1_HUMAN	1.97e-16	69.3				TRINITY_DN26842_c1_g1_i4.p1	sp|Q8I4B0|KCNSK_CAEEL	1.46e-102	312
TRINITY_DN15603_c1_g2_i2.p1	sp|Q5VYJ5|MALR1_HUMAN	5.52e-11	53.5				TRINITY_DN26842_c1_g1_i9.p1	sp|Q8I4B0|KCNSK_CAEEL	1.46e-102	312
TRINITY_DN15603_c1_g2_i2.p2	sp|A2AJX4|MALR1_MOUSE	7.20e-12	54.3				TRINITY_DN27484_c7_g1_i1.p1	sp|Q20616|SKPO1_CAEEL	3.40e-15	63.5
TRINITY_DN1584_c1_g2_i1.p2	sp|Q63870|CO7A1_MOUSE	7.58e-12	54.7				TRINITY_DN27554_c1_g2_i1.p1	sp|P22462|KCNC2_RAT	6.48e-14	58.2
TRINITY_DN1584_c1_g2_i1.p2	sp|Q63870|CO7A1_MOUSE	7.58e-12	54.7				TRINITY_DN2859_c0_g1_i1.p1	sp|Q9D5J6|SHPK_MOUSE	2.05e-53	170
TRINITY_DN1584_c1_g2_i1.p2	sp|Q63870|CO7A1_MOUSE	1.96e-11	53.5				TRINITY_DN2859_c0_g1_i2.p1	sp|Q9D5J6|SHPK_MOUSE	2.63e-53	170
TRINITY_DN1584_c1_g2_i1.p2	sp|Q63870|CO7A1_MOUSE	3.58e-11	52.8				TRINITY_DN28804_c4_g1_i1.p1	sp|Q23490|MLT7_CAEEL	5.88e-121	365
TRINITY_DN1584_c1_g2_i2.p2	sp|Q63870|CO7A1_MOUSE	7.58e-12	54.7				TRINITY_DN28804_c4_g1_i2.p1	sp|Q23490|MLT7_CAEEL	5.88e-121	365
TRINITY_DN1584_c1_g2_i2.p2	sp|Q63870|CO7A1_MOUSE	7.58e-12	54.7				TRINITY_DN29127_c0_g1_i1.p1	sp|Q10056|SHK2_SCHPO	1.16e-16	67.8
TRINITY_DN1584_c1_g2_i2.p2	sp|Q63870|CO7A1_MOUSE	1.96e-11	53.5				TRINITY_DN29352_c1_g1_i1.p2	sp|P22462|KCNC2_RAT	2.22e-32	115
TRINITY_DN1584_c1_g2_i2.p2	sp|Q63870|CO7A1_MOUSE	3.58e-11	52.8				TRINITY_DN29352_c1_g1_i2.p2	sp|P22462|KCNC2_RAT	2.22e-32	115
TRINITY_DN1584_c1_g2_i3.p2	sp|Q63870|CO7A1_MOUSE	7.58e-12	54.7				TRINITY_DN29529_c0_g6_i1.p1	sp|Q9WV48|SHAN1_RAT	1.53e-11	52.4
TRINITY_DN1584_c1_g2_i3.p2	sp|Q63870|CO7A1_MOUSE	7.58e-12	54.7				TRINITY_DN3051_c0_g2_i1.p1	sp|Q10056|SHK2_SCHPO	2.52e-19	80.9
TRINITY_DN1584_c1_g2_i3.p2	sp|Q63870|CO7A1_MOUSE	1.96e-11	53.5				TRINITY_DN30564_c0_g2_i1.p1	sp|Q8I4B0|KCNSK_CAEEL	1.77e-89	272
TRINITY_DN1584_c1_g2_i3.p2	sp|Q63870|CO7A1_MOUSE	3.58e-11	52.8				TRINITY_DN31961_c0_g1_i1.p1	sp|Q8I4B0|KCNSK_CAEEL	1.13e-70	224
TRINITY_DN1584_c1_g2_i4.p2	sp|Q63870|CO7A1_MOUSE	7.58e-12	54.7				TRINITY_DN32403_c0_g1_i1.p1	sp|Q10056|SHK2_SCHPO	2.80e-23	91.7
TRINITY_DN1584_c1_g2_i4.p2	sp|Q63870|CO7A1_MOUSE	7.58e-12	54.7				TRINITY_DN33252_c1_g1_i1.p1	sp|Q23490|MLT7_CAEEL	2.85e-18	74.7
TRINITY_DN1584_c1_g2_i4.p2	sp|Q63870|CO7A1_MOUSE	1.96e-11	53.5				TRINITY_DN33494_c0_g1_i1.p1	sp|Q8I4B0|KCNSK_CAEEL	1.91e-65	211
TRINITY_DN1584_c1_g2_i4.p2	sp|Q63870|CO7A1_MOUSE	3.58e-11	52.8				TRINITY_DN33546_c0_g1_i26.p1	sp|P50527|STE20_SCHPO	1.66e-11	55.8
TRINITY_DN16133_c9_g1_i1.p2	sp|Q5VYJ5|MALR1_HUMAN	1.51e-20	80.5				TRINITY_DN33546_c0_g1_i28.p1	sp|P50527|STE20_SCHPO	3.17e-11	53.9
TRINITY_DN16133_c9_g1_i1.p2	sp|Q5VYJ5|MALR1_HUMAN	1.02e-17	72.4				TRINITY_DN33546_c0_g1_i6.p1	sp|P50527|STE20_SCHPO	1.66e-11	55.8
TRINITY_DN16133_c9_g1_i1.p2	sp|Q5VYJ5|MALR1_HUMAN	8.33e-12	55.5				TRINITY_DN33546_c0_g1_i9.p1	sp|P50527|STE20_SCHPO	7.82e-15	65.5
TRINITY_DN16133_c9_g1_i1.p2	sp|Q5VYJ5|MALR1_HUMAN	4.26e-11	53.1				TRINITY_DN33876_c0_g1_i1.p1	sp|Q9UHJ6|SHPK_HUMAN	2.78e-30	105
TRINITY_DN16133_c9_g1_i1.p2	sp|Q5VYJ5|MALR1_HUMAN	4.93e-11	53.1				TRINITY_DN33920_c0_g1_i2.p1	sp|P22462|KCNC2_RAT	4.15e-36	130
TRINITY_DN16133_c9_g1_i1.p1	sp|Q5VYJ5|MALR1_HUMAN	8.31e-21	81.3				TRINITY_DN33920_c0_g1_i3.p1	sp|P22462|KCNC2_RAT	4.15e-36	130
TRINITY_DN16133_c9_g1_i1.p1	sp|Q5VYJ5|MALR1_HUMAN	9.09e-19	75.5				TRINITY_DN34473_c11_g1_i1.p1	sp|Q14B80|KCNC2_MOUSE	3.97e-55	178
TRINITY_DN16133_c9_g1_i1.p1	sp|Q5VYJ5|MALR1_HUMAN	3.99e-16	68.2				TRINITY_DN35718_c2_g3_i1.p1	sp|Q10056|SHK2_SCHPO	5.49e-25	95.9
TRINITY_DN16133_c9_g1_i1.p1	sp|Q5VYJ5|MALR1_HUMAN	2.16e-13	60.1				TRINITY_DN36177_c0_g2_i1.p2	sp|Q8LAN3|P4H4_ARATH	1.71e-11	51.6
TRINITY_DN16133_c9_g1_i3.p2	sp|Q5VYJ5|MALR1_HUMAN	1.51e-20	80.5				TRINITY_DN36177_c0_g2_i2.p2	sp|Q8LAN3|P4H4_ARATH	1.71e-11	51.6
TRINITY_DN16133_c9_g1_i3.p2	sp|Q5VYJ5|MALR1_HUMAN	1.02e-17	72.4				TRINITY_DN367_c0_g1_i105.p1	sp|P50527|STE20_SCHPO	3.56e-16	73.6
TRINITY_DN16133_c9_g1_i3.p2	sp|Q5VYJ5|MALR1_HUMAN	8.33e-12	55.5				TRINITY_DN367_c0_g1_i16.p1	sp|P50527|STE20_SCHPO	3.56e-16	73.6
TRINITY_DN16133_c9_g1_i3.p2	sp|Q5VYJ5|MALR1_HUMAN	4.26e-11	53.1				TRINITY_DN367_c0_g1_i39.p1	sp|P50527|STE20_SCHPO	3.56e-16	73.6
TRINITY_DN16133_c9_g1_i3.p2	sp|Q5VYJ5|MALR1_HUMAN	4.93e-11	53.1				TRINITY_DN367_c0_g1_i56.p1	sp|P50527|STE20_SCHPO	3.56e-16	73.6
TRINITY_DN16133_c9_g1_i3.p1	sp|Q5VYJ5|MALR1_HUMAN	7.39e-21	81.3				TRINITY_DN367_c0_g1_i70.p1	sp|P50527|STE20_SCHPO	3.56e-16	73.6
TRINITY_DN16133_c9_g1_i3.p1	sp|Q5VYJ5|MALR1_HUMAN	8.20e-19	75.5				TRINITY_DN367_c0_g1_i85.p1	sp|P50527|STE20_SCHPO	3.56e-16	73.6
TRINITY_DN16133_c9_g1_i3.p1	sp|Q5VYJ5|MALR1_HUMAN	4.23e-16	67.8				TRINITY_DN367_c0_g1_i98.p1	sp|P50527|STE20_SCHPO	4.32e-12	60.1
TRINITY_DN16133_c9_g1_i3.p1	sp|Q5VYJ5|MALR1_HUMAN	2.17e-13	60.1				TRINITY_DN3681_c0_g5_i2.p1	sp|Q20191|NAS13_CAEEL	2.08e-21	79.3
TRINITY_DN16909_c1_g3_i1.p3	sp|Q02388|CO7A1_HUMAN	3.92e-15	67.0				TRINITY_DN3767_c3_g1_i1.p1	sp|Q8I4B0|KCNSK_CAEEL	8.16e-79	246
TRINITY_DN16909_c1_g3_i1.p3	sp|Q02388|CO7A1_HUMAN	8.48e-12	57.0				TRINITY_DN40204_c0_g1_i3.p1	sp|P50527|STE20_SCHPO	3.39e-16	72.0
TRINITY_DN16909_c1_g3_i1.p3	sp|Q02388|CO7A1_HUMAN	5.91e-11	54.7				TRINITY_DN40423_c1_g1_i2.p1	sp|P50527|STE20_SCHPO	3.45e-21	84.3
TRINITY_DN17029_c1_g1_i1.p1	sp|Q5VYJ5|MALR1_HUMAN	6.65e-16	66.2				TRINITY_DN40442_c0_g5_i1.p1	sp|P22462|KCNC2_RAT	3.33e-60	197
TRINITY_DN17029_c1_g1_i1.p1	sp|Q5VYJ5|MALR1_HUMAN	6.04e-15	63.5				TRINITY_DN40786_c0_g1_i2.p1	sp|P50527|STE20_SCHPO	3.34e-21	85.1
TRINITY_DN17029_c1_g1_i10.p1	sp|Q5VYJ5|MALR1_HUMAN	1.03e-18	74.7				TRINITY_DN40786_c0_g1_i3.p1	sp|P50527|STE20_SCHPO	3.34e-21	85.1
TRINITY_DN17029_c1_g1_i10.p1	sp|Q5VYJ5|MALR1_HUMAN	1.08e-15	66.2				TRINITY_DN40786_c0_g1_i4.p1	sp|P50527|STE20_SCHPO	3.34e-21	85.1
TRINITY_DN17029_c1_g1_i12.p1	sp|Q5VYJ5|MALR1_HUMAN	1.88e-14	62.0				TRINITY_DN41066_c1_g1_i1.p1	sp|Q10056|SHK2_SCHPO	5.81e-15	66.6
TRINITY_DN17029_c1_g1_i12.p1	sp|Q5VYJ5|MALR1_HUMAN	1.48e-13	59.3				TRINITY_DN41066_c1_g1_i3.p1	sp|Q10056|SHK2_SCHPO	5.81e-15	66.6
TRINITY_DN17029_c1_g1_i2.p1	sp|Q5VYJ5|MALR1_HUMAN	6.69e-20	79.0				TRINITY_DN4125_c3_g2_i13.p1	sp|Q10056|SHK2_SCHPO	1.31e-14	65.1
TRINITY_DN17029_c1_g1_i2.p1	sp|Q5VYJ5|MALR1_HUMAN	7.91e-17	70.1				TRINITY_DN4136_c0_g1_i1.p1	sp|Q10056|SHK2_SCHPO	1.63e-19	79.7
TRINITY_DN17029_c1_g1_i2.p1	sp|Q5VYJ5|MALR1_HUMAN	6.55e-12	55.8				TRINITY_DN4136_c0_g1_i2.p1	sp|Q10056|SHK2_SCHPO	1.32e-21	86.7
TRINITY_DN17029_c1_g1_i3.p1	sp|Q5VYJ5|MALR1_HUMAN	7.54e-16	65.9				TRINITY_DN4136_c0_g3_i1.p1	sp|P50527|STE20_SCHPO	2.03e-12	57.4
TRINITY_DN17029_c1_g1_i3.p1	sp|Q5VYJ5|MALR1_HUMAN	3.24e-15	64.3				TRINITY_DN41538_c0_g2_i1.p1	sp|Q14B80|KCNC2_MOUSE	4.46e-41	142
TRINITY_DN17029_c1_g1_i3.p1	sp|Q5VYJ5|MALR1_HUMAN	9.14e-11	51.6				TRINITY_DN41538_c0_g2_i3.p1	sp|Q14B80|KCNC2_MOUSE	4.46e-41	142
TRINITY_DN17029_c1_g1_i4.p4	sp|Q5VYJ5|MALR1_HUMAN	1.87e-15	65.1				TRINITY_DN4157_c0_g1_i1.p1	sp|Q96PR1|KCNC2_HUMAN	7.81e-43	150
TRINITY_DN17029_c1_g1_i4.p4	sp|Q5VYJ5|MALR1_HUMAN	3.22e-15	64.3				TRINITY_DN4157_c0_g1_i2.p1	sp|Q96PR1|KCNC2_HUMAN	7.81e-43	150
TRINITY_DN17029_c1_g1_i6.p1	sp|Q5VYJ5|MALR1_HUMAN	1.49e-15	65.1				TRINITY_DN4157_c0_g1_i3.p1	sp|Q96PR1|KCNC2_HUMAN	7.81e-43	150
TRINITY_DN17029_c1_g1_i6.p1	sp|Q5VYJ5|MALR1_HUMAN	1.61e-15	65.1				TRINITY_DN4181_c1_g3_i2.p1	sp|Q14B80|KCNC2_MOUSE	6.24e-51	170
TRINITY_DN17029_c1_g1_i6.p1	sp|Q5VYJ5|MALR1_HUMAN	6.19e-11	52.0				TRINITY_DN4181_c1_g3_i2.p2	sp|P22462|KCNC2_RAT	3.58e-43	146
TRINITY_DN17029_c1_g1_i9.p1	sp|Q5VYJ5|MALR1_HUMAN	2.40e-16	67.4				TRINITY_DN42324_c0_g2_i1.p1	sp|Q20191|NAS13_CAEEL	4.22e-24	87.0
TRINITY_DN17029_c1_g1_i9.p1	sp|Q5VYJ5|MALR1_HUMAN	1.44e-14	62.4				TRINITY_DN42324_c0_g2_i2.p1	sp|Q20191|NAS13_CAEEL	4.22e-24	87.0
TRINITY_DN17029_c1_g1_i9.p1	sp|Q5VYJ5|MALR1_HUMAN	6.43e-12	54.7				TRINITY_DN43353_c0_g1_i2.p1	sp|Q20191|NAS13_CAEEL	1.17e-11	53.9
TRINITY_DN170_c29_g1_i1.p1	sp|P00742|FA10_HUMAN	1.19e-25	93.6				TRINITY_DN43353_c0_g1_i4.p1	sp|Q20191|NAS13_CAEEL	1.17e-11	53.9
[truncated: 561 more rows]

## Sheet: Blastp_toxprot_P_maua
Blastp against ToxProt database using Pachycerianthus maua transcriptome - Kunitz-type proteins								ShK-like proteins
[truncated: 1,443 more rows]

[truncated: 4 more sheets: Blastp_toxprot_B_mexicanus, Blastp_toxprot_A_errans, Blastp_toxprot_I_maderensis, Blastp_toxprot_I_nocturnus]
