# Supplementary material for: Evolutionary insights into toxins diversity in Ceriantharia (Cnidaria; Anthozoa)
Source: Toxicon X. 2025 Jun 4;27:100227. doi: 10.1016/j.toxcx.2025.100227 (PMC12182779; doi:10.1016/j.toxcx.2025.100227)
Supplement: Multimedia component 4 [file mmc4.xlsx]

## Sheet: Polyp-annot
Transcript	Length (aa)	Peptide ID	Protein Family	GO - Molecular Function	Biological Funtion	Pfam_acc	Pfam_annot	Pfam_evalue_full	Pfam_ievalue	ToxProt_acc	ToxProt_top_hit	Organism	ToxProt_%	ToxProt_evalue	ToxProt_bitscore	NCBI_acc	NCBI_top_hit	NCBI_%	NCBI_evalue	NCBI_bitscore
P_asp_TRINITY_DN13109_c0_g1_i1.p1	191	Venom allergen	CRISP	Toxin activity	Allergen and innate immunity	PF00188.28	CAP	1.3e-15	1.7e-15	P35779	Venom allergen 3 [Solenopsis richteri]	Fire ant	33.083	2.28e-13	62.4	QNH72478.1	toxin candidate TRINITY_DN3491_c0_g1_i1 [Ceriantheomorphe brasiliensis]	51.479	2.21e-49	168
P_asp_TRINITY_DN13109_c0_g1_i2.p1	197	Venom allergen	CRISP	Toxin activity	Allergen and innate immunity	PF00188.28	CAP	2.1e-14	3.3e-14	P35778	Venom allergen 3 [Solenopsis invicta]	Fire ant	31.618	1.01e-11	58.2	XP_027039163.1	protein PRY1-like isoform X2 [Pocillopora damicornis]	49.412	4.36e-45	160
P_asp_TRINITY_DN13536_c0_g1_i1.p1	197	Venom allergen	CRISP	Toxin activity	Allergen and innate immunity	PF00188.28	CAP	3.4e-21	6.8e-21	P35781	Venom allergen 5.01 [Vespa crabro]	Wasp	33.333	4.83e-11	55.8	QNH72473.1	toxin candidate TRINITY_DN30655_c0_g2_i3 [Pachycerianthus borealis]	59.391	6.25e-77	239
P_asp_TRINITY_DN15094_c3_g2_i1.p1	282	Venom allergen	CRISP	Toxin activity	Allergen and innate immunity	PF00188.28	CAP	1.2e-22	1.2e-22	A9YME1	Venom allergen 5 [Microctonus hyperodae]	Parasitoid wasp	32.759	5.71e-16	71.6	XP_027042186.1	ectin-like isoform X1 [Pocillopora damicornis]	39.114	1.63e-43	160
P_asp_TRINITY_DN15379_c3_g2_i12.p1	199	Venom allergen	CRISP	Toxin activity	Allergen and innate immunity	PF00188.28	CAP	6.7e-24	1e-23	P10737	Venom allergen 5.02 (Fragment) [Dolichovespula maculata]	Wasp	29.518	2.45e-12	59.7	QNH72473.1	toxin candidate TRINITY_DN30655_c0_g2_i3 [Pachycerianthus borealis]	57.286	6.11e-77	239
P_asp_TRINITY_DN15379_c3_g2_i13.p1	242	Venom allergen	CRISP	Toxin activity	Allergen and innate immunity	PF00188.28	CAP	9.1e-24	1.6e-23	P10737	Venom allergen 5.02 (Fragment) [Dolichovespula maculata]	Wasp	30.12	4.73e-12	59.7	QNH72473.1	toxin candidate TRINITY_DN30655_c0_g2_i3 [Pachycerianthus borealis]	68.667	6.11e-71	225
P_asp_TRINITY_DN3056_c0_g1_i1.p1	213	Scoloptoxin	CRISP	Serine-type endopeptidase inhibitor activity	Allergen and innate immunity	PF00188.28	CAP	5.7e-17	8e-17	P0DPU2	Scoloptoxin SSD43 [Scolopendra dehaani]	Centipede	28.571	2.04e-07	45.8	QNH72473.1	toxin candidate TRINITY_DN30655_c0_g2_i3 [Pachycerianthus borealis]	42.466	4.18e-21	97.1
P_asp_TRINITY_DN1090_c0_g1_i1.p1	373	Venom serine protease	Peptidase S1 family	Peptidase activator activity	Allergen and innate immunity	PF00089.28	Trypsin	2.5e-74	3e-74	B5U2W0	Venom serine protease Bi-VSP [Bombus ignitus]	Bee	33.333	9.97e-38	135	XP_029188545.1	plasma kallikrein-like isoform X2 [Acropora millepora]	40.731	3.43e-80	261
P_asp_TRINITY_DN14536_c2_g7_i2.p1	382	Venom serine protease	Peptidase S1 family	Peptidase activator activity	Allergen and innate immunity	PF00089.28	Trypsin	2.1e-78	2.9e-78	B5U2W0	Venom serine protease Bi-VSP [Bombus ignitus]	Bee	39.08	2.08e-50	169	XP_028403260.1	serine protease 33-like [Dendronephthya gigantea]	41.304	3.09e-79	258
P_asp_TRINITY_DN69_c0_g1_i1.p1	414	Venom serine protease	Peptidase S1 family	Peptidase activator activity	Allergen and innate immunity	PF00089.28	Trypsin	1.1e-29	1.7e-29	Q8MQS8	Venom serine protease 34 [Apis mellifera]	Bee	27.459	1.44e-15	73.9	XP_014263309.2	serine protease 27 [Maylandia zebra]	32.636	1.92e-23	110
P_asp_TRINITY_DN9353_c0_g1_i1.p1	313	Venom protease	Peptidase S1 family	Serine-type endopeptidase inhibitor activity	Allergen and innate immunity	PF00089.28	Trypsin	8.9e-38	1.2e-37	Q7M4I3	Venom protease [Bombus pensylvanicus]	Bee	30.531	5.37e-25	97.4	XP_006630359.2	PREDICTED: tryptase-2-like [Lepisosteus oculatus]	31.522	1.28e-29	124
P_asp_TRINITY_DN999_c0_g1_i1.p1	298	Venom serine protease	Peptidase S1 family	Peptidase activator activity	Allergen and innate immunity	PF00089.28	Trypsin	2.5e-43	3e-43	B5U2W0	Venom serine protease Bi-VSP [Bombus ignitus]	Bee	31.183	9.83e-29	109	XP_034394595.1	trypsin I-P1-like isoform X2 [Cyclopterus lumpus]	34.05	1.66e-38	148
P_asp_TRINITY_DN23825_c0_g1_i1.p1	300	Techylectin-like	Techylectin-like family	Carbohydrate binding	Allergen and innate immunity	PF00147.20	Fibrinogen_C	1.1e-06	1.9e-06	P85031	Techylectin-like protein (Fragments) [Phoneutria nigriventer]	Spider	35.294	2.26e-06	43.9	XP_028406133.1	uncharacterized protein LOC114528657 [Dendronephthya gigantea]	48.707	6.28e-78	248
P_asp_TRINITY_DN11322_c0_g1_i1.p1	322	Reticulocalbin	CREC family	Calcium ion binding	Auxillary	PF00036.34	EF-hand_1	6.8e-21	7.1e-06	J3S9D9	Reticulocalbin-2 [Crotalus adamanteus]	Snake	38.909	1.23e-64	202	XP_020617272.1	calumenin-B-like [Orbicella faveolata]	59.593	1.94e-133	392
P_asp_TRINITY_DN14783_c6_g2_i1.p1	351	Glutaminyl-peptide cyclotransferase	Glutaminyl-peptide cyclotransferase family	Glutaminyl-peptide cyclotransferase activity	Auxillary	PF04389.19	Peptidase_M28	1.6e-42	2.2e-42	Q90YA8	Glutaminyl-peptide cyclotransferase [Gloydius blomhoffii]	Snake	45	7.53e-91	273	XP_022800407.1	glutaminyl-peptide cyclotransferase-like [Stylophora pistillata]	51.976	1.08e-112	342
P_asp_TRINITY_DN11517_c0_g1_i1.p1	273	Astacin-like metalloprotease toxin	Peptidase M12A	Metalloendopeptidase activity	Auxillary	PF01400.26	Astacin	1.2e-65	1.7e-65	P0DM62	Astacin-like metalloprotease toxin 5 (Fragment) [Loxosceles gaucho]	Spider	42.484	3.06e-36	124	QNH72409.1	toxin candidate TRINITY_DN16695_c0_g1_i1 [Isarachnanthus nocturnus]	86.957	0	511
P_asp_TRINITY_DN12414_c0_g1_i1.p1	366	Nematocyst expressed protein	Peptidase M12A	Metalloendopeptidase activity	Auxillary	PF01400.26	Astacin	3.6e-70	5.9e-70	K7Z9Q9	Nematocyst expressed protein 6 [Nematostella vectensis]	Sea anemone	38.589	2.81e-47	159	XP_032237381.1	astacin-like [Nematostella vectensis]	47.397	2.01e-98	305
P_asp_TRINITY_DN12414_c0_g1_i2.p1	338	Nematocyst expressed protein	Peptidase M12A	Metalloendopeptidase activity	Auxillary	PF01400.26	Astacin	9.2e-48	1.6e-26	K7Z9Q9	Nematocyst expressed protein 6 [Nematostella vectensis]	Sea anemone	31.95	2.38e-30	113	XP_001624097.2	astacin-like metalloprotease toxin 1 [Nematostella vectensis]	41.499	5.27e-78	251
P_asp_TRINITY_DN12495_c0_g1_i1.p1	264	Nematocyst expressed protein	Peptidase M12A	Metalloendopeptidase activity	Auxillary	PF01400.26	Astacin	8.5e-70	1.4e-69	K7Z9Q9	Nematocyst expressed protein 6 [Nematostella vectensis]	Sea anemone	35.612	1.04e-45	151	XP_029190683.1	blastula protease 10-like isoform X1 [Acropora millepora]	64.504	6.99e-119	350
P_asp_TRINITY_DN12495_c0_g2_i1.p1	255	Nematocyst expressed protein	Peptidase M12A	Metalloendopeptidase activity	Auxillary	PF01400.26	Astacin	1.1e-65	1.4e-65	K7Z9Q9	Nematocyst expressed protein 6 [Nematostella vectensis]	Sea anemone	36.719	1.69e-50	163	XP_031574767.1	blastula protease 10-like [Actinia tenebrosa]	57.955	4.29e-102	307
P_asp_TRINITY_DN12581_c0_g1_i1.p1	844	Astacin-like metalloprotease toxin	Peptidase M12A	Metalloendopeptidase activity	Auxillary	PF01400.26	Astacin	5.9e-65	1.9e-64	A0FKN6	Astacin-like metalloprotease toxin 1 [Loxosceles intermedia]	Spider	35.437	2.5e-34	128	XP_032237381.1	astacin-like [Nematostella vectensis]	41.292	2.67e-72	251
P_asp_TRINITY_DN13653_c0_g1_i1.p1	634	Astacin-like metalloprotease toxin	Peptidase M12A	Metalloendopeptidase activity	Auxillary	PF01400.26	Astacin	3.2e-58	6e-58	A0FKN6	Astacin-like metalloprotease toxin 1 [Loxosceles intermedia]	Spider	39.13	3.27e-38	139	XP_015774465.1	PREDICTED: zinc metalloproteinase nas-13-like [Acropora digitifera]	47.173	3.22e-179	531
P_asp_TRINITY_DN13653_c0_g1_i2.p1	641	Astacin-like metalloprotease toxin	Peptidase M12A	Metalloendopeptidase activity	Auxillary	PF01400.26	Astacin	3.9e-59	6.4e-59	A0FKN6	Astacin-like metalloprotease toxin 1 [Loxosceles intermedia]	Spider	37.321	2.82e-34	127	XP_015774465.1	PREDICTED: zinc metalloproteinase nas-13-like [Acropora digitifera]	46.571	0	538
P_asp_TRINITY_DN14217_c0_g1_i3.p1	248	Nematocyst expressed protein	Peptidase M12A	Metalloendopeptidase activity	Auxillary	PF01400.26	Astacin	4.2e-61	5.1e-61	K7Z9Q9	Nematocyst expressed protein 6 [Nematostella vectensis]	Sea anemone	35.521	9.1e-39	132	QNH72397.1	toxin candidate TRINITY_DN13064_c0_g1_i3 [Ceriantheomorphe brasiliensis]	47.934	2.38e-73	233
P_asp_TRINITY_DN14217_c0_g1_i4.p1	220	Nematocyst expressed protein	Peptidase M12A	Metalloendopeptidase activity	Auxillary	PF01400.26	Astacin	3.8e-39	5.7e-21	K7Z9Q9	Nematocyst expressed protein 6 [Nematostella vectensis]	Sea anemone	31.349	6.9e-23	90.1	QNH72396.1	toxin candidate TRINITY_DN13064_c0_g1_i1 [Ceriantheomorphe brasiliensis]	47.196	8.85e-61	199
P_asp_TRINITY_DN14901_c6_g1_i2.p1	289	Nematocyst expressed protein	Peptidase M12A	Metalloendopeptidase activity	Auxillary	PF01400.26	Astacin	1.3e-56	1.6e-56	K7Z9Q9	Nematocyst expressed protein 6 [Nematostella vectensis]	Sea anemone	42.081	2.79e-56	179	QNH72385.1	toxin candidate TRINITY_DN24592_c0_g1_i1 [Pachycerianthus borealis]	61.379	2.1e-122	363
P_asp_TRINITY_DN14988_c4_g3_i1.p1	453	Astacin-like metalloprotease toxin	Peptidase M12A	Metalloendopeptidase activity	Auxillary	PF01400.26	Astacin	1.5e-36	2.4e-36	A0FKN6	Astacin-like metalloprotease toxin 1 [Loxosceles intermedia]	Spider	32.323	1.7e-19	84.3	QNH72415.1	toxin candidate TRINITY_DN22063_c2_g1_i1 [Isarachnanthus nocturnus]	30.752	1.33e-56	205
P_asp_TRINITY_DN15640_c0_g1_i11.p1	290	Nematocyst expressed protein	Peptidase M12A	Metalloendopeptidase activity	Auxillary	PF01400.26	Astacin	5.5e-65	6.8e-65	K7Z9Q9	Nematocyst expressed protein 6 [Nematostella vectensis]	Sea anemone	38.224	6.53e-51	166	XP_031572115.1	zinc metalloproteinase nas-15-like [Actinia tenebrosa]	47.782	3.99e-94	290
P_asp_TRINITY_DN15640_c0_g3_i1.p1	301	Astacin-like metalloprotease toxin	Peptidase M12A	Metalloendopeptidase activity	Auxillary	PF01400.26	Astacin	1.3e-69	1.8e-69	A0FKN6	Astacin-like metalloprotease toxin 1 [Loxosceles intermedia]	Spider	35.088	7.75e-47	155	XP_020618994.1	zinc metalloproteinase nas-15-like [Orbicella faveolata]	50.321	2.41e-96	296
P_asp_TRINITY_DN16386_c1_g2_i2.p1	138	Astacin-like metalloprotease toxin	Peptidase M12A	Metalloendopeptidase activity	Auxillary	PF01400.26	Astacin	6.4e-12	7.9e-12	C9D7R3	Astacin-like metalloprotease toxin 3 [Loxosceles intermedia]	Spider	41.772	2.13e-12	58.5	XP_020901634.1	blastula protease 10-like [Exaiptasia diaphana]	50	1.57e-24	104
P_asp_TRINITY_DN16386_c1_g2_i3.p1	138	Astacin-like metalloprotease toxin	Peptidase M12A	Metalloendopeptidase activity	Auxillary	PF01400.26	Astacin	1.9e-12	2.2e-12	C9D7R3	Astacin-like metalloprotease toxin 3 [Loxosceles intermedia]	Spider	41.772	2.77e-12	58.2	XP_020901634.1	blastula protease 10-like [Exaiptasia diaphana]	45.588	9.53e-25	105
P_asp_TRINITY_DN16386_c1_g2_i4.p1	295	Nematocyst expressed protein	Peptidase M12A	Metalloendopeptidase activity	Auxillary	PF01400.26	Astacin	2.2e-71	3e-71	K7Z9Q9	Nematocyst expressed protein 6 [Nematostella vectensis]	Sea anemone	37.209	1.82e-49	162	XP_022807103.1	blastula protease 10-like [Stylophora pistillata]	57.045	1.22e-101	309
P_asp_TRINITY_DN16514_c5_g1_i1.p1	255	Nematocyst expressed protein	Peptidase M12A	Metalloendopeptidase activity	Auxillary	PF01400.26	Astacin	1.8e-67	2.5e-67	K7Z9Q9	Nematocyst expressed protein 6 [Nematostella vectensis]	Sea anemone	38.618	4.16e-50	162	XP_015760793.1	PREDICTED: zinc metalloproteinase nas-15-like [Acropora digitifera]	58.566	7.38e-91	281
P_asp_TRINITY_DN2301_c0_g1_i1.p1	348	Nematocyst expressed protein	Peptidase M12A	Metalloendopeptidase activity	Auxillary	PF01400.26	Astacin	1.5e-71	2.2e-71	K7Z9Q9	Nematocyst expressed protein 6 [Nematostella vectensis]	Sea anemone	36.667	3.19e-45	152	XP_027052262.1	zinc metalloproteinase nas-4-like [Pocillopora damicornis]	52	2.08e-104	320
P_asp_TRINITY_DN8272_c0_g1_i1.p1	394	Astacin-like metalloprotease toxin	Peptidase M12A	Metalloendopeptidase activity	Auxillary	PF01400.26	Astacin	1.5e-56	2e-56	A0FKN6	Astacin-like metalloprotease toxin 1 [Loxosceles intermedia]	Spider	36.842	3.88e-30	113	XP_020910221.1	zinc metalloproteinase nas-6 [Exaiptasia diaphana]	40.73	1.6e-81	265
P_asp_TRINITY_DN8649_c0_g1_i2.p1	334	Nematocyst expressed protein	Peptidase M12A	Metalloendopeptidase activity	Auxillary	PF01400.26	Astacin	8.9e-63	1.3e-62	K7Z9Q9	Nematocyst expressed protein 6 [Nematostella vectensis]	Sea anemone	34.914	1.08e-35	127	QNH72412.1	toxin candidate TRINITY_DN1936_c0_g1_i1 [Isarachnanthus nocturnus]	85.03	0	595
P_asp_TRINITY_DN8649_c0_g1_i3.p1	284	Astacin-like metalloprotease toxin	Peptidase M12A	Metalloendopeptidase activity	Auxillary	PF01400.26	Astacin	3.1e-39	5.4e-39	A0FKN6	Astacin-like metalloprotease toxin 1 [Loxosceles intermedia]	Spider	39.865	8.29e-25	96.7	QNH72412.1	toxin candidate TRINITY_DN1936_c0_g1_i1 [Isarachnanthus nocturnus]	83.333	4.19e-149	431
P_asp_TRINITY_DN13999_c0_g1_i3.p1	360	Dermonecrotic toxin	Arthropod phosolipase D family	Toxin activity	Hemostatic and hemorrhagic	PF13653.8	GDPD_2	6.6e-07	1e-06	Q27Q54	Dermonecrotic toxin LiSicTox-betaIA1ii [Loxosceles intermedia]	Spider	33.987	2.45e-62	198	XP_028392773.1	phospholipase D LarSicTox-alphaIB2c-like [Dendronephthya gigantea]	40.288	4.67e-58	200
P_asp_TRINITY_DN14170_c0_g1_i1.p1	267	Veficolin-1	Ficolin lectin family	Toxin activity	Hemostatic and hemorrhagic	PF01391.20	Collagen	8.4e-13	7e-11	E2IYB3	Veficolin-1 (Fragment) [Varanus komodoensis]	Komodo dragon	32.075	2.8e-10	55.1	XP_020600780.1	collagen triple helix repeat-containing protein 1-like [Orbicella faveolata]	40.221	5.72e-54	185
P_asp_TRINITY_DN14656_c1_g5_i1.p1	278	Ryncolin	Ficolin lectin family	Toxin activity	Hemostatic and hemorrhagic	PF00147.20	Fibrinogen_C	4.2e-79	5e-79	D8VNS8	Ryncolin-2 [Cerberus rynchops]	Snake	44.144	4.49e-62	196	XP_020915299.1	techylectin-5B [Exaiptasia diaphana]	50.9	6e-99	301
P_asp_TRINITY_DN15488_c0_g3_i4.p1	288	Veficolin-1	Ficolin lectin family	Toxin activity	Hemostatic and hemorrhagic	PF01410.20	COLFI	4.4e-15	8e-15	E2IYB3	Veficolin-1 (Fragment) [Varanus komodoensis]	Komodo dragon	32.143	7.64e-08	48.1	XP_020613537.1	techylectin-5A-like [Orbicella faveolata]	46.319	1.89e-90	283
P_asp_TRINITY_DN15865_c2_g3_i1.p2	259	Veficolin-1	Ficolin lectin family	Toxin activity	Hemostatic and hemorrhagic	PF01391.20	Collagen	2.3e-22	7.6e-11	E2IYB3	Veficolin-1 (Fragment) [Varanus komodoensis]	Komodo dragon	46.479	1.26e-07	47.4	XP_020893963.1	collagen alpha chain isoform X1 [Exaiptasia diaphana]	37.121	3.93e-29	122
P_asp_TRINITY_DN25140_c0_g1_i1.p1	272	Ryncolin	Ficolin lectin family	Toxin activity	Hemostatic and hemorrhagic	PF00147.20	Fibrinogen_C	1.9e-75	2.4e-75	D8VNS8	Ryncolin-2 [Cerberus rynchops]	Snake	45.622	1.68e-55	179	XP_020897245.1	ryncolin-1 isoform X2 [Exaiptasia diaphana]	57.021	5.32e-89	275
P_asp_TRINITY_DN12462_c0_g1_i1.p1	298	Venom prothrombin activator (Trypsin)	Peptidase S1 family	Peptidase activator activity	Hemostatic and hemorrhagic	PF00089.28	Trypsin	1.1e-62	1.3e-62	Q58L94	Venom prothrombin activator notecarin-D2 [Notechis scutatus scutatus]	Snake	33.858	1.45e-36	132	XP_020609622.1	transmembrane protease serine 9-like isoform X3 [Orbicella faveolata]	46.048	1.75e-90	281
P_asp_TRINITY_DN12820_c0_g1_i1.p1	392	Blarina Toxin	Peptidase S1 family	Serine-type endopeptidase inhibitor activity	Hemostatic and hemorrhagic	PF00089.28	Trypsin	2.2e-58	2.8e-58	Q76B45	Blarina toxin [Blarina brevicauda]	Shrew	30.742	4.41e-27	105	XP_020900988.1	elastase-1 [Exaiptasia diaphana]	36	2.32e-68	232
P_asp_TRINITY_DN14569_c0_g1_i2.p1	179	Venom prothrombin activator (F5/F8 type C)	Peptidase S1 family	Peptidase activator activity	Hemostatic and hemorrhagic	PF00754.27	F5_F8_type_C	6.5e-16	8.6e-16	Q58L90	Venom prothrombin activator omicarin-C non-catalytic subunit [Oxyuranus microlepidotus]	Snake	24.54	6.03e-07	45.1	XP_015775561.1	PREDICTED: coadhesin-like [Acropora digitifera]	31.429	4.63e-14	77.4
P_asp_TRINITY_DN14878_c2_g2_i4.p1	345	Venom peptide isomerase heavy chain	Peptidase S1 family	Serine-type endopeptidase activity	Hemostatic and hemorrhagic	PF00089.28	Trypsin	1.6e-65	2e-65	Q9TXD8	Venom peptide isomerase heavy chain [Agelenopsis aperta]	Spider	29.719	1.24e-31	115	XP_027047205.1	chymotrypsinogen B-like isoform X1 [Pocillopora damicornis]	44.282	2.43e-83	265
P_asp_TRINITY_DN14878_c2_g2_i6.p1	323	Venom peptide isomerase heavy chain	Peptidase S1 family	Serine-type endopeptidase activity	Hemostatic and hemorrhagic	PF00089.28	Trypsin	1.3e-65	1.6e-65	Q9TXD8	Venom peptide isomerase heavy chain [Agelenopsis aperta]	Spider	29.719	2.34e-32	117	XP_027047206.1	chymotrypsinogen B-like isoform X2 [Pocillopora damicornis]	47.239	2.01e-85	269
P_asp_TRINITY_DN15219_c5_g2_i1.p2	318	Venom prothrombin activator (Trypsin)	Peptidase S1 family	Peptidase activator activity	Hemostatic and hemorrhagic	PF00089.28	Trypsin	1.3e-14	2e-14	Q58L94	Venom prothrombin activator notecarin-D2 [Notechis scutatus scutatus]	Snake	23.944	7.94e-07	46.2	XP_015762058.1	PREDICTED: serine protease 23-like [Acropora digitifera]	44.589	2.84e-59	203
P_asp_TRINITY_DN15219_c5_g2_i6.p1	308	Venom prothrombin activator (Trypsin)	Peptidase S1 family	Peptidase activator activity	Hemostatic and hemorrhagic	PF00089.28	Trypsin	1.2e-14	1.9e-14	Q58L94	Venom prothrombin activator notecarin-D2 [Notechis scutatus scutatus]	Snake	23.944	8.34e-07	46.2	XP_015762058.1	PREDICTED: serine protease 23-like [Acropora digitifera]	44.589	1.66e-59	203
P_asp_TRINITY_DN15395_c0_g1_i1.p1	652	Coagualtion factor X	Peptidase S1 family	Serine-type endopeptidase activity	Hemostatic and hemorrhagic	PF00089.28	Trypsin	4.2e-66	1.8e-65	Q4QXT9	Coagulation factor X [Tropidechis carinatus]	Snake	39.837	8.61e-46	166	PFX23362.1	Transmembrane protease serine 6 [Stylophora pistillata]	45.576	1.46e-166	505
P_asp_TRINITY_DN15905_c0_g1_i4.p1	718	Venom prothrombin activator (Trypsin)	Peptidase S1 family	Peptidase activator activity	Hemostatic and hemorrhagic	PF00089.28	Trypsin	3.9e-75	3.9e-75	Q58L93	Venom prothrombin activator porpharin-D [Pseudechis porphyriacus]	Snake	36.765	1.5e-48	174	XP_020612694.1	coagulation factor X-like isoform X1 [Orbicella faveolata]	38.15	3.2e-143	444
P_asp_TRINITY_DN16013_c0_g2_i1.p1	1342	Venom prothrombin activator (F5/F8 type C)	Peptidase S1 family	Peptidase activator activity	Hemostatic and hemorrhagic	PF00754.27	F5_F8_type_C	3.2e-96	8.5e-27	Q58L91	Venom prothrombin activator oscutarin-C non-catalytic subunit [Oxyuranus scutellatus]	Snake	32.915	1.23e-39	157	XP_022790685.1	uncharacterized protein LOC111330143 [Stylophora pistillata]	47.834	8.5e-164	516
P_asp_TRINITY_DN16185_c2_g5_i2.p1	308	Alpha- and beta-fibrinogenase	Peptidase S1 family	Serine-type endopeptidase inhibitor activity	Hemostatic and hemorrhagic	PF00089.28	Trypsin	1.2e-36	2.8e-36	A8QL56	Alpha- and beta-fibrinogenase OhS1 [Ophiophagus hannah]	Snake	28.163	1.49e-17	77	XP_020900252.1	trypsin-2 [Exaiptasia diaphana]	35.764	2.67e-30	127
P_asp_TRINITY_DN16451_c4_g2_i1.p1	462	Venom prothrombin activator (Trypsin)	Peptidase S1 family	Peptidase activator activity	Hemostatic and hemorrhagic	PF00089.28	Trypsin	4.4e-71	5.7e-71	A6MFK8	Venom prothrombin activator vestarin-D2 [Demansia vestigiata]	Snake	34.454	6.31e-39	143	XP_029188544.1	plasminogen-like isoform X1 [Acropora millepora]	38.928	2.19e-98	312
P_asp_TRINITY_DN16496_c0_g10_i1.p1	463	Venom prothrombin activator (Trypsin)	Peptidase S1 family	Peptidase activator activity	Hemostatic and hemorrhagic	PF00089.28	Trypsin	2e-69	2e-69	A6MFK7	Venom prothrombin activator vestarin-D1 [Demansia vestigiata]	Snake	38.272	2.05e-41	150	XP_028408920.1	transmembrane protease serine 9-like [Dendronephthya gigantea]	45.455	1.77e-68	231
P_asp_TRINITY_DN15216_c0_g1_i2.p1	334	Lactotransferrin	Transferrin family	Toxin activity, metal ion binding	Hemostatic and hemorrhagic	PF00405.19	Transferrin	2e-62	2.5e-62	K9IMD0	Lactotransferrin [Desmodus rotundus]	Vampire bat	35.517	9.95e-44	156	XP_035665811.1	melanotransferrin-like [Branchiostoma floridae]	41.877	2.96e-65	228
P_asp_TRINITY_DN14077_c0_g1_i3.p1	156	Galactose-specific lectin	True venom lectin family	Carbohydrate binding	Hemostatic and hemorrhagic	PF00059.23	Lectin_C	7.6e-18	9.7e-18	Q66S03	Galactose-specific lectin nattectin [Thalassophryne nattereri]	Fish	27.928	7.58e-09	48.1	QNH72437.1	toxin candidate TRINITY_DN28326_c0_g1_i1.p1 [Pachycerianthus borealis]	48	1.31e-36	133
P_asp_TRINITY_DN14077_c0_g1_i4.p1	156	Galactose-specific lectin	True venom lectin family	Carbohydrate binding	Hemostatic and hemorrhagic	PF00059.23	Lectin_C	2.1e-15	2.8e-15	Q66S03	Galactose-specific lectin nattectin [Thalassophryne nattereri]	Fish	36.923	3.48e-08	46.6	QNH72437.1	toxin candidate TRINITY_DN28326_c0_g1_i1.p1 [Pachycerianthus borealis]	45.1	4e-31	119
P_asp_TRINITY_DN14077_c0_g1_i6.p1	156	Galactose-specific lectin	True venom lectin family	Carbohydrate binding	Hemostatic and hemorrhagic	PF00059.23	Lectin_C	3.5e-16	4.4e-16	Q66S03	Galactose-specific lectin nattectin [Thalassophryne nattereri]	Fish	29.464	1.04e-08	47.8	QNH72438.1	toxin candidate TRINITY_DN28326_c0_g1_i2.p1 [Pachycerianthus borealis]	48.667	5.04e-35	129
P_asp_TRINITY_DN16578_c0_g1_i1.p1	160	Galactose-specific lectin	True venom lectin family	Carbohydrate binding	Hemostatic and hemorrhagic	PF00059.23	Lectin_C	1e-20	1.6e-20	Q66S03	Galactose-specific lectin nattectin [Thalassophryne nattereri]	Fish	26.531	1.07e-14	63.9	QNH72460.1	toxin candidate TRINITY_DN17816_c0_g1_i1.p1 [Isarachnanthus nocturnus]	89.375	1.03e-100	296
P_asp_TRINITY_DN13575_c0_g2_i1.p1	474	DELTA-thalatoxin-Avl2a	Membrane attack complex/perforin (macpf) family	Toxin activity	Membrane-active	PF01823.21	MACPF	4.3e-14	7e-14	Q76DT2	DELTA-thalatoxin-Avl2a [Actineria villosa]	Sea anemone	36.986	1.81e-104	317	QNH72432.1	toxin candidate TRINITY_DN37583_c0_g1_i1.p1 [Pachycerianthus maua]	58.129	0	566
P_asp_TRINITY_DN14110_c0_g1_i1.p2	73	Waprin	Snake waprin family	Peptidase activator activity	Membrane-active	PF00095.23	WAP	3.4e-15	5.7e-15	A7X4I7	Waprin-Thr1 [Thrasops jacksonii]	Snake	42	1.09e-08	43.5	XP_014001516.1	PREDICTED: WAP four-disulfide core domain protein 18-like [Salmo salar]	56.061	1.52e-14	72.8
P_asp_TRINITY_DN14110_c0_g2_i1.p1	114	Waprin	Snake waprin family	Peptidase activator activity	Membrane-active	PF00095.23	WAP	2e-25	6.4e-14	A7X4K1	Waprin-Phi1 [Philodryas olfersii]	Snake	43.836	1.59e-11	53.9	XP_032618273.1	WAP four-disulfide core domain protein 3-like isoform X1 [Chelonoidis abingdonii]	50.926	6.36e-25	101
P_asp_TRINITY_DN14269_c5_g8_i3.p2	112	Waprin	Snake waprin family	Peptidase activator activity	Membrane-active	PF00095.23	WAP	2.1e-27	7.6e-15	A7X4K1	Waprin-Phi1 [Philodryas olfersii]	Snake	39.796	7.69e-13	57	XP_014001516.1	PREDICTED: WAP four-disulfide core domain protein 18-like [Salmo salar]	47.788	8.61e-25	100
P_asp_TRINITY_DN14629_c3_g11_i2.p1	166	Waprin	Snake waprin family	Peptidase activator activity	Membrane-active	PF00095.23	WAP	1.8e-21	2.4e-15	A7X4K1	Waprin-Phi1 [Philodryas olfersii]	Snake	36.634	3.74e-10	51.6	XP_020378461.1	waprin-Phi1-like [Rhincodon typus]	45.161	3.74e-15	77.8
P_asp_TRINITY_DN14651_c7_g4_i2.p1	475	Putative endothelial lipase	AB hydrolase superfamily	Heparin binding	Mixed function enzyme	PF00151.21	Lipase	3.7e-84	4.4e-84	J3RZ81	Putative endothelial lipase [Crotalus adamanteus]	Snake	35.043	2.47e-58	196	XP_020624772.1	pancreatic lipase-related protein 2-like [Orbicella faveolata]	39.858	1.76e-96	310
P_asp_TRINITY_DN15134_c1_g1_i3.p1	395	Putative lysosomal acid lipase/cholesteryl ester hydrolase	AB hydrolase superfamily	Sterol esterase activity	Mixed function enzyme	PF00561.22	Abhydrolase_1	1.8e-30	2.3e-30	J3SDX8	Putative lysosomal acid lipase/cholesteryl ester hydrolase [Crotalus adamanteus]	Snake	44.501	5.57e-128	370	XP_022803526.1	gastric triacylglycerol lipase-like [Stylophora pistillata]	55.556	1.48e-154	451
P_asp_TRINITY_DN16427_c1_g10_i1.p1	409	Putative lysosomal acid lipase/cholesteryl ester hydrolase	AB hydrolase superfamily	Sterol esterase activity	Mixed function enzyme	PF04083.18	Abhydro_lipase	2.4e-26	4.7e-26	J3SDX8	Putative lysosomal acid lipase/cholesteryl ester hydrolase [Crotalus adamanteus]	Snake	44.472	2.79e-126	367	XP_020620593.1	gastric triacylglycerol lipase-like [Orbicella faveolata]	56.266	1.44e-155	454
P_asp_TRINITY_DN16606_c8_g2_i1.p1	337	Putative lysosomal acid lipase/cholesteryl ester hydrolase	AB hydrolase superfamily	Sterol esterase activity	Mixed function enzyme	PF04083.18	Abhydro_lipase	3.2e-24	7.5e-24	J3SDX8	Putative lysosomal acid lipase/cholesteryl ester hydrolase [Crotalus adamanteus]	Snake	44.108	3.42e-79	244	XP_002739797.1	PREDICTED: lysosomal acid lipase/cholesteryl ester hydrolase-like [Saccoglossus kowalevskii]	53.356	1.06e-100	313
P_asp_TRINITY_DN16606_c8_g2_i2.p1	410	Putative lysosomal acid lipase/cholesteryl ester hydrolase	AB hydrolase superfamily	Sterol esterase activity	Mixed function enzyme	PF04083.18	Abhydro_lipase	4.7e-24	1e-23	J3SDX8	Putative lysosomal acid lipase/cholesteryl ester hydrolase [Crotalus adamanteus]	Snake	46.597	4.31e-127	369	XP_002739797.1	PREDICTED: lysosomal acid lipase/cholesteryl ester hydrolase-like [Saccoglossus kowalevskii]	59.103	1.59e-162	473
P_asp_TRINITY_DN16606_c8_g2_i3.p1	443	Putative lysosomal acid lipase/cholesteryl ester hydrolase	AB hydrolase superfamily	Sterol esterase activity	Mixed function enzyme	PF04083.18	Abhydro_lipase	4.4e-24	1.1e-23	J3SDX8	Putative lysosomal acid lipase/cholesteryl ester hydrolase [Crotalus adamanteus]	Snake	44.096	1.79e-122	358	XP_002739797.1	PREDICTED: lysosomal acid lipase/cholesteryl ester hydrolase-like [Saccoglossus kowalevskii]	54.854	3.94e-156	458
P_asp_TRINITY_DN16606_c8_g2_i5.p1	304	Putative lysosomal acid lipase/cholesteryl ester hydrolase	AB hydrolase superfamily	Sterol esterase activity	Mixed function enzyme	PF04083.18	Abhydro_lipase	3.4e-24	6.4e-24	J3SDX8	Putative lysosomal acid lipase/cholesteryl ester hydrolase [Crotalus adamanteus]	Snake	47.727	8.34e-84	254	XP_002739797.1	PREDICTED: lysosomal acid lipase/cholesteryl ester hydrolase-like [Saccoglossus kowalevskii]	59.25	5e-107	327
P_asp_TRINITY_DN12062_c0_g1_i1.p1	565	Acetylcholinesterase	Acetylcholinesterase family	Acetylcholinesterase activity	Mixed function enzyme	PF00135.30	COesterase	2.9e-142	3.5e-142	Q92035	Acetylcholinesterase [Bungarus fasciatus]	Snake	33.087	8.14e-93	293	XP_031554922.1	acetylcholinesterase-like [Actinia tenebrosa]	37.37	6.04e-117	368
P_asp_TRINITY_DN8579_c0_g1_i1.p1	545	Acetylcholinesterase	Acetylcholinesterase family	Acetylcholinesterase activity	Mixed function enzyme	PF00135.30	COesterase	5.1e-145	6.2e-145	Q92035	Acetylcholinesterase [Bungarus fasciatus]	Snake	32.496	1.07e-91	289	XP_031554922.1	acetylcholinesterase-like [Actinia tenebrosa]	38.043	3.21e-115	363
P_asp_TRINITY_DN14790_c2_g9_i2.p1	239	L-amino-acid oxidase	Flavin monoamine oxidase family	L-amino-acid oxidase activity	Mixed function enzyme	PF01593.26	Amino_oxidase	1.2e-37	1.4e-37	A8QL51	L-amino-acid oxidase [Bungarus multicinctus]	Snake	28.272	4.89e-11	58.2	XP_022802661.1	polyamine oxidase-like [Stylophora pistillata]	50	4.08e-58	202
P_asp_TRINITY_DN15813_c2_g1_i15.p1	469	L-amino-acid oxidase	Flavin monoamine oxidase family	L-amino-acid oxidase activity	Mixed function enzyme	PF01593.26	Amino_oxidase	3.1e-58	4e-55	A6MFL0	L-amino-acid oxidase [Demansia vestigiata]	Snake	25.969	4.43e-11	60.8	XP_020628422.1	polyamine oxidase 1-like [Orbicella faveolata]	49.217	6.99e-142	425
P_asp_TRINITY_DN15813_c2_g1_i5.p1	469	L-amino-acid oxidase	Flavin monoamine oxidase family	L-amino-acid oxidase activity	Mixed function enzyme	PF01593.26	Amino_oxidase	3.3e-60	6.9e-58	A6MFL0	L-amino-acid oxidase [Demansia vestigiata]	Snake	26.357	1.52e-11	62.4	XP_020628422.1	polyamine oxidase 1-like [Orbicella faveolata]	50.783	5.67e-149	443
P_asp_TRINITY_DN14213_c0_g1_i1.p1	628	Gilatoxin	Peptidase S1 family	Serine-type endopeptidase inhibitor activity	Mixed function enzyme	PF00089.28	Trypsin	5.2e-46	8.6e-46	P43685	Gilatoxin [Heloderma horridum horridum]	Lizard	30.093	5.34e-19	82.8	XP_027055022.1	transmembrane protease serine 3-like, partial [Pocillopora damicornis]	32.039	1.72e-55	206
P_asp_TRINITY_DN5160_c0_g1_i1.p1	173	Conodpine/PLA2	Phospholipase A2 family	Phospholipase A2 activity	Mixed function enzyme	PF09056.13	Phospholip_A2_3	3.1e-09	4.6e-08	Q9TWL9	Conodipine-M alpha chain [Conus magus]	Cone snail	42.424	6.27e-15	62.8	QNH72514.1	toxin candidate TRINITY_DN7890_c0_g2_i1 [Isarachnanthus nocturnus]	92.486	7.29e-103	302
P_asp_TRINITY_DN7883_c0_g1_i1.p1	553	Phospholipase-B	Phospholipase B-like family	Phospholipase activity	Mixed function enzyme	PF04916.15	Phospholip_B	3.1e-176	3.6e-176	F8J2D3	Phospholipase-B 81 [Drysdalia coronoides]	Snake	48.282	1.63e-170	491	CAC5392491.1	Phospholipase B,Phospholipase B-like 1,Phospholipase-B 81 [Mytilus coruscus]	53.502	0	556
P_asp_TRINITY_DN16269_c1_g1_i2.p2	123	U8-theraphotoxin-Hhn1d	AVIT (prokineticin) family	Toxin activity	Neurotoxin	PF06607.13	Prokineticin	5.5e-06	6.1e-06	D2Y2E4	U8-theraphotoxin-Hhn1d [Cyriopagopus hainanus]	Tarantula	38.983	1.91e-06	39.7	XP_002160463.2	PREDICTED: U9-ctenitoxin-Pr1a-like [Hydra vulgaris]	41.03	6e-10	62.8
P_asp_TRINITY_DN15094_c3_g2_i2.p1	286	Cysteine-rich venom protein	CRISP	Toxin activity	Neurotoxin	PF00188.28	CAP	5.5e-21	5.5e-21	Q09GJ9	Cysteine-rich venom protein [Philodryas olfersii]	Snake	34.459	1.23e-11	59.7	XP_027042186.1	ectin-like isoform X1 [Pocillopora damicornis]	37.091	5.64e-36	140
P_asp_TRINITY_DN12976_c0_g1_i1.p1	656	Conotoxin	N/A	Toxin activity	Neurotoxin	PF01549.26	ShK	3.8e-38	8.7e-12	P0DUB0	Conotoxin Im14.3 [Conus imperialis]	Cone snail	40	1.44e-07	45.4	XP_039255044.1	uncharacterized protein LOC120331930 isoform X1 [Styela clava]	42.647	2.77e-133	421
P_asp_TRINITY_DN4242_c0_g1_i2.p1	211	U24-ctenitoxin-Pn1a	N/A	Cysteine-type endopeptidase inhibitor activity	Protease Inhibitor	PF00086.20	Thyroglobulin_1	3.6e-51	1e-19	P84032	U24-ctenitoxin-Pn1a [Phoneutria nigriventer]	Spider	27.184	6.56e-10	51.6	XP_027037609.1	equistatin-like [Pocillopora damicornis]	48.837	5.29e-64	207

## Sheet: Larva-annot
Transcript	Length (aa)	Peptide ID	Protein Family	GO - Molecular Function	Biological Funtion	Pfam_acc	Pfam_annot	Pfam_evalue	Pfam_ievalue	ToxProt_acc	ToxProt_top_hit	Organism	ToxProt_%	ToxProt_evalue	ToxProt_bitscore	NCBI_acc	NCB_annot	NCBI_%	NCBI_evalue	NCBI_bitscore
L_asp_TRINITY_DN11677_c5_g4_i1.p1	839	CRISP/Allergen/PR-1	CRISP	CRISP	Allergen and innate immunity	PF00188.28	CAP	1.1e-14	73	W4VS53	CRISP/Allergen/PR-1 [Trittame loki]	Spider	30.719	7.06e-10	58.2	XP_031573511.1	uncharacterized protein LOC116307402 [Actinia tenebrosa]	62.162	5.73e-67	255
L_asp_TRINITY_DN11926_c5_g1_i3.p1	307	CRISP/Allergen/PR-1	CRISP	CRISP	Allergen and innate immunity	PF00188.28	CAP	6.5e-19	1.5e-18	W4VS53	CRISP/Allergen/PR-1 [Trittame loki]	Spider	29.07	2.52e-08	50.8	QNH72477.1	toxin candidate TRINITY_DN11426_c0_g2_i1 [Ceriantheomorphe brasiliensis]	56.333	3.05e-114	342
L_asp_TRINITY_DN11926_c5_g1_i2.p1	275	CRISP/Allergen/PR-1	CRISP	CRISP	Allergen and innate immunity	PF00188.28	CAP	6.4e-19	1.1e-18	W4VS53	CRISP/Allergen/PR-1 [Trittame loki]	Spider	29.878	3.14e-08	50.1	QNH72477.1	toxin candidate TRINITY_DN11426_c0_g2_i1 [Ceriantheomorphe brasiliensis]	56.338	3.48e-109	327
L_asp_TRINITY_DN16609_c0_g1_i1.p1	213	Scoloptoxin	CRISP	Serine-type endopeptidase inhibitor activity	Allergen and innate immunity	PF00188.28	CAP	1.3e-16	1.8e-16	P0DPU2	Scoloptoxin SSD43 [Scolopendra dehaani]	Centipede	28.571	2.04e-07	45.8	QNH72473.1	toxin candidate TRINITY_DN30655_c0_g2_i3 [Pachycerianthus borealis]	42.466	4.18e-21	97.1
L_asp_TRINITY_DN12925_c10_g1_i5.p1	347	Venom allergen	CRISP	Toxin activity	Allergen and innate immunity	PF00188.28	CAP	2.1e-22	4.3e-22	A9YME1	Venom allergen 5 [Microctonus hyperodae]	Parasitoid wasp	32.759	5.15e-16	72.8	XP_027042186.1	ectin-like isoform X1 [Pocillopora damicornis]	37.456	2.23e-45	167
L_asp_TRINITY_DN12925_c10_g1_i3.p1	282	Venom allergen	CRISP	Toxin activity	Allergen and innate immunity	PF00188.28	CAP	2.7e-22	2.7e-22	A9YME1	Venom allergen 5 [Microctonus hyperodae]	Parasitoid wasp	32.759	5.49e-16	71.6	XP_027042186.1	ectin-like isoform X1 [Pocillopora damicornis]	38.745	1.84e-43	159
L_asp_TRINITY_DN9758_c0_g1_i4.p1	196	Venom allergen	CRISP	Toxin activity	Allergen and innate immunity	PF00188.28	CAP	9e-14	1.2e-13	P81656	Venom allergen 5 [Polistes dominula]	Wasp	32.184	1.79e-13	62.8	XP_027039163.1	protein PRY1-like isoform X2 [Pocillopora damicornis]	48.81	1.37e-46	164
L_asp_TRINITY_DN22023_c0_g1_i1.p1	559	Venom allergen	CRISP	Toxin activity	Allergen and innate immunity	PF00188.28	CAP	5.2e-20	1e-19	P35782	Venom allergen 5.02 [Vespa crabro]	Wasp	29.545	5.33e-13	64.3	XP_015747264.1	PREDICTED: cysteine-rich venom protein pseudechetoxin-like isoform X2 [Acropora digitifera]	50	2e-64	226
L_asp_TRINITY_DN9758_c0_g1_i3.p1	191	Venom allergen	CRISP	Toxin activity	Allergen and innate immunity	PF00188.28	CAP	1.7e-14	2.2e-14	P35779	Venom allergen 3 [Solenopsis richteri]	Fire ant	33.083	5.39e-13	61.2	QNH72478.1	toxin candidate TRINITY_DN3491_c0_g1_i1 [Ceriantheomorphe brasiliensis]	51.479	2.48e-48	166
L_asp_TRINITY_DN12925_c10_g1_i6.p1	285	Venom allergen	CRISP	Toxin activity	Allergen and innate immunity	PF00188.28	CAP	8.6e-21	8.6e-21	P35785	Venom allergen 5 [Vespula pensylvanica]	Wasp	29.31	5.44e-12	60.1	XP_027042186.1	ectin-like isoform X1 [Pocillopora damicornis]	36.496	2.99e-36	141
L_asp_TRINITY_DN18504_c0_g1_i1.p1	871	Venom allergen	CRISP	Toxin activity	Allergen and innate immunity	PF00188.28	CAP	3.3e-20	6.9e-20	P10737	Venom allergen 5.02 (Fragment) [Dolichovespula maculata]	Wasp	30.481	6.78e-12	62	XP_020627498.1	uncharacterized protein DDB_G0290685-like [Orbicella faveolata]	44.059	1.44e-48	198
L_asp_TRINITY_DN12925_c10_g1_i9.p1	350	Venom allergen	CRISP	Toxin activity	Allergen and innate immunity	PF00188.28	CAP	6.4e-21	1.3e-20	P35784	Venom allergen 5 [Vespula germanica]	Wasp	33.871	1.08e-11	59.7	XP_027042186.1	ectin-like isoform X1 [Pocillopora damicornis]	35.192	2.59e-38	148
L_asp_TRINITY_DN9758_c0_g1_i2.p2	197	Venom allergen	CRISP	Toxin activity	Allergen and innate immunity	PF00188.28	CAP	2.8e-13	4.3e-13	P35778	Venom allergen 3 [Solenopsis invicta]	Fire ant	31.618	2.18e-11	57.4	XP_027039163.1	protein PRY1-like isoform X2 [Pocillopora damicornis]	49.412	1.31e-44	159
L_asp_TRINITY_DN18471_c0_g1_i1.p1	441	Venom allergen	CRISP	Toxin activity	Allergen and innate immunity	PF00188.28	CAP	7.5e-14	1.6e-13	P10737	Venom allergen 5.02 (Fragment) [Dolichovespula maculata]	Wasp	28.226	2.4e-10	56.6	XP_028412392.1	uncharacterized protein LOC114535209 [Dendronephthya gigantea]	40.909	1e-80	273
L_asp_TRINITY_DN12151_c2_g1_i1.p2	224	Venom allergen	CRISP	Toxin activity	Allergen and innate immunity	PF00188.28	CAP	1.1e-17	1.5e-17	P35781	Venom allergen 5.01 [Vespa crabro]	Wasp	27.059	1.95e-09	52	XP_029185325.1	Golgi-associated plant pathogenesis-related protein 1-like [Acropora millepora]	54.268	1.64e-53	181
L_asp_TRINITY_DN22280_c0_g1_i1.p1	191	Venom allergen	CRISP	Toxin activity	Allergen and innate immunity	PF00188.28	CAP	5.5e-17	6.9e-17	P0DMB9	Venom allergen 5 [Vespa velutina]	Wasp	28.667	2.13e-09	51.2	QNH72478.1	toxin candidate TRINITY_DN3491_c0_g1_i1 [Ceriantheomorphe brasiliensis]	41.622	7.51e-43	152
L_asp_TRINITY_DN12686_c2_g2_i11.p1	280	Venom allergen	CRISP	Toxin activity	Allergen and innate immunity	PF00188.28	CAP	1.2e-14	2.5e-14	P35785	Venom allergen 5 [Vespula pensylvanica]	Wasp	33.333	3.52e-08	48.9	XP_022796232.1	Golgi-associated plant pathogenesis-related protein 1-like [Stylophora pistillata]	57.143	2.83e-70	228
L_asp_TRINITY_DN11129_c4_g5_i2.p1	448	Venom protease	Peptidase S1 family	Serine-type endopeptidase inhibitor activity	Allergen and innate immunity	PF00089.28	Trypsin	1.2e-71	1.7e-71	Q7M4I3	Venom protease [Bombus pensylvanicus]	Bee	36.929	2.22e-39	138	XP_028406564.1	uncharacterized protein LOC114529037 [Dendronephthya gigantea]	33.042	6.37e-61	221
L_asp_TRINITY_DN11999_c1_g1_i11.p2	298	Venom protease	Peptidase S1 family	Serine-type endopeptidase inhibitor activity	Allergen and innate immunity	PF00089.28	Trypsin	2e-44	2.4e-44	Q7M4I3	Venom protease [Bombus pensylvanicus]	Bee	31.048	6.99e-30	110	XP_034394595.1	trypsin I-P1-like isoform X2 [Cyclopterus lumpus]	34.05	9.15e-40	151
L_asp_TRINITY_DN9529_c0_g1_i1.p1	313	Venom protease	Peptidase S1 family	Serine-type endopeptidase inhibitor activity	Allergen and innate immunity	PF00089.28	Trypsin	2.2e-37	2.7e-37	Q7M4I3	Venom protease [Bombus pensylvanicus]	Bee	30.531	5.37e-25	97.4	XP_006630359.2	PREDICTED: tryptase-2-like [Lepisosteus oculatus]	31.522	9.71e-30	124
L_asp_TRINITY_DN3883_c0_g1_i1.p1	382	Venom serine protease	Peptidase S1 family	Peptidase activator activity	Allergen and innate immunity	PF00089.28	Trypsin	4.8e-78	6.8e-78	B5U2W0	Venom serine protease Bi-VSP [Bombus ignitus]	Bee	39.08	1.82e-50	169	XP_028403260.1	serine protease 33-like [Dendronephthya gigantea]	41.304	1.88e-79	258
L_asp_TRINITY_DN16761_c0_g1_i1.p1	373	Venom serine protease	Peptidase S1 family	Peptidase activator activity	Allergen and innate immunity	PF00089.28	Trypsin	5.8e-74	7e-74	B5U2W0	Venom serine protease Bi-VSP [Bombus ignitus]	Bee	33.333	9.97e-38	135	XP_029188545.1	plasma kallikrein-like isoform X2 [Acropora millepora]	40.731	3.43e-80	261
L_asp_TRINITY_DN11999_c1_g1_i13.p1	344	Venom serine protease	Peptidase S1 family	Peptidase activator activity	Allergen and innate immunity	PF00089.28	Trypsin	5.1e-53	1.2e-12	B5U2W0	Venom serine protease Bi-VSP [Bombus ignitus]	Bee	31.364	1.07e-23	96.7	XP_038594494.1	serine protease 27-like [Micropterus salmoides]	32.52	2.28e-38	150
L_asp_TRINITY_DN13738_c0_g1_i1.p1	296	Venom serine protease	Peptidase S1 family	Peptidase activator activity	Allergen and innate immunity	PF00089.28	Trypsin	2.5e-42	3.1e-42	B5U2W0	Venom serine protease Bi-VSP [Bombus ignitus]	Bee	27.076	8.57e-19	81.6	XP_031555440.1	trypsin-2-like [Actinia tenebrosa]	31.01	2e-33	134
L_asp_TRINITY_DN12008_c5_g1_i1.p1	300	Techylectin-like	Techylectin-like family	Carbohydrate binding	Allergen and innate immunity	PF00147.20	Fibrinogen_C	3.5e-06	5.9e-06	P85031	Techylectin-like protein (Fragments) [Phoneutria nigriventer]	Spider	35.294	2.48e-06	43.9	XP_028406133.1	uncharacterized protein LOC114528657 [Dendronephthya gigantea]	48.707	6.56e-78	248
L_asp_TRINITY_DN12348_c0_g5_i1.p1	1586	Venom factor	Venom complement C3 homolog family	Endopeptidase inhibitor activtity	Allergen and innate immunity	PF07678.16	TED_complement	5.7e-104	7.6e-104	J3S836	Venom factor [Crotalus adamanteus]	Snake	26.829	1.22e-68	252	AAH91705.1	mug1 protein, partial [Xenopus tropicalis]	33.402	0	728
L_asp_TRINITY_DN11041_c0_g2_i2.p1	322	Reticulocalbin	CREC family	Calcium ion binding	Auxillary	PF00036.34	EF-hand_1	2.2e-20	0.0002	J3S9D9	Reticulocalbin-2 [Crotalus adamanteus]	Snake	39.273	3.69e-65	204	XP_020617272.1	calumenin-B-like [Orbicella faveolata]	59.884	7.03e-134	394
L_asp_TRINITY_DN2383_c0_g1_i1.p1	346	Reticulocalbin	CREC family	Calcium ion binding	Auxillary	PF13499.8	EF-hand_7	5.7e-26	0.00097	J3S9D9	Reticulocalbin-2 [Crotalus adamanteus]	Snake	35.986	3.07e-56	182	XP_020915628.1	calumenin-A [Exaiptasia diaphana]	46.199	9.91e-93	289
L_asp_TRINITY_DN15102_c0_g1_i1.p1	297	Reticulocalbin	CREC family	Calcium ion binding	Auxillary	PF00036.34	EF-hand_1	1.4e-19	160	J3S9D9	Reticulocalbin-2 [Crotalus adamanteus]	Snake	36.462	6.69e-50	164	XP_031575454.1	calumenin-A-like [Actinia tenebrosa]	57.338	2.19e-115	344
L_asp_TRINITY_DN11787_c4_g4_i1.p1	306	Reticulocalbin	CREC family	Calcium ion binding	Auxillary	PF00036.34	EF-hand_1	9.8e-24	0.029	J3S9D9	Reticulocalbin-2 [Crotalus adamanteus]	Snake	35.036	2e-46	155	XP_020915639.1	calumenin-B [Exaiptasia diaphana]	57.807	3.75e-118	352
L_asp_TRINITY_DN11249_c3_g1_i1.p1	401	Reticulocalbin	CREC family	Calcium ion binding	Auxillary	PF00036.34	EF-hand_1	5.2e-24	57	J3S9D9	Reticulocalbin-2 [Crotalus adamanteus]	Snake	29.537	1.37e-23	96.3	XP_031557594.1	reticulocalbin-2-like [Actinia tenebrosa]	35.51	2.1e-38	150
L_asp_TRINITY_DN9764_c0_g1_i1.p1	127	Cystatin	Cystatin family	Cysteine-type endopeptidase inhibitor activity	Auxillary	PF00031.23	Cystatin	2.9e-10	3.7e-10	J3SE80	Cystatin-2 [Crotalus adamanteus]	Snake	31.532	2.11e-09	48.5	QNH72483.1	toxin candidate TRINITY_DN88658_c0_g1_i1 [Pachycerianthus maua]	34.815	2.09e-13	72.8
L_asp_TRINITY_DN12615_c3_g1_i1.p1	351	Glutaminyl-peptide cyclotransferase	Glutaminyl-peptide cyclotransferase family	Glutaminyl-peptide cyclotransferase activity	Auxillary	PF04389.19	Peptidase_M28	4.6e-42	6.1e-42	Q90YA8	Glutaminyl-peptide cyclotransferase [Gloydius blomhoffii]	Snake	45	7.86e-91	273	XP_022800407.1	glutaminyl-peptide cyclotransferase-like [Stylophora pistillata]	51.976	1.09e-112	342
L_asp_TRINITY_DN10851_c0_g1_i3.p1	642	Astacin-like metalloprotease toxin	Peptidase M12A	Metalloendopeptidase activity	Auxillary	PF01400.26	Astacin	9e-59	1.7e-58	A0FKN6	Astacin-like metalloprotease toxin 1 [Loxosceles intermedia]	Spider	36.207	3.02e-38	139	XP_015774465.1	PREDICTED: zinc metalloproteinase nas-13-like [Acropora digitifera]	47.19	1e-176	525
L_asp_TRINITY_DN11367_c2_g4_i1.p1	273	Astacin-like metalloprotease toxin	Peptidase M12A	Metalloendopeptidase activity	Auxillary	PF01400.26	Astacin	2.9e-65	3.9e-65	P0DM62	Astacin-like metalloprotease toxin 5 (Fragment) [Loxosceles gaucho]	Spider	42.484	3.06e-36	124	QNH72409.1	toxin candidate TRINITY_DN16695_c0_g1_i1 [Isarachnanthus nocturnus]	86.96	0	511
L_asp_TRINITY_DN10851_c0_g4_i1.p1	641	Astacin-like metalloprotease toxin	Peptidase M12A	Metalloendopeptidase activity	Auxillary	PF01400.26	Astacin	9.1e-59	1.5e-58	A0FKN6	Astacin-like metalloprotease toxin 1 [Loxosceles intermedia]	Spider	37.321	3.11e-34	127	XP_015774465.1	PREDICTED: zinc metalloproteinase nas-13-like [Acropora digitifera]	46.508	0	538
L_asp_TRINITY_DN11421_c0_g2_i2.p1	677	Astacin-like metalloprotease toxin	Peptidase M12A	Metalloendopeptidase activity	Auxillary	PF01400.26	Astacin	5.2e-64	8.3e-64	A0FKN6	Astacin-like metalloprotease toxin 1 [Loxosceles intermedia]	Spider	37.313	1.8e-33	125	KXJ21193.1	Zinc metalloproteinase nas-15 [Exaiptasia diaphana]	45.081	0	565
L_asp_TRINITY_DN8660_c0_g1_i1.p1	394	Astacin-like metalloprotease toxin	Peptidase M12A	Metalloendopeptidase activity	Auxillary	PF01400.26	Astacin	3.5e-56	4.8e-56	A0FKN6	Astacin-like metalloprotease toxin 1 [Loxosceles intermedia]	Spider	36.842	3.88e-30	113	XP_020910221.1	zinc metalloproteinase nas-6 [Exaiptasia diaphana]	40.73	1.6e-81	265
L_asp_TRINITY_DN1074_c0_g1_i1.p1	326	Astacin-like metalloprotease toxin	Peptidase M12A	Metalloendopeptidase activity	Auxillary	PF01400.26	Astacin	1.1e-51	1.6e-51	C9D7R3	Astacin-like metalloprotease toxin 3 [Loxosceles intermedia]	Spider	37.079	3.21e-29	108	QNH72428.1	toxin candidate TRINITY_DN38778_c2_g3_i1 [Pachycerianthus maua]	58.958	1.55e-126	377
L_asp_TRINITY_DN8660_c0_g1_i2.p1	319	Astacin-like metalloprotease toxin	Peptidase M12A	Metalloendopeptidase activity	Auxillary	PF01400.26	Astacin	1.2e-39	1.7e-39	A0FKN6	Astacin-like metalloprotease toxin 1 [Loxosceles intermedia]	Spider	43.089	5.07e-26	100	XP_029212275.1	zinc metalloproteinase nas-36-like isoform X4 [Acropora millepora]	37.631	1.53e-51	184
L_asp_TRINITY_DN13234_c1_g5_i1.p2	453	Astacin-like metalloprotease toxin	Peptidase M12A	Metalloendopeptidase activity	Auxillary	PF01400.26	Astacin	3.4e-36	5.6e-36	A0FKN6	Astacin-like metalloprotease toxin 1 [Loxosceles intermedia]	Spider	32.323	1.7e-19	84.3	QNH72415.1	toxin candidate TRINITY_DN22063_c2_g1_i1 [Isarachnanthus nocturnus]	30.752	1.33e-56	205
L_asp_TRINITY_DN13044_c4_g7_i1.p1	284	Nematocyst expressed protein	Peptidase M12A	Metalloendopeptidase activity	Auxillary	PF01400.26	Astacin	3.3e-60	4.2e-60	K7Z9Q9	Nematocyst expressed protein 6 [Nematostella vectensis]	Sea anemone	43.75	2.58e-60	189	QNH72404.1	toxin candidate TRINITY_DN21784_c8_g1_i1 [Ceriantheomorphe brasiliensis]	73.852	5.61e-157	451
L_asp_TRINITY_DN12504_c4_g2_i1.p1	289	Nematocyst expressed protein	Peptidase M12A	Metalloendopeptidase activity	Auxillary	PF01400.26	Astacin	3e-56	3.7e-56	K7Z9Q9	Nematocyst expressed protein 6 [Nematostella vectensis]	Sea anemone	42.081	2.79e-56	179	QNH72385.1	toxin candidate TRINITY_DN24592_c0_g1_i1 [Pachycerianthus borealis]	61.379	2.1e-122	363
L_asp_TRINITY_DN13044_c3_g1_i4.p1	333	Nematocyst expressed protein	Peptidase M12A	Metalloendopeptidase activity	Auxillary	PF01400.26	Astacin	1.4e-60	2e-60	K7Z9Q9	Nematocyst expressed protein 6 [Nematostella vectensis]	Sea anemone	38.272	3.26e-51	168	QNH72387.1	toxin candidate TRINITY_DN27008_c0_g1_i1 [Pachycerianthus borealis]	66.567	3.44e-170	486
L_asp_TRINITY_DN11408_c2_g2_i1.p1	290	Nematocyst expressed protein	Peptidase M12A	Metalloendopeptidase activity	Auxillary	PF01400.26	Astacin	1.7e-65	2.1e-65	K7Z9Q9	Nematocyst expressed protein 6 [Nematostella vectensis]	Sea anemone	37.452	5.05e-50	163	XP_020901630.1	zinc metalloproteinase nas-4 [Exaiptasia diaphana]	52.708	2.89e-96	295
L_asp_TRINITY_DN16773_c0_g1_i1.p1	295	Nematocyst expressed protein	Peptidase M12A	Metalloendopeptidase activity	Auxillary	PF01400.26	Astacin	5e-71	7e-71	K7Z9Q9	Nematocyst expressed protein 6 [Nematostella vectensis]	Sea anemone	37.209	1.82e-49	162	XP_022807103.1	blastula protease 10-like [Stylophora pistillata]	57.045	1.22e-101	309
L_asp_TRINITY_DN11643_c0_g1_i10.p1	312	Nematocyst expressed protein	Peptidase M12A	Metalloendopeptidase activity	Auxillary	PF01400.26	Astacin	2.5e-72	3.2e-72	K7Z9Q9	Nematocyst expressed protein 6 [Nematostella vectensis]	Sea anemone	37.786	2.7e-48	159	XP_020618994.1	zinc metalloproteinase nas-15-like [Orbicella faveolata]	53.642	6.13e-109	328
L_asp_TRINITY_DN11643_c0_g1_i7.p1	382	Nematocyst expressed protein	Peptidase M12A	Metalloendopeptidase activity	Auxillary	PF01400.26	Astacin	4.2e-72	5.6e-72	K7Z9Q9	Nematocyst expressed protein 6 [Nematostella vectensis]	Sea anemone	37.643	2.43e-47	159	XP_031553981.1	low choriolytic enzyme-like [Actinia tenebrosa]	47.453	9.65e-114	345
L_asp_TRINITY_DN12740_c1_g2_i2.p1	366	Nematocyst expressed protein	Peptidase M12A	Metalloendopeptidase activity	Auxillary	PF01400.26	Astacin	8.5e-70	1.4e-69	K7Z9Q9	Nematocyst expressed protein 6 [Nematostella vectensis]	Sea anemone	38.589	2.81e-47	159	XP_032237381.1	astacin-like [Nematostella vectensis]	47.397	2.01e-98	305
L_asp_TRINITY_DN11643_c0_g1_i5.p1	371	Nematocyst expressed protein	Peptidase M12A	Metalloendopeptidase activity	Auxillary	PF01400.26	Astacin	8.2e-72	1.2e-71	K7Z9Q9	Nematocyst expressed protein 6 [Nematostella vectensis]	Sea anemone	37.548	3.85e-47	158	XP_020618994.1	zinc metalloproteinase nas-15-like [Orbicella faveolata]	53.618	3.12e-110	334
L_asp_TRINITY_DN11643_c0_g1_i9.p1	563	Nematocyst expressed protein	Peptidase M12A	Metalloendopeptidase activity	Auxillary	PF01400.26	Astacin	1.8e-71	3.1e-71	K7Z9Q9	Nematocyst expressed protein 6 [Nematostella vectensis]	Sea anemone	37.692	6.88e-46	159	XP_028515202.1	zinc metalloproteinase nas-15 [Exaiptasia diaphana]	61.134	1.71e-98	311
L_asp_TRINITY_DN11839_c7_g1_i5.p1	353	Nematocyst expressed protein	Peptidase M12A	Metalloendopeptidase activity	Auxillary	PF01400.26	Astacin	8e-66	1.1e-65	K7Z9Q9	Nematocyst expressed protein 6 [Nematostella vectensis]	Sea anemone	38.235	3.1e-43	147	XP_020904350.1	zinc metalloproteinase nas-4 [Exaiptasia diaphana]	39.612	5.92e-72	238
L_asp_TRINITY_DN12275_c0_g5_i1.p1	441	Nematocyst expressed protein	Peptidase M12A	Metalloendopeptidase activity	Auxillary	PF01400.26	Astacin	5e-68	9.9e-68	K7Z9Q9	Nematocyst expressed protein 6 [Nematostella vectensis]	Sea anemone	40.291	1.28e-38	137	QNH72411.1	toxin candidate TRINITY_DN17792_c1_g3_i1 [Isarachnanthus nocturnus]	56.696	1.1e-159	468
L_asp_TRINITY_DN15175_c0_g1_i1.p1	334	Nematocyst expressed protein	Peptidase M12A	Metalloendopeptidase activity	Auxillary	PF01400.26	Astacin	2.1e-62	3.1e-62	K7Z9Q9	Nematocyst expressed protein 6 [Nematostella vectensis]	Sea anemone	34.914	1.08e-35	127	QNH72412.1	toxin candidate TRINITY_DN1936_c0_g1_i1 [Isarachnanthus nocturnus]	85.03	0	595
L_asp_TRINITY_DN12278_c7_g1_i1.p1	725	Neprilysin	Peptidase M13 family	Metalloendopeptidase activity	Auxillary	PF05649.15	Peptidase_M13_N	4.3e-101	6.5e-101	W4VS99	Neprilysin-1 [Trittame loki]	Spider	29.817	3.49e-107	339	EDO45209.1	predicted protein [Nematostella vectensis]	50.073	0	683
L_asp_TRINITY_DN13584_c5_g1_i1.p1	110	Venom protein 302	Venom protein 302	Insulin-like growth factor binding	Auxillary	PF00219.20	IGFBP	4.7e-10	7.3e-10	P0CJ14	Venom protein 302 [Lychas mucronatus]	Scorpion	44.643	4.69e-10	48.9	QNH72564.1	toxin candidate TRINITY_DN16009_c0_g1_i1 [Isarachnanthus nocturnus]	81.081	2.48e-60	190
L_asp_TRINITY_DN12007_c0_g1_i3.p1	278	Ryncolin	Ficolin lectin family	Toxin activity	Hemostatic and hemorrhagic	PF00147.20	Fibrinogen_C	2.1e-78	2.5e-78	D8VNS8	Ryncolin-2 [Cerberus rynchops]	Snake	43.694	2.92e-61	194	XP_020915299.1	techylectin-5B [Exaiptasia diaphana]	50.538	2.52e-98	299
L_asp_TRINITY_DN11877_c5_g3_i1.p1	265	Ryncolin	Ficolin lectin family	Toxin activity	Hemostatic and hemorrhagic	PF00147.20	Fibrinogen_C	8.1e-81	9.6e-81	D8VNT0	Ryncolin-4 [Cerberus rynchops]	Snake	49.048	6.35e-70	215	XP_027035952.1	ryncolin-1-like [Pocillopora damicornis]	64.957	1.74e-104	315
L_asp_TRINITY_DN12007_c0_g1_i5.p1	279	Ryncolin	Ficolin lectin family	Toxin activity	Hemostatic and hemorrhagic	PF00147.20	Fibrinogen_C	8e-78	9.5e-78	D8VNS8	Ryncolin-2 [Cerberus rynchops]	Snake	43.946	3.32e-61	194	XP_020897244.1	ryncolin-1 isoform X1 [Exaiptasia diaphana]	52.098	2.44e-100	304
L_asp_TRINITY_DN8755_c0_g1_i1.p1	267	Veficolin-1	Ficolin lectin family	Toxin activity	Hemostatic and hemorrhagic	PF01391.20	Collagen	1.9e-12	0.0047	E2IYB3	Veficolin-1 (Fragment) [Varanus komodoensis]	Komodo dragon	32.075	2.8e-10	55.1	XP_020600780.1	collagen triple helix repeat-containing protein 1-like [Orbicella faveolata]	40.221	5.72e-54	185
L_asp_TRINITY_DN13009_c3_g2_i1.p2	259	Veficolin-1	Ficolin lectin family	Toxin activity	Hemostatic and hemorrhagic	PF01391.20	Collagen	5.7e-22	1e-08	E2IYB3	Veficolin-1 (Fragment) [Varanus komodoensis]	Komodo dragon	46.479	2.05e-07	46.6	XP_020893963.1	collagen alpha chain isoform X1 [Exaiptasia diaphana]	37.121	2.72e-29	122
L_asp_TRINITY_DN12244_c0_g2_i1.p1	577	Veficolin-1	Ficolin lectin family	Toxin activity	Hemostatic and hemorrhagic	PF01391.20	Collagen	1.6e-39	4.4e-11	E2IYB3	Veficolin-1 (Fragment) [Varanus komodoensis]	Komodo dragon	60.417	3.7e-07	47.4	XP_020901958.1	collagen alpha-1(XI) chain [Exaiptasia diaphana]	40.451	6.77e-105	336
L_asp_TRINITY_DN7793_c0_g1_i1.p1	201	Coagulation factor V	Multicopper oxidase family	Peptidase activator activity	Hemostatic and hemorrhagic	PF00754.27	F5_F8_type_C	2.5e-30	3e-30	Q593B6	Coagulation factor V [Pseudonaja textilis]	Snake	33.333	3.18e-21	87	XP_020897859.1	coagulation factor VIII [Exaiptasia diaphana]	43.678	2.68e-41	156
L_asp_TRINITY_DN12757_c3_g1_i2.p1	335	Coagulation factor V	Multicopper oxidase family	Peptidase activator activity	Hemostatic and hemorrhagic	PF00754.27	F5_F8_type_C	1.4e-21	2.3e-21	Q593B6	Coagulation factor V [Pseudonaja textilis]	Snake	33.133	2.08e-20	88.6	XP_029199882.1	discoidin, CUB and LCCL domain-containing protein 2-like, partial [Acropora millepora]	33.065	2.11e-25	115
L_asp_TRINITY_DN10996_c0_g1_i4.p1	209	Coagulation factor V	Multicopper oxidase family	Peptidase activator activity	Hemostatic and hemorrhagic	PF00754.27	F5_F8_type_C	6.9e-22	1e-21	Q593B6	Coagulation factor V [Pseudonaja textilis]	Snake	30.682	4.14e-17	75.5	XP_001630952.1	lactadherin [Nematostella vectensis]	37.349	7.18e-21	98.6
L_asp_TRINITY_DN10996_c0_g1_i8.p1	209	Coagulation factor V	Multicopper oxidase family	Peptidase activator activity	Hemostatic and hemorrhagic	PF00754.27	F5_F8_type_C	5.8e-23	8.3e-23	Q593B6	Coagulation factor V [Pseudonaja textilis]	Snake	30.114	1.45e-16	73.9	XP_019645317.1	PREDICTED: neuropilin-1-like [Branchiostoma belcheri]	38.926	9.17e-22	100
L_asp_TRINITY_DN5758_c0_g1_i1.p1	579	Scoloptoxin	N/A	Glutathione hydrolase activity	Hemostatic and hemorrhagic	PF01019.23	G_glu_transpept	1.5e-161	1.8e-161	P0DPU3	Scoloptoxin SSD14 [Scolopendra dehaani]	Centipede	37.138	2.4e-118	359	XP_031570431.1	glutathione hydrolase 1 proenzyme-like [Actinia tenebrosa]	48.713	2.24e-171	508
L_asp_TRINITY_DN9260_c0_g1_i1.p1	308	Alpha- and beta-fibrinogenase	Peptidase S1 family	Serine-type endopeptidase inhibitor activity	Hemostatic and hemorrhagic	PF00089.28	Trypsin	2e-36	4.8e-36	A8QL56	Alpha- and beta-fibrinogenase OhS1 [Ophiophagus hannah]	Snake	28.163	1.65e-17	77	XP_020900252.1	trypsin-2 [Exaiptasia diaphana]	34.441	7.54e-31	128
L_asp_TRINITY_DN12170_c6_g2_i1.p1	790	Blarina Toxin	Peptidase S1 family	Serine-type endopeptidase inhibitor activity	Hemostatic and hemorrhagic	PF00089.28	Trypsin	2.4e-62	4.2e-62	Q76B45	Blarina toxin [Blarina brevicauda]	Shrew	30.037	4.99e-29	113	XP_022784073.1	chymotrypsinogen B-like [Stylophora pistillata]	51.822	5.63e-83	277
L_asp_TRINITY_DN10177_c0_g1_i1.p1	392	Blarina Toxin	Peptidase S1 family	Serine-type endopeptidase inhibitor activity	Hemostatic and hemorrhagic	PF00089.28	Trypsin	4e-58	5.1e-58	Q76B45	Blarina toxin [Blarina brevicauda]	Shrew	30.742	3.46e-27	105	XP_020900988.1	elastase-1 [Exaiptasia diaphana]	36	4.19e-68	231
L_asp_TRINITY_DN12959_c1_g4_i2.p1	619	Coagualtion factor X	Peptidase S1 family	Serine-type endopeptidase activity	Hemostatic and hemorrhagic	PF00089.28	Trypsin	7.6e-64	1.2e-63	Q4QXT9	Coagulation factor X [Tropidechis carinatus]	Snake	33.75	4.22e-42	155	BAH22729.1	mannose-binding lectin associated serine protease precursor [Nematostella vectensis]	41.692	0	550
L_asp_TRINITY_DN12093_c0_g1_i2.p1	634	Coagualtion factor X	Peptidase S1 family	Serine-type endopeptidase activity	Hemostatic and hemorrhagic	PF00089.28	Trypsin	3.7e-71	8e-71	Q4QXT9	Coagulation factor X [Tropidechis carinatus]	Snake	34.043	6.28e-39	146	XP_032235412.1	uncharacterized protein LOC5510369 [Nematostella vectensis]	38.69	6e-127	400
L_asp_TRINITY_DN13222_c2_g2_i1.p1	441	Coagualtion factor X	Peptidase S1 family	Serine-type endopeptidase activity	Hemostatic and hemorrhagic	PF00089.28	Trypsin	1.3e-62	1.9e-62	Q4QXT9	Coagulation factor X [Tropidechis carinatus]	Snake	31.556	6.76e-27	108	XP_020624627.1	transmembrane protease serine 9-like isoform X1 [Orbicella faveolata]	37.629	8.11e-76	261
L_asp_TRINITY_DN18570_c0_g1_i1.p1	404	Snake venom serine proteinase	Peptidase S1 family	Serine-type endopeptidase inhibitor activity	Hemostatic and hemorrhagic	PF00089.28	Trypsin	5e-32	6.5e-32	J3RYA3	Snake venom serine proteinase 9 [Crotalus adamanteus]	Snake	29.282	2.89e-14	68.6	XP_018535824.1	PREDICTED: transmembrane protease serine 9-like [Lates calcarifer]	28.814	2.1e-23	114
L_asp_TRINITY_DN12045_c0_g1_i4.p2	717	Venom peptide isomerase heavy chain	Peptidase S1 family	Serine-type endopeptidase activity	Hemostatic and hemorrhagic	PF00089.28	Trypsin	1.8e-143	2.1e-68	Q9TXD8	Venom peptide isomerase heavy chain [Agelenopsis aperta]	Spider	37.5	2.42e-42	150	XP_028517200.1	transmembrane protease serine 9 isoform X1 [Exaiptasia diaphana]	46.11	6.73e-116	391
L_asp_TRINITY_DN12507_c5_g4_i1.p1	408	Venom peptide isomerase heavy chain	Peptidase S1 family	Serine-type endopeptidase activity	Hemostatic and hemorrhagic	PF00089.28	Trypsin	4.5e-58	6.1e-58	Q9TXD8	Venom peptide isomerase heavy chain [Agelenopsis aperta]	Spider	30.418	2.71e-26	102	XP_022792148.1	chymotrypsinogen B-like [Stylophora pistillata]	37.218	3.5e-52	187
L_asp_TRINITY_DN12498_c5_g3_i2.p1	1334	Venom prothrombin activator (F5/F8 type C)	Peptidase S1 family	Peptidase activator activity	Hemostatic and hemorrhagic	PF00754.27	F5_F8_type_C	7.4e-96	1e-21	Q58L91	Venom prothrombin activator oscutarin-C non-catalytic subunit [Oxyuranus scutellatus]	Snake	32.915	1.01e-39	157	XP_022790685.1	uncharacterized protein LOC111330143 [Stylophora pistillata]	47.684	1.24e-180	560
L_asp_TRINITY_DN13219_c2_g2_i3.p1	457	Venom prothrombin activator (F5/F8 type C)	Peptidase S1 family	Peptidase activator activity	Hemostatic and hemorrhagic	PF00754.27	F5_F8_type_C	1.2e-55	6.2e-20	Q7SZN0	Venom prothrombin activator pseutarin-C non-catalytic subunit [Pseudonaja textilis]	Snake	32.759	4.22e-36	138	XP_028414250.1	venom prothrombin activator pseutarin-C non-catalytic subunit-like [Dendronephthya gigantea]	33.092	2.32e-54	201
L_asp_TRINITY_DN12452_c2_g1_i1.p1	240	Venom prothrombin activator (F5/F8 type C)	Peptidase S1 family	Peptidase activator activity	Hemostatic and hemorrhagic	PF00754.27	F5_F8_type_C	2.4e-27	3.7e-27	Q58L91	Venom prothrombin activator oscutarin-C non-catalytic subunit [Oxyuranus scutellatus]	Snake	33.742	4.66e-21	88.2	XP_020607131.1	neuropilin-2-like [Orbicella faveolata]	51.724	8.09e-44	155
L_asp_TRINITY_DN11801_c0_g1_i1.p1	1023	Venom prothrombin activator (F5/F8 type C)	Peptidase S1 family	Peptidase activator activity	Hemostatic and hemorrhagic	PF00754.27	F5_F8_type_C	8.1e-29	1.4e-28	Q58L91	Venom prothrombin activator oscutarin-C non-catalytic subunit [Oxyuranus scutellatus]	Snake	35.366	5.18e-21	95.5	XP_028405615.1	sushi, von Willebrand factor type A, EGF and pentraxin domain-containing protein 1-like isoform X1 [Dendronephthya gigantea]	35.432	0	618
L_asp_TRINITY_DN13200_c2_g1_i1.p1	330	Venom prothrombin activator (F5/F8 type C)	Peptidase S1 family	Peptidase activator activity	Hemostatic and hemorrhagic	PF00754.27	F5_F8_type_C	3.7e-27	6.9e-27	Q7SZN0	Venom prothrombin activator pseutarin-C non-catalytic subunit [Pseudonaja textilis]	Snake	31.288	7.9e-21	89.7	XP_028401417.1	uncharacterized protein LOC114524515 [Dendronephthya gigantea]	39.49	2.33e-27	120
L_asp_TRINITY_DN20715_c0_g1_i1.p1	325	Venom prothrombin activator (F5/F8 type C)	Peptidase S1 family	Peptidase activator activity	Hemostatic and hemorrhagic	PF00754.27	F5_F8_type_C	7.7e-25	1.3e-24	Q58L90	Venom prothrombin activator omicarin-C non-catalytic subunit [Oxyuranus microlepidotus]	Snake	34.177	3.44e-19	84.7	XP_015755092.1	PREDICTED: sushi, von Willebrand factor type A, EGF and pentraxin domain-containing protein 1-like isoform X5 [Acropora digitifera]	33.061	4.98e-30	132
L_asp_TRINITY_DN12836_c1_g2_i1.p1	618	Venom prothrombin activator (F5/F8 type C)	Peptidase S1 family	Peptidase activator activity	Hemostatic and hemorrhagic	PF00754.27	F5_F8_type_C	8.4e-21	1.1e-20	Q58L91	Venom prothrombin activator oscutarin-C non-catalytic subunit [Oxyuranus scutellatus]	Snake	37.086	6.77e-19	87.4	XP_022791885.1	uncharacterized protein LOC111331109 [Stylophora pistillata]	25.727	7.85e-45	180
L_asp_TRINITY_DN10470_c0_g1_i1.p1	609	Venom prothrombin activator (F5/F8 type C)	Peptidase S1 family	Peptidase activator activity	Hemostatic and hemorrhagic	PF00754.27	F5_F8_type_C	1e-21	1e-21	Q58L91	Venom prothrombin activator oscutarin-C non-catalytic subunit [Oxyuranus scutellatus]	Snake	29.73	8.25e-12	64.7	XP_031570928.1	uncharacterized protein LOC116305210 [Actinia tenebrosa]	41.051	2.08e-134	426
L_asp_TRINITY_DN9526_c0_g1_i2.p1	619	Venom prothrombin activator (F5/F8 type C)	Peptidase S1 family	Peptidase activator activity	Hemostatic and hemorrhagic	PF00754.27	F5_F8_type_C	2.2e-11	160	Q58L90	Venom prothrombin activator omicarin-C non-catalytic subunit [Oxyuranus microlepidotus]	Snake	30.392	6.17e-09	55.1	XP_028513545.1	thrombospondin type-1 domain-containing protein 7A isoform X1 [Exaiptasia diaphana]	34.118	2.5e-57	219
L_asp_TRINITY_DN11175_c0_g1_i1.p1	179	Venom prothrombin activator (F5/F8 type C)	Peptidase S1 family	Peptidase activator activity	Hemostatic and hemorrhagic	PF00754.27	F5_F8_type_C	1.5e-15	2e-15	Q58L90	Venom prothrombin activator omicarin-C non-catalytic subunit [Oxyuranus microlepidotus]	Snake	24.54	6.03e-07	45.1	XP_015775561.1	PREDICTED: coadhesin-like [Acropora digitifera]	31.429	4.63e-14	77.4
L_asp_TRINITY_DN12697_c1_g5_i1.p1	658	Venom prothrombin activator (Trypsin)	Peptidase S1 family	Peptidase activator activity	Hemostatic and hemorrhagic	PF00089.28	Trypsin	7.6e-75	7.6e-75	Q58L93	Venom prothrombin activator porpharin-D [Pseudechis porphyriacus]	Snake	36.765	9.3e-49	173	XP_020612694.1	coagulation factor X-like isoform X1 [Orbicella faveolata]	40.635	4.7e-146	449
L_asp_TRINITY_DN12697_c1_g5_i2.p1	718	Venom prothrombin activator (Trypsin)	Peptidase S1 family	Peptidase activator activity	Hemostatic and hemorrhagic	PF00089.28	Trypsin	9.1e-75	9.1e-75	Q58L93	Venom prothrombin activator porpharin-D [Pseudechis porphyriacus]	Snake	36.765	1.5e-48	174	XP_020612694.1	coagulation factor X-like isoform X1 [Orbicella faveolata]	38.15	3.2e-143	444
L_asp_TRINITY_DN1133_c0_g1_i1.p1	463	Venom prothrombin activator (Trypsin)	Peptidase S1 family	Peptidase activator activity	Hemostatic and hemorrhagic	PF00089.28	Trypsin	4.5e-69	4.5e-69	A6MFK7	Venom prothrombin activator vestarin-D1 [Demansia vestigiata]	Snake	38.272	2.05e-41	150	XP_028408920.1	transmembrane protease serine 9-like [Dendronephthya gigantea]	45.455	1.77e-68	231
L_asp_TRINITY_DN1369_c0_g1_i1.p1	298	Venom prothrombin activator (Trypsin)	Peptidase S1 family	Peptidase activator activity	Hemostatic and hemorrhagic	PF00089.28	Trypsin	2.6e-62	3e-62	Q58L94	Venom prothrombin activator notecarin-D2 [Notechis scutatus scutatus]	Snake	33.858	1.45e-36	132	XP_020609622.1	transmembrane protease serine 9-like isoform X3 [Orbicella faveolata]	46.048	1.75e-90	281
L_asp_TRINITY_DN11293_c4_g2_i5.p1	318	Venom prothrombin activator (Trypsin)	Peptidase S1 family	Peptidase activator activity	Hemostatic and hemorrhagic	PF00089.28	Trypsin	3.1e-14	4.8e-14	Q58L94	Venom prothrombin activator notecarin-D2 [Notechis scutatus scutatus]	Snake	23.944	7.94e-07	46.2	XP_015762058.1	PREDICTED: serine protease 23-like [Acropora digitifera]	44.589	2.84e-59	203
L_asp_TRINITY_DN12097_c2_g2_i2.p1	697	Snaclec	Snaclec family	Toxin activity	Hemostatic and hemorrhagic	PF00059.23	Lectin_C	2.5e-22	8.1e-22	Q8AYA3	Snaclec agglucetin subunit beta-2 [Deinagkistrodon acutus]	Snake	32.836	7.92e-15	68.6	QNH72445.1	toxin candidate TRINITY_DN33105_c0_g1_i10.p1 [Pachycerianthus borealis]	64.355	0	663
L_asp_TRINITY_DN13148_c0_g1_i1.p1	1051	Snaclec	Snaclec family	Toxin activity	Hemostatic and hemorrhagic	PF00059.23	Lectin_C	2.1e-13	2.1e-13	Q9DEA1	Snaclec agkicetin-C subunit beta [Deinagkistrodon acutus]	Snake	28.75	1.03e-09	54.3	QNH72442.1	toxin candidate TRINITY_DN31332_c0_g1_i1.p1 [Pachycerianthus borealis]	59.043	0	1279
L_asp_TRINITY_DN10968_c0_g1_i1.p1	387	Lactotransferrin	Transferrin family	Toxin activity, metal ion binding	Hemostatic and hemorrhagic	PF00405.19	Transferrin	1.7e-92	2e-92	K9IMD0	Lactotransferrin [Desmodus rotundus]	Vampire bat	39.607	2.37e-73	238	XP_028334748.1	lactotransferrin isoform X4 [Physeter catodon]	41.16	4.47e-75	253
L_asp_TRINITY_DN13246_c0_g1_i1.p1	455	C-type lectin	True venom lectin family	Carbohydrate binding	Hemostatic and hemorrhagic	PF00059.23	Lectin_C	1.8e-37	210	D2YVJ8	C-type lectin mannose-binding isoform [Tropidechis carinatus]	Snake	34.286	1.61e-14	67.4	XP_032233157.1	C-type mannose receptor 2-like [Nematostella vectensis]	36.522	1.93e-87	285
L_asp_TRINITY_DN13564_c3_g1_i1.p1	160	Galactose-specific lectin	True venom lectin family	Carbohydrate binding	Hemostatic and hemorrhagic	PF00059.23	Lectin_C	2.6e-20	3.9e-20	Q66S03	Galactose-specific lectin nattectin [Thalassophryne nattereri]	Fish	27.517	2.84e-15	65.5	QNH72460.1	toxin candidate TRINITY_DN17816_c0_g1_i1.p1 [Isarachnanthus nocturnus]	88.75	1.48e-99	293
L_asp_TRINITY_DN16740_c0_g1_i1.p1	765	Zinc metalloproteinase-disintegrin	Venom metalloproteinase (M12B) family	Metalloendopeptidase activity	Hemostatic and hemorrhagic	PF01421.21	Reprolysin	3.4e-37	8e-37	Q8UVG0	Zinc metalloproteinase-disintegrin-like berythractivase [Bothrops erythromelas]	Snake	31.609	3.88e-80	265	XP_039210240.1	disintegrin and metalloproteinase domain-containing protein 9-like [Crotalus tigris]	33.23	1.14e-97	331
L_asp_TRINITY_DN5835_c0_g1_i1.p1	1204	Zinc metalloproteinase-disintegrin	Venom metalloproteinase (M12B) family	Metalloendopeptidase activity	Hemostatic and hemorrhagic	PF01421.21	Reprolysin	6.2e-39	2.2e-38	C9E1R8	Zinc metalloproteinase-disintegrin-like VMP-III [Crotalus viridis viridis]	Snake	32.426	3.85e-58	208	KXJ09264.1	Disintegrin and metalloproteinase domain-containing protein 26A [Exaiptasia diaphana]	41.042	0	634
L_asp_TRINITY_DN11628_c3_g1_i1.p1	762	Zinc metalloproteinase-disintegrin	Venom metalloproteinase (M12B) family	Metalloendopeptidase activity	Hemostatic and hemorrhagic	PF13574.8	Reprolysin_2	1.5e-30	2.8e-30	C9E1R8	Zinc metalloproteinase-disintegrin-like VMP-III [Crotalus viridis viridis]	Snake	26.568	5.14e-33	131	AAC53303.1	kuzbanian [Mus musculus]	46.759	0	603
L_asp_TRINITY_DN12608_c3_g2_i1.p1	520	Zinc metalloproteinase-disintegrin	Venom metalloproteinase (M12B) family	Metalloendopeptidase activity	Hemostatic and hemorrhagic	PF01562.21	Pep_M12B_propep	9.1e-39	9.1e-39	Q7SZD9	Zinc metalloproteinase/disintegrin ussurin [Gloydius ussuriensis]	Snake	26.147	4.95e-31	122	XP_020903155.1	A disintegrin and metalloproteinase with thrombospondin motifs 7 isoform X2 [Exaiptasia diaphana]	47.441	3.48e-154	480
L_asp_TRINITY_DN13459_c7_g4_i2.p1	707	Zinc metalloproteinase-disintegrin	Venom metalloproteinase (M12B) family	Metalloendopeptidase activity	Hemostatic and hemorrhagic	PF13688.8	Reprolysin_5	2.9e-33	7.4e-33	Q8UVG0	Zinc metalloproteinase-disintegrin-like berythractivase [Bothrops erythromelas]	Snake	24.645	2.92e-26	110	EDO30803.1	predicted protein [Nematostella vectensis]	44.507	0	578
L_asp_TRINITY_DN11692_c1_g6_i6.p1	733	Zinc metalloproteinase-disintegrin	Venom metalloproteinase (M12B) family	Metalloendopeptidase activity	Hemostatic and hemorrhagic	PF13688.8	Reprolysin_5	9.7e-38	2.1e-37	Q1PBD1	Zinc metalloproteinase/disintegrin [Gloydius halys]	Snake	22.835	5.88e-21	92.8	RMX37716.1	hypothetical protein pdam_00023013 [Pocillopora damicornis]	44.092	0	557
L_asp_TRINITY_DN12328_c0_g1_i8.p1	462	DELTA-alicitoxin-Pse2b	Membrane attack complex/perforin (macpf) family	Toxin activity	Membrane-active	PF01823.21	MACPF	6.4e-12	1.5e-11	P58912	DELTA-alicitoxin-Pse2b [Phyllodiscus semoni]	Sea anemone	38.481	1.22e-97	298	QNH72432.1	toxin candidate TRINITY_DN37583_c0_g1_i1.p1 [Pachycerianthus maua]	54.525	2.71e-176	511
L_asp_TRINITY_DN12328_c0_g1_i6.p1	463	DELTA-alicitoxin-Pse2b	Membrane attack complex/perforin (macpf) family	Toxin activity	Membrane-active	PF01823.21	MACPF	6.9e-12	1.6e-11	P58912	DELTA-alicitoxin-Pse2b [Phyllodiscus semoni]	Sea anemone	38.734	3.32e-95	292	QNH72432.1	toxin candidate TRINITY_DN37583_c0_g1_i1.p1 [Pachycerianthus maua]	53.524	5.54e-170	495
L_asp_TRINITY_DN12328_c0_g1_i13.p1	467	DELTA-thalatoxin-Avl2a	Membrane attack complex/perforin (macpf) family	Toxin activity	Membrane-active	PF01823.21	MACPF	6.5e-14	1.2e-13	Q76DT2	DELTA-thalatoxin-Avl2a [Actineria villosa]	Sea anemone	37.558	1.7e-108	327	QNH72432.1	toxin candidate TRINITY_DN37583_c0_g1_i1.p1 [Pachycerianthus maua]	59.02	0	581
L_asp_TRINITY_DN12328_c0_g1_i11.p1	467	DELTA-thalatoxin-Avl2a	Membrane attack complex/perforin (macpf) family	Toxin activity	Membrane-active	PF01823.21	MACPF	3.8e-13	8.5e-13	Q76DT2	DELTA-thalatoxin-Avl2a [Actineria villosa]	Sea anemone	37.029	7.46e-108	325	QNH72432.1	toxin candidate TRINITY_DN37583_c0_g1_i1.p1 [Pachycerianthus maua]	60.579	0	592
L_asp_TRINITY_DN12328_c0_g2_i1.p1	467	DELTA-thalatoxin-Avl2a	Membrane attack complex/perforin (macpf) family	Toxin activity	Membrane-active	PF01823.21	MACPF	2.8e-13	4.7e-13	Q76DT2	DELTA-thalatoxin-Avl2a [Actineria villosa]	Sea anemone	37.644	6.03e-107	323	QNH72432.1	toxin candidate TRINITY_DN37583_c0_g1_i1.p1 [Pachycerianthus maua]	56.57	0	557
L_asp_TRINITY_DN12328_c0_g1_i14.p1	467	DELTA-thalatoxin-Avl2a	Membrane attack complex/perforin (macpf) family	Toxin activity	Membrane-active	PF01823.21	MACPF	4.2e-13	8.5e-13	Q76DT2	DELTA-thalatoxin-Avl2a [Actineria villosa]	Sea anemone	36.689	2.56e-106	321	QNH72432.1	toxin candidate TRINITY_DN37583_c0_g1_i1.p1 [Pachycerianthus maua]	59.465	0	582
L_asp_TRINITY_DN12328_c0_g1_i3.p1	474	DELTA-thalatoxin-Avl2a	Membrane attack complex/perforin (macpf) family	Toxin activity	Membrane-active	PF01823.21	MACPF	9.9e-14	1.6e-13	Q76DT2	DELTA-thalatoxin-Avl2a [Actineria villosa]	Sea anemone	36.986	1.81e-104	317	QNH72432.1	toxin candidate TRINITY_DN37583_c0_g1_i1.p1 [Pachycerianthus maua]	58.129	0	566
L_asp_TRINITY_DN12328_c0_g1_i1.p1	474	DELTA-thalatoxin-Avl2a	Membrane attack complex/perforin (macpf) family	Toxin activity	Membrane-active	PF01823.21	MACPF	5.2e-14	5.5e-14	Q76DT2	DELTA-thalatoxin-Avl2a [Actineria villosa]	Sea anemone	36.222	2.1e-100	306	QNH72432.1	toxin candidate TRINITY_DN37583_c0_g1_i1.p1 [Pachycerianthus maua]	63.122	0	608
L_asp_TRINITY_DN12328_c0_g1_i12.p1	474	DELTA-thalatoxin-Avl2a	Membrane attack complex/perforin (macpf) family	Toxin activity	Membrane-active	PF01823.21	MACPF	6.2e-14	46	Q76DT2	DELTA-thalatoxin-Avl2a [Actineria villosa]	Sea anemone	36	8.41e-100	305	QNH72432.1	toxin candidate TRINITY_DN37583_c0_g1_i1.p1 [Pachycerianthus maua]	61.312	0	588
L_asp_TRINITY_DN12328_c0_g1_i2.p1	461	DELTA-thalatoxin-Avl2a	Membrane attack complex/perforin (macpf) family	Toxin activity	Membrane-active	PF01823.21	MACPF	8.6e-13	8.6e-13	Q76DT2	DELTA-thalatoxin-Avl2a [Actineria villosa]	Sea anemone	35.604	5.15e-98	300	QNH72432.1	toxin candidate TRINITY_DN37583_c0_g1_i1.p1 [Pachycerianthus maua]	58.186	0	550
L_asp_TRINITY_DN12328_c0_g1_i10.p1	462	DELTA-thalatoxin-Avl2a	Membrane attack complex/perforin (macpf) family	Toxin activity	Membrane-active	PF01823.21	MACPF	2.4e-12	2.4e-12	Q76DT2	DELTA-thalatoxin-Avl2a [Actineria villosa]	Sea anemone	32.127	5.24e-82	258	QNH72432.1	toxin candidate TRINITY_DN37583_c0_g1_i1.p1 [Pachycerianthus maua]	47.797	4.08e-149	442
L_asp_TRINITY_DN1122_c0_g1_i1.p1	114	Waprin	Snake waprin family	Peptidase activator activity	Membrane-active	PF00095.23	WAP	5.2e-25	1.5e-13	A7X4K1	Waprin-Phi1 [Philodryas olfersii]	Snake	43.836	1.19e-11	53.9	XP_032618273.1	WAP four-disulfide core domain protein 3-like isoform X1 [Chelonoidis abingdonii]	50.926	4.44e-25	102
L_asp_TRINITY_DN16775_c0_g1_i1.p1	623	Cytolytic toxin-alpha	SNTX/VTX toxin family	Toxin activity	Membrane-active					A0A2P1BRQ0	Cytolytic toxin-alpha [Scorpaena plumieri]	Centipede	21.765	1.21e-07	50.8	QNH72539.1	toxin candidate TRINITY_DN19135_c2_g2_i2 [Ceriantheomorphe brasiliensis]	63.752	0	805
L_asp_TRINITY_DN5156_c0_g1_i1.p1	600	Cytolytic toxin-beta	SNTX/VTX toxin family	Toxin activity	Membrane-active					A0A2P1BRP3	Cytolytic toxin-beta [Scorpaena plumieri]	Centipede	20.072	4.82e-11	61.6	QNH72542.1	toxin candidate TRINITY_DN22076_c7_g21_i4 [Ceriantheomorphe brasiliensis]	44.24	8.18e-157	472
L_asp_TRINITY_DN8973_c0_g1_i2.p1	578	Neoverrucotoxin	SNTX/VTX toxin family	Toxin activity	Membrane-active	PF00386.23	C1q	1.3e-06	20	A0ZSK3	Neoverrucotoxin subunit alpha [Synanceia verrucosa]	Stonefish	24.719	4.66e-09	55.1	QNH72537.1	toxin candidate TRINITY_DN16292_c0_g1_i2 [Pachycerianthus borealis]	35.294	5.13e-97	317
L_asp_TRINITY_DN12452_c2_g7_i1.p1	475	Putative endothelial lipase	AB hydrolase superfamily	Heparin binding	Mixed function enzyme	PF00151.21	Lipase	8.6e-84	1e-83	J3RZ81	Putative endothelial lipase [Crotalus adamanteus]	Snake	35.043	2.47e-58	196	XP_020624772.1	pancreatic lipase-related protein 2-like [Orbicella faveolata]	39.858	1.76e-96	310
L_asp_TRINITY_DN7449_c0_g1_i2.p1	468	Putative endothelial lipase	AB hydrolase superfamily	Heparin binding	Mixed function enzyme	PF00151.21	Lipase	2.5e-78	2.9e-78	J3RZ81	Putative endothelial lipase [Crotalus adamanteus]	Snake	33.237	1.16e-46	165	XP_027051174.1	pancreatic lipase-related protein 2-like isoform X1 [Pocillopora damicornis]	37.687	8.42e-88	286
L_asp_TRINITY_DN12418_c3_g1_i1.p1	395	Putative lysosomal acid lipase/cholesteryl ester hydrolase	AB hydrolase superfamily	Sterol esterase activity	Mixed function enzyme	PF00561.22	Abhydrolase_1	4.3e-30	5.2e-30	J3SDX8	Putative lysosomal acid lipase/cholesteryl ester hydrolase [Crotalus adamanteus]	Snake	44.501	5.57e-128	370	XP_022803526.1	gastric triacylglycerol lipase-like [Stylophora pistillata]	55.556	1.48e-154	451
L_asp_TRINITY_DN12546_c1_g1_i2.p1	410	Putative lysosomal acid lipase/cholesteryl ester hydrolase	AB hydrolase superfamily	Sterol esterase activity	Mixed function enzyme	PF04083.18	Abhydro_lipase	1.1e-23	2.4e-23	J3SDX8	Putative lysosomal acid lipase/cholesteryl ester hydrolase [Crotalus adamanteus]	Snake	46.597	4.31e-127	369	XP_002739797.1	PREDICTED: lysosomal acid lipase/cholesteryl ester hydrolase-like [Saccoglossus kowalevskii]	59.103	1.59e-162	473
L_asp_TRINITY_DN11634_c2_g2_i1.p1	409	Putative lysosomal acid lipase/cholesteryl ester hydrolase	AB hydrolase superfamily	Sterol esterase activity	Mixed function enzyme	PF04083.18	Abhydro_lipase	5.3e-25	1e-24	J3SDX8	Putative lysosomal acid lipase/cholesteryl ester hydrolase [Crotalus adamanteus]	Snake	46.154	2.77e-125	364	XP_022803526.1	gastric triacylglycerol lipase-like [Stylophora pistillata]	54.95	5.24e-155	453
L_asp_TRINITY_DN11991_c6_g4_i2.p1	565	Acetylcholinesterase	Acetylcholinesterase family	Acetylcholinesterase activity	Mixed function enzyme	PF00135.30	COesterase	5.5e-143	6.7e-143	Q92035	Acetylcholinesterase [Bungarus fasciatus]	Snake	33.276	1.61e-96	303	XP_031563588.1	acetylcholinesterase-like [Actinia tenebrosa]	36.731	7.72e-115	363
L_asp_TRINITY_DN11991_c6_g5_i1.p1	565	Acetylcholinesterase	Acetylcholinesterase family	Acetylcholinesterase activity	Mixed function enzyme	PF00135.30	COesterase	6.8e-142	8.1e-142	Q92035	Acetylcholinesterase [Bungarus fasciatus]	Snake	33.087	8.14e-93	293	XP_031554922.1	acetylcholinesterase-like [Actinia tenebrosa]	37.37	6.04e-117	368
L_asp_TRINITY_DN10972_c0_g4_i1.p1	545	Acetylcholinesterase	Acetylcholinesterase family	Acetylcholinesterase activity	Mixed function enzyme	PF00135.30	COesterase	1.2e-144	1.4e-144	Q92035	Acetylcholinesterase [Bungarus fasciatus]	Snake	32.496	1.07e-91	289	XP_031554922.1	acetylcholinesterase-like [Actinia tenebrosa]	38.043	3.21e-115	363
L_asp_TRINITY_DN10946_c4_g8_i3.p1	568	Acetylcholinesterase	Acetylcholinesterase family	Acetylcholinesterase activity	Mixed function enzyme	PF00135.30	COesterase	7.1e-143	8.2e-143	Q92035	Acetylcholinesterase [Bungarus fasciatus]	Snake	31.354	2.65e-83	268	XP_031563588.1	acetylcholinesterase-like [Actinia tenebrosa]	39.427	3.79e-115	364
L_asp_TRINITY_DN11074_c0_g1_i1.p1	974	L-amino-acid oxidase	Flavin monoamine oxidase family	L-amino-acid oxidase activity	Mixed function enzyme	PF01593.26	Amino_oxidase	1.3e-75	2.2e-71	Q90W54	L-amino-acid oxidase [Gloydius blomhoffii]	Snake	40.668	8.24e-130	398	CAF0790255.1	unnamed protein product [Adineta steineri]	37.901	0	565
L_asp_TRINITY_DN13353_c0_g1_i11.p1	469	L-amino-acid oxidase	Flavin monoamine oxidase family	L-amino-acid oxidase activity	Mixed function enzyme	PF01593.26	Amino_oxidase	1.5e-60	2.8e-58	P81383	L-amino-acid oxidase [Ophiophagus hannah]	Snake	24.416	3e-12	64.7	XP_020628422.1	polyamine oxidase 1-like [Orbicella faveolata]	50.559	1.91e-149	444
L_asp_TRINITY_DN13353_c0_g1_i21.p1	464	L-amino-acid oxidase	Flavin monoamine oxidase family	L-amino-acid oxidase activity	Mixed function enzyme	PF01593.26	Amino_oxidase	3.4e-60	7e-58	A6MFL0	L-amino-acid oxidase [Demansia vestigiata]	Snake	25.969	1.33e-11	62.4	XP_020628422.1	polyamine oxidase 1-like [Orbicella faveolata]	48.337	2.82e-143	429
L_asp_TRINITY_DN13353_c0_g1_i10.p1	464	L-amino-acid oxidase	Flavin monoamine oxidase family	L-amino-acid oxidase activity	Mixed function enzyme	PF01593.26	Amino_oxidase	5.8e-60	7.6e-57	A6MFL0	L-amino-acid oxidase [Demansia vestigiata]	Snake	25.969	1.4e-11	62.4	XP_020628422.1	polyamine oxidase 1-like [Orbicella faveolata]	48.559	7.2e-142	425
L_asp_TRINITY_DN11582_c0_g4_i1.p1	574	L-amino-acid oxidase	Flavin monoamine oxidase family	L-amino-acid oxidase activity	Mixed function enzyme	PF01593.26	Amino_oxidase	8.5e-21	1.2e-20	A8QL58	L-amino-acid oxidase (Fragment) [Naja atra]	Snake	33.75	1.05e-07	50.4	KXJ21214.1	L-amino-acid oxidase [Exaiptasia diaphana]	65.099	0	755
L_asp_TRINITY_DN12381_c5_g5_i1.p1	576	L-amino-acid oxidase	Flavin monoamine oxidase family	L-amino-acid oxidase activity	Mixed function enzyme	PF01593.26	Amino_oxidase	5.8e-20	1.7e-19	P81383	L-amino-acid oxidase [Ophiophagus hannah]	Snake	36.111	1.42e-07	50.1	XP_031568105.1	polyenoic fatty acid isomerase-like [Actinia tenebrosa]	47.458	1.85e-145	440
L_asp_TRINITY_DN8977_c0_g1_i4.p1	525	L-amino-acid oxidase	Flavin monoamine oxidase family	L-amino-acid oxidase activity	Mixed function enzyme	PF01593.26	Amino_oxidase	1.9e-20	3.3e-20	A8QL51	L-amino-acid oxidase [Bungarus multicinctus]	Snake	50	6.07e-07	48.1	XP_031568105.1	polyenoic fatty acid isomerase-like [Actinia tenebrosa]	38.58	1.89e-118	369
L_asp_TRINITY_DN811_c0_g1_i1.p2	149	L-amino-acid oxidase	Flavin monoamine oxidase family	L-amino-acid oxidase activity	Mixed function enzyme	PF01593.26	Amino_oxidase	3.4e-17	3.9e-17	P81383	L-amino-acid oxidase [Ophiophagus hannah]	Snake	42.308	2.23e-06	42.4	XP_027058041.1	polyamine oxidase 1-like [Pocillopora damicornis]	50.467	8.42e-30	123
L_asp_TRINITY_DN15484_c0_g1_i1.p1	586	Trehalase	Glycoside Hydrolase Family 37	Alpha-trehalase activity	Mixed function enzyme	PF01204.20	Trehalase	1.7e-169	2e-169	Q8MMG9	Trehalase [Pimpla hypochondriaca]	Parasitoid wasp	41.873	4.29e-163	474	KXJ17468.1	Trehalase [Exaiptasia diaphana]	51.111	0	564
L_asp_TRINITY_DN3667_c0_g1_i1.p1	469	Venom phosphodiesterase	Nucleotide pyrophosphatase/phosphodiesterase family	Hydrolase activity	Mixed function enzyme	PF01663.24	Phosphodiest	2.3e-77	2.8e-77	J3SBP3	Venom phosphodiesterase 2 [Crotalus adamanteus]	Snake	33.882	3.79e-71	237	XP_020913043.1	ectonucleotide pyrophosphatase/phosphodiesterase family member 5 isoform X1 [Exaiptasia diaphana]	46.272	7.93e-144	429
L_asp_TRINITY_DN8767_c0_g1_i1.p1	173	Conodpine/PLA2	Phospholipase A2 family	Phospholipase A2 activity	Mixed function enzyme	PF09056.13	Phospholip_A2_3	7.2e-09	1.1e-07	Q9TWL9	Conodipine-M alpha chain [Conus magus]	Cone snail	42.424	6.27e-15	62.8	QNH72514.1	toxin candidate TRINITY_DN7890_c0_g2_i1 [Isarachnanthus nocturnus]	92.486	7.29e-103	302
L_asp_TRINITY_DN10720_c0_g1_i1.p1	243	Conodpine/PLA2	Phospholipase A2 family	Phospholipase A2 activity	Mixed function enzyme	PF09056.13	Phospholip_A2_3	1.9e-08	1.9e-08	Q9TWL9	Conodipine-M alpha chain [Conus magus]	Cone snail	48.333	1.65e-12	57.8	QNH72500.1	toxin candidate TRINITY_DN17227_c0_g1_i1 [Isarachnanthus nocturnus]	72.016	4.52e-125	364
L_asp_TRINITY_DN10981_c0_g1_i2.p1	553	Phospholipase-B	Phospholipase B-like family	Phospholipase activity	Mixed function enzyme	PF04916.15	Phospholip_B	7.2e-176	8.3e-176	F8J2D3	Phospholipase-B 81 [Drysdalia coronoides]	Snake	48.282	1.57e-170	491	CAC5392491.1	Phospholipase B,Phospholipase B-like 1,Phospholipase-B 81 [Mytilus coruscus]	51.934	0	556
L_asp_TRINITY_DN3965_c0_g1_i1.p2	123	U8-theraphotoxin-Hhn1d	AVIT (prokineticin) family	Toxin activity	Neurotoxin					D2Y2E4	U8-theraphotoxin-Hhn1d [Cyriopagopus hainanus]	Spider	38.983	1.93e-06	39.7	XP_002160463.2	PREDICTED: U9-ctenitoxin-Pr1a-like [Hydra vulgaris]	41.026	5.49e-10	63.2
L_asp_TRINITY_DN13108_c1_g1_i1.p1	349	Turripeptide	Conopeptide P-like superfamily	Serine-type endopeptidase inhibitor activity	Neurotoxin	PF07648.17	Kazal_2	1.1e-48	4.1e-08	P0DKT5	Turripeptide Gli9.1 [Gemmula lisajoni]	Turrid snail	45.652	8.83e-08	45.1	QNH72492.1	toxin candidate TRINITY_DN19498_c0_g1_i1 [Pachycerianthus borealis]	61.714	5.48e-153	444
L_asp_TRINITY_DN13609_c5_g1_i1.p1	552	Cysteine-rich venom protein	CRISP	Toxin activity	Neurotoxin	PF00188.28	CAP	5e-41	7.1e-23	P84808	Cysteine-rich venom protein kaouthin-2 [Naja kaouthia]	Snake	38.525	1.67e-16	75.5	XP_031567085.1	protein PRY1-like isoform X2 [Actinia tenebrosa]	38.971	3.69e-107	341
L_asp_TRINITY_DN20952_c0_g1_i1.p1	234	Cysteine-rich venom protein	CRISP	Toxin activity	Neurotoxin	PF00188.28	CAP	3.8e-18	6.6e-18	Q2XXQ5	Cysteine-rich venom protein DIS2 [Dispholidus typus]	Snake	31.387	5.81e-14	65.5	QNH72470.1	toxin candidate TRINITY_DN28823_c0_g1_i1 [Pachycerianthus borealis]	67.53	5e-119	348
L_asp_TRINITY_DN9454_c0_g1_i2.p1	443	Cysteine-rich venom protein	CRISP	Toxin activity	Neurotoxin	PF00188.28	CAP	6.3e-16	9.2e-16	P84808	Cysteine-rich venom protein kaouthin-2 [Naja kaouthia]	Snake	36.076	2.71e-13	65.5	XP_027035538.1	uncharacterized protein LOC113664140 [Pocillopora damicornis]	57.143	1.52e-44	175
L_asp_TRINITY_DN15047_c0_g1_i1.p1	280	Cysteine-rich venom protein	CRISP	Toxin activity	Neurotoxin	PF00188.28	CAP	1.4e-14	2.1e-14	Q2XXP4	Cysteine-rich venom protein TRI1 (Fragment) [Trimorphodon biscutatus]	Snake	26.515	4.08e-06	43.1	XP_031550432.1	Golgi-associated plant pathogenesis-related protein 1-like [Actinia tenebrosa]	39.56	6.54e-50	176
L_asp_TRINITY_DN8382_c0_g2_i1.p1	222	332-1 propeptide toxin	N/A	N/A	Neurotoxin	PF01549.26	ShK	2.7e-22	7.3e-10							AKU77031.1	331-2 propeptide [Malo kingi]	30.043	1.81e-20	96.3
L_asp_TRINITY_DN9891_c0_g1_i2.p1	640	Conotoxin	N/A	Toxin activity	Neurotoxin	PF01549.26	ShK	5e-36	3.2e-10	P0DUB0	Conotoxin Im14.3 [Conus imperialis]	Cone snail	38	8.33e-07	43.5	XP_039255044.1	uncharacterized protein LOC120331930 isoform X1 [Styela clava]	43.289	2.2e-133	421
L_asp_TRINITY_DN10647_c0_g1_i1.p1	359	U-scoloptoxin	Scoloptoxin-01 family	Toxin activity, chiton binding	Neurotoxin	PF01607.26	CBM_14	4.9e-17	8.3e-17	P0DPW4	U-scoloptoxin(01)-Er1a [Ethmostigmus rubripes]	Centipede	42.593	4.55e-07	44.7	XP_032234558.1	uncharacterized protein LOC5509740 [Nematostella vectensis]	45.115	8.88e-83	284
L_asp_TRINITY_DN22214_c0_g1_i1.p1	211	U24-ctenitoxin-Pn1a	N/A	Cysteine-type endopeptidase inhibitor activity	Protease inhibitor	PF00086.20	Thyroglobulin_1	8.3e-51	1.9e-17	P84032	U24-ctenitoxin-Pn1a [Phoneutria nigriventer]	Spider	27.184	6.56e-10	51.6	XP_027037609.1	equistatin-like [Pocillopora damicornis]	48.837	5.29e-64	207
L_asp_TRINITY_DN8080_c0_g1_i2.p2	76	Kunitz-type U1-aranetoxin-Av1a	Venom Kunitz-type family	Serine-type endopeptidase inhibitor activity	Protease inhibitor	PF00014.25	Kunitz_BPTI	6.5e-23	7.6e-23	Q8T3S7	Kunitz-type U1-aranetoxin-Av1a [Araneus ventricosus]	Spider	56.364	1.15e-21	76.6	XP_022311782.1	eppin-like isoform X3 [Crassostrea virginica]	52.778	1.56e-19	87.8
L_asp_TRINITY_DN1640_c0_g1_i1.p1	110	Kunitz-type conkunitzin-B1	Venom Kunitz-type family	Serine-type endopeptidase inhibitor activity	Neurotoxin	PF00014.25	Kunitz_BPTI	1.3e-16	1.7e-16	P0CY85	Kunitz-type conkunitzin-B1 [Conus bullatus]	Cone snail	42.623	2.15e-12	54.7	KAF7235785.1	Boophilin-H2 [Varanus komodoensis]	44.643	1.8e-08	62

## Sheet: ShK-domain
Stage	Transcript	Length (aa)	Pfam_acc	Pfam_domain	pfam_evalue_full	pfam_i-value	NCBI_acc	NCBI_annot	NCBI_evalue	NCBI_bitscore
Polyp	P_asp_TRINITY_DN12270_c0_g1_i2.p1	302	PF01549.26	ShK	8.5e-18	9.5e-11	XP_022800683.1	uncharacterized protein LOC111338446 [Stylophora pistillata]	4.74e-31	129
Polyp	P_asp_TRINITY_DN19846_c0_g1_i1.p1	349	PF01549.26	ShK	9.9e-17	3e-08	XP_032219594.1	putative uncharacterized protein DDB_G0290521 isoform X3 [Nematostella vectensis]	4.63e-26	120
Polyp	P_asp_TRINITY_DN9731_c0_g1_i1.p1	191	PF01549.26	ShK	4.1e-13	2.7e-09	XP_028405664.1	uncharacterized protein LOC114528239 [Dendronephthya gigantea]	4.86e-22	98.6
Polyp	P_asp_TRINITY_DN16495_c0_g1_i1.p1	172	PF01549.26	ShK	5.6e-13	1.4e-09	QNH72530.1	toxin candidate TRINITY_DN29413_c0_g1_i1 [Pachycerianthus maua]	2.3e-53	177
Polyp	P_asp_TRINITY_DN16383_c0_g1_i4.p1	178	PF01549.26	ShK	1.2e-11	1.1e-08	QNH72527.1	toxin candidate TRINITY_DN20551_c0_g1_i1 [Isarachnanthus nocturnus]	7.06e-64	204
Polyp	P_asp_TRINITY_DN16221_c5_g14_i2.p1	192	PF01549.26	ShK	2.1e-11	4.2e-08	QNH72520.1	toxin candidate TRINITY_DN20808_c2_g7_i3 [Ceriantheomorphe brasiliensis]	1.53e-48	166
Polyp	P_asp_TRINITY_DN15987_c2_g8_i1.p1	218	PF01549.26	ShK	4e-11	1.6e-06	XP_028405664.1	uncharacterized protein LOC114528239 [Dendronephthya gigantea]	1.86e-18	90.1
Polyp	P_asp_TRINITY_DN3930_c0_g1_i1.p1	141	PF01549.26	ShK	7.3e-09	4e-06	XP_028400443.1	uncharacterized protein LOC114523653 [Dendronephthya gigantea]	5.44e-14	75.5
Polyp	P_asp_TRINITY_DN18116_c0_g1_i1.p1	186	PF01549.26	ShK	1.4e-08	1.4e-08	XP_031560597.1	uncharacterized protein LOC116296682 [Actinia tenebrosa]	7.07e-33	126
Polyp	P_asp_TRINITY_DN13476_c0_g1_i2.p1	303	PF01549.26	ShK	4.9e-07	0.00042	XP_033229199.1	uncharacterized protein LOC117180798 [Belonocnema treatae]	1.07e-10	74.7
Polyp	P_asp_TRINITY_DN14467_c1_g1_i1.p1	186	PF01549.26	ShK	1.6e-06	1.6e-06	QNH72532.1	toxin candidate TRINITY_DN31621_c1_g1_i2 [Pachycerianthus maua]	2.3e-30	120
Larva	L_asp_TRINITY_DN11941_c3_g1_i1.p1	161	PF01549.26	ShK	9.2e-28	5.6e-12	XP_019634433.1	PREDICTED: uncharacterized protein LOC109477553 isoform X2 [Branchiostoma belcheri]	1.16e-18	93.2
Larva	L_asp_TRINITY_DN11285_c0_g1_i1.p1	302	PF01549.26	ShK	7.6e-19	2.2e-10	XP_022800683.1	uncharacterized protein LOC111338446 [Stylophora pistillata]	1.99e-31	130
Larva	L_asp_TRINITY_DN4130_c0_g1_i1.p1	349	PF01549.26	ShK	2.3e-16	6.9e-08	XP_032219594.1	putative uncharacterized protein DDB_G0290521 isoform X3 [Nematostella vectensis]	4.63e-26	120
Larva	L_asp_TRINITY_DN11503_c7_g1_i3.p1	208	PF01549.26	ShK	1.1e-13	4e-07	QNH72527.1	toxin candidate TRINITY_DN20551_c0_g1_i1 [Isarachnanthus nocturnus]	2.2e-67	215
Larva	L_asp_TRINITY_DN11941_c0_g1_i1.p1	191	PF01549.26	ShK	9.4e-13	7.5e-07	XP_028405664.1	uncharacterized protein LOC114528239 [Dendronephthya gigantea]	4.86e-22	98.6
Larva	L_asp_TRINITY_DN13511_c1_g1_i1.p1	172	PF01549.26	ShK	1.3e-12	3.1e-09	QNH72530.1	toxin candidate TRINITY_DN29413_c0_g1_i1 [Pachycerianthus maua]	1.85e-53	177
Larva	L_asp_TRINITY_DN11503_c7_g1_i1.p1	178	PF01549.26	ShK	2.8e-11	2.5e-08	QNH72527.1	toxin candidate TRINITY_DN20551_c0_g1_i1 [Isarachnanthus nocturnus]	7.06e-64	204
Larva	L_asp_TRINITY_DN13121_c1_g7_i1.p1	192	PF01549.26	ShK	4.9e-11	9.8e-08	QNH72520.1	toxin candidate TRINITY_DN20808_c2_g7_i3 [Ceriantheomorphe brasiliensis]	1.53e-48	166
Larva	L_asp_TRINITY_DN11503_c7_g2_i1.p1	197	PF01549.26	ShK	3.7e-10	1.1e-05	QNH72529.1	toxin candidate TRINITY_DN5935_c0_g1_i1 [Isarachnanthus nocturnus]	2.56e-78	242
Larva	L_asp_TRINITY_DN21984_c0_g1_i1.p1	192	PF01549.26	ShK	5.7e-10	1.1e-05	QNH72519.1	toxin candidate TRINITY_DN14005_c0_g2_i2 [Ceriantheomorphe brasiliensis]	1.79e-19	92
Larva	L_asp_TRINITY_DN12610_c2_g1_i3.p1	233	PF01549.26	ShK	1.6e-08	8e-07	QNH72525.1	toxin candidate TRINITY_DN16965_c0_g1_i1 [Isarachnanthus nocturnus]	5.93e-134	386
Larva	L_asp_TRINITY_DN10148_c0_g1_i1.p1	141	PF01549.26	ShK	1.7e-08	9.4e-06	XP_028400443.1	uncharacterized protein LOC114523653 [Dendronephthya gigantea]	6.95e-14	75.1
Larva	L_asp_TRINITY_DN14949_c0_g1_i1.p1	186	PF01549.26	ShK	3.2e-08	33	XP_031560597.1	uncharacterized protein LOC116296682 [Actinia tenebrosa]	7.07e-33	126
Larva	L_asp_TRINITY_DN10639_c0_g1_i1.p1	303	PF01549.26	ShK	1.1e-06	0.00098	XP_033229199.1	uncharacterized protein LOC117180798 [Belonocnema treatae]	8.37e-11	75.1
