# Supplementary material for: Evolutionary insights into toxins diversity in Ceriantharia (Cnidaria; Anthozoa)
Source: Toxicon X. 2025 Jun 4;27:100227. doi: 10.1016/j.toxcx.2025.100227 (PMC12182779; doi:10.1016/j.toxcx.2025.100227)
Supplement: Multimedia component 6 [file mmc6.zip]

Archive with 1 entries (1 files):
- Supplementary_kunitz_aln.fasta
