# Supplementary material for: Evolutionary insights into toxins diversity in Ceriantharia (Cnidaria; Anthozoa)
Source: Toxicon X. 2025 Jun 4;27:100227. doi: 10.1016/j.toxcx.2025.100227 (PMC12182779; doi:10.1016/j.toxcx.2025.100227)
Supplement: Multimedia component 6 [file mmc6.zip › Supplementary_kunitz_aln.fasta]

>S_haddoni_B1B5I8
----------------------------MAKLYFLLCLALVACLTMA-------------
------------------------------------------------------------
------------------------------------------------------------
---------------------------------------TEEM-PALCHLQPDVPKC-RG
YFPRYYYNPEVGKCEQFIYGGCGGNKNNFVSFEACRATCIIPL-----------------
------------------------------------------------------------
------------------------------------------------------------
----------------------------------------------
>A_errans_Trinity_TRINITY_DN5766_c0_g1_i1.p2 
MVWMRRSDKRELDRPIEDDP-VAEKSSMFSCKAFVVTFMMTAAFVLAMM-----------
----LMT-----------------------------------------------------
------------------------------------------------------------
-----------------------------------------KAGEDLCSQPKVVGPC-RA
AMPRFWFNKDTRKCEEFIYGGCKGNDNNFDEESECKQACHVE------------------
------------------------------------------------------------
------------------------------------------------------------
----------------------------------------------
>B_mexicanus_TRINITY_DN4520_c0_g1_i1.p1 
MFW-RRSNFNNKQEPEEIKPANSVVKKMICSKPIVFTILL-AALVLIVV-----------
----LMV-----------------------------------------------------
------------------------------------------------------------
-----------------------------------------NG-DDVCSQPQAVGPC-RA
AMPRYWFNKDTGECEEFIYGGCHGNDNNFWTVNECKKKCSNK------------------
------------------------------------------------------------
------------------------------------------------------------
----------------------------------------------
>C_americana_TRINITY_DN79661_c1_g3_i1.p1 
------------------------------------------------------------
------------------------------------------------------------
------------------------------------------------------------
------------------------------------------------------------
-----------------------------DTLESCTDYCIDKA---EPEEKQAKAKEDKD
KEQRKESRDLDSKENSNKSKTEKGKKPGSENGKFKPKYPEICYFPKERGLCNDPEVETRY
WYNKTSNECEEFEWGGCRMNSNNFASEKECIAYCIQGVKTTVEEKQSTKG----------
----------------------------------------------
>C_brasiliensis_trinity_TRINITY_DN13278_c1_g2_i1.p1 
----------------------------MELNRLLLGFLLFTSITFGIP-----------
----VKPNDQ--------------------------------------------------
------------------------------------------------HRSISGPWLNKR
TTQ-----------------------------------ICDVLFGDACDCPPDSGYC-NA
HLNNWYYDANTNTCKQFVYHGCGGNDNNFESMDECMEMCSQYR-----------------
------------------------------------------------------------
------------------------------------------------------------
----------------------------------------------
>I_maderensis_TRINITY_DN26286_c0_g1_i1.p2 
----------------------------MALARAVLGFYLFISLVFGVP-----------
----VSRNGI--------------------------------------------------
------------------------------------------------KKSASDAHLQAR
EI-------------------------------------CDSFFGGACNCPKDPGYC-YA
DQEKWYYDESTGKCEAFRYGGCGGNANNFDTEENCLETCM--------------------
------------------------------------------------------------
------------------------------------------------------------
----------------------------------------------
>I_maderensis_TRINITY_DN40994_c0_g1_i1.p2 
MVWLRRAEKRELGKPLEDES-VLKDRMMFSCKAFAIMFVM-AALVLTLV-----------
----LMT-----------------------------------------------------
------------------------------------------------------------
-----------------------------------------KR-EDICSQPKVVGPC-RA
AMPRFWYNKSSGKCEEFIYGGCQGNDNNFEEESECKQACKAE------------------
------------------------------------------------------------
------------------------------------------------------------
----------------------------------------------
>P_borealis_TRINITY_DN1114_c0_g5_i1.p2 
M-----------------------------------------------------------
------------------------------------------------------------
--------------------------------------EDVAQDDIEGDRQLHQQGLEKA
DIKDGQIDVGEGEDEDQDFVDLDEEASGVQNDPKQQPSPKNHFGCSRCHCQADRGRC-NH
HVMRWYYNINRRRCVRFIYGGCGGNRNNFRTKRRCKRRCQRH------------------
------------------------------------------------------------
------------------------------------------------------------
----------------------------------------------
>P_borealis_TRINITY_DN1114_c0_g6_i2.p2 
M-----------------------------------------------------------
------------------------------------------------------------
--------------------------------------EDVAQDDIEGDRQLHQQGLEKA
DIKDGQIDVGEGEDEDQDFVDLDEEASGVQNDPKQQPSPKNHFGCSRCHCQADRGRC-NH
HVMRWYYNINRRRCVRFIYGGCGGNRNNFRTKRRCKRRCQRH------------------
------------------------------------------------------------
------------------------------------------------------------
----------------------------------------------
>P_borealis_TRINITY_DN3580_c0_g2_i1.p1 
----------------------------MAIKRFILGLYIFTSLTFGSP-----------
----VKSNGQ--------------------------------------------------
------------------------------------------------DREISDSSVHKR
TS-------------------------------------CDSFF-DVCTCQPDSGYC-SA
EFNNWYFDSNENTCKTFIYHGCGGNGNNFDSWDECMDMCY--------------------
------------------------------------------------------------
------------------------------------------------------------
----------------------------------------------
>P_borealis_TRINITY_DN7127_c0_g1_i1.p1 
MSW----GYPNIKSQEDTGGFLTNIKKMICSKIAVFVTML-AALILVLV-----------
----LMT-----------------------------------------------------
------------------------------------------------------------
-----------------------------------------KS-EGICSQPKVVGPC-RA
AMPRYWFNQETGECEEFIYGGCQGNENNFWSITDCKKACKSK------------------
------------------------------------------------------------
------------------------------------------------------------
----------------------------------------------
>P_magnus_Trinity_TRINITY_DN26103_c0_g1_i2.p1 
------------------------------------------------------------
------------------------------------------------------------
------------------------------------------------------------
---------------------------------------------------MEIGDC-RD
SIPQYWYNKTSGECEEFEWGGCGGNKNRFDTPENCTAYCIDKR---EPEEKQAKAKEDKD
KEQRKESRDLDSKENSNKSKTEKGKKPGSENGKFKPKYPEICYFPKERGLCNDPEVETRY
WYNKTSNECEEFEWGGCRMNSNNFASEKECIAYCIQGVKTTVEEKQSTKGKEEKQKEKAK
EVKTIVEEKQSTKGKEEKRKEKAKEKEDGDEDVEEEQGNEKEGNNK
>P_maua_TRINITY_DN106964_c0_g1_i1.p1 
MFW-RRSNIKDLEKPHESRP-TSPVKKMFFTKITVIAILM-AVLILVLV-----------
----LTAR----------------------------------------------------
------------------------------------------------------------
---------------------------------------TEDA-GDACSQPQVVGPC-RA
AMPRFWFNQETGICEKFIYGGCEGNDNNFEDISECVQTCKLRK-----------------
------------------------------------------------------------
------------------------------------------------------------
----------------------------------------------
>P_maua_TRINITY_DN413_c0_g1_i4.p1 
MK--------------------------FALEVFVLSLIL-AKCVLAHPGNEDSASGDLT
THKDTKADATAEPIESGAETKQVEVGTTEVQEDVKETQKDIVSAELQTEPDASQADEEAE
AKKEMEDDLKDASAESQIELDASQESAEEADDQDHEESEEVPQEDVEGDKQVHQVVLEKT
QGHPGPMD--ESDNDDTDVIDLDE------NITASTRSPRHSKRCPRCHCQAVRGPC-KG
YFVRWYYNVDKQRCLKFIYGGCKGNYNNFRSKAACKKKCKKCVSK---------------
------------------------------------------------------------
-----------FHF----------------------------------------------
----I-----------------------------------------
>P_maua_TRINITY_DN6947_c0_g1_i1.p1 
----------------------------MSTKVILLASMLSIVVSV--------------
----VISYSI--------------------------------------------------
------------------------------------------------KRKQS-------
---------------------------------------EERL-PKICSLPMEIGDC-RD
SIPQYWYNKTSGECEEFEWGGCGGNRNRFDTLESCTDYCIDKA---EPEEKQAKAKEDKD
KEQRKESRYLDSKENSNKTKTEKGKKPDSENGKFRPKYPEICSFPKERGLCNDPEV----
------------------------------------------------------------
----------------------------------------------
>P_maua_TRINITY_DN9763_c0_g1_i1.p1 
M------------------------DKIVFNKVKLFVFVL-SIVTV--------------
----VRSDGS--------------------------------------------------
------------------------------------------------EKKQHK------
--------------------------------------PNEEL-SKVCGLPKDIGNCGNE
SIAKYWYNNATGKCEKFNWTGCGGNRNRLDTEADCVIYCYPVTRKGKEKEKEIEIEEEND
KENENE------KENENDK-----------------------------------------
------------------------------------------------------------
----------------------------------------------
