# Supplementary material for: Evolutionary insights into toxins diversity in Ceriantharia (Cnidaria; Anthozoa)
Source: Toxicon X. 2025 Jun 4;27:100227. doi: 10.1016/j.toxcx.2025.100227 (PMC12182779; doi:10.1016/j.toxcx.2025.100227)
Supplement: Multimedia component 7 [file mmc7.zip › Supplementary_ShK_aln.fasta]

>A_errans_TRINITY_DN19846_c0_g1_i1.p1 
MCRWELQIL--VLLVCVDRYFAVDVTAEKRTVPSFNPYKV---------KIAPSDCYNRN
DDCEMEAAKGYCINNFK--YMAERCPLAC-RFCKTEGGD----TKKCMDQNDKCKAWAKH
GDCA-LYSAFMGQNCKSSCQLCDT-TNAEQDDDTNCPHWAKKGLCILHQLSLNNKCKFSC
GKY-----KHIRPRYFYPPTMIPGGFMVQAHAA-PAKPPA------------PP------
-------PAPPT------PIY-KKEKTEAEKLKEKNDAELAKELEEQDREEELEEREEAW
KEKQQEEKQKKAYSHILKPLTEKSVNSTTGSVDRIEGPPLVPL-------QDQPPAPE--
--PMSPEE--VKQQLLEEEKKKKLEKEREAKKLARKHKKHHK---KHHKKHHHKRHHHKR
HHV
>B_mexicanus_TRINITY_DN10331_c0_g1_i1.p1 
M------------------YF---------------------------------------
-QCDDWHSKGECTKNPL--FMNVNCKKSC-QTC------------NCDDSDSRCADFAAN
GECV-KNPAWMEVQCTLSCGVCA-----CHDDNLNCAYWKSVEECTKSSDYMKVHCKKSC
SVC---------------------------------------------------------
------------------------------------------------------------
------------------------------------------------------------
------------------------------------------------------------
---
>B_mexicanus_TRINITY_DN1524_c0_g1_i5.p1 
I----------VFLHLMN-------------------------------GTAGQDCEDKD
PGCKTWADYG-CEKLPS--YVFDLCSKSCDEQCKSEGFEFDTSYQTCSDYNWQCASWARR
GECR-RNTRYMQIYCKKSCRLCGGGGSYCRDLDTRCLYYARIGECTRNPHYMLQYCKKSC
GKCSRPVTRPPRPITHRPPTPRP-----QPPTP-RPRPPTPRPRPPTLTTRGPPSVRPPT
SRPTTLVPKPPTDGPPVPPTLGPNPPTDGPPAPPTKD-----------------------
----------------PKPPTEGPVPPTLGPKPPTDGPPVPPTLG-PNPPTDGPPAPPTK
D-PKPPTEGPVPPTL---------------------------------------------
---
>I_maderensis_TRINITY_DN915_c3_g1_i1.p1 
MGQRELQILV-VLLVCIERYFALDVTAEKRTVPTFNPYKV---------KIAPADCYNRN
DDCEMEAEKGYCINNFK--YMAERCPLAC-RFCKKEGGD----IKECRDQNDKCKAWAKR
GDCP-LYSDFMGQNCKVACQLCDS-GNAEQDVDTNCPHWAKKGLCILHQLSLDNKCKFSC
SKY-----KHVRPRYFYPPTMIPGGFMVQTPVATPAKPPA------------PP------
-------PPPPK------PVVIKKEKTEAEKLREKNDAELAKELEEQDKEEELEEREEAW
KEQQQEEEEKKEYSHILKPLQEKTFNSTSGTLNKIEGPPLVPL-------QDQPPAPK--
--PLSPEE--VKQKMLEAEKEELLRKQKEAR-LAKKHHKHHK-HHKHHKKHHHKRHHHKR
HHI
>I_nocturnus_TRINITY_DN2083_c0_g1_i1.p2 
MH---------KILLCLLLFVPALLAASKERVPD--PVMTVNDDDDDDDSGSGEECENKD
VTCNQWASDGYCTDEVYKEYMEENCRKAC-GLCDDE---------DCEDSMYSCSAWASY
GYCRGYYERYMRKHCRKSCNLCGG-GNVCQDKHHNCQSWARWGYCHYN-RYVQQNCAKSC
NRC---------------------------------------------------------
------------------------------------------------------------
------------------------------------------------------------
------------------------------------------------------------
---
>I_nocturnus_TRINITY_DN2479_c0_g1_i1.p1 
MCRWELQIL--VLLVCVDRYFAMDVTAEKRTVPSFNPYKV---------KIAPADCYNRN
DDCEMEADKGFCVNNFK--YMAERCPLAC-RFCKTEGGD----TKKCLDQNDKCKAWAKH
GDCA-LYSAFMGQQCKKSCQLCDT-TNAEQDDDTNCPHWAKKGLCILHQLSLNNKCKFSC
SKY-----KHIHPRYFYPPTIIPGGFMVQSHPA-PPKPPT------------PP------
-------PAPPK------PIF-KRVKTEAEKLKEKNDAELARELEEQDRQEELEEREEAW
KEKQQEESQKNAYSHVLKPLQEKTFNVTSGSVNKIEGPPLVPL-------QDQPPAPE--
--PMSPEE--VKQKLIEAEKKKQQRREKEAEKLAKKHKKHHK---KHHKKHHHKHHHHKR
HHV
>I_nocturnus_TRINITY_DN443_c0_g1_i11.p4
------------------------------------------------------------
------------------------------------------------------------
----------------------GG------------------------------------
---------PPRPATGDPPRP--------PTGD-PPRPPT--GVPPRPATGGPP--RPAT
GDP----PRPPTGDP-------PRPPTGGPPRPPAGDP----------------------
----------------PRLPTGGP------PRPPTGGPPRPPTGGPPRPPTGGPPRPPTG
GPPRPPTGGPPKPVPLG-------------------------------------------
---
>P_borealis_TRINITY_DN1758_c0_g1_i10.p1 
MRRGDMQILVLVLAVCIEGYFANDVQATKRTVPKFNPYKV---------KIASEDCFDRN
DDCEMEAEKGFCISNFK--YMAERCPYSC-RFCKKADGD----VKECKDQNDKCKAWAKH
GDCG-LYSEFMGQTCKKSCEMCET--DGDEDNDTSCPTWAKKGLCILRPLHLGLKCRFSC
TKY-----RSVRPHFFYPPTMLPGNFMGAA----PALKPK------------AP------
-------PKPPK------PVIVKKEKTEAEKLKEKNDAELARELEEQDQEEELEERAEAW
KEKEEQEKQTKAYTHILNPLQEKTFNSTNGAENRIEGPPLIPM-------QDQPPAPE--
--PMSPEE--VKQVKDTARKAKELKALQDAKKAAKKH--HHKHHHKHHN-KHHKRHHHKR
HHN
>P_maua_TRINITY_DN352_c1_g1_i1.p1 
MRRGELQILVIVLAVCIKGYFAADVRAEKRTVPKFNPYKV---------KIAPIDCYDRN
EDCEMEAGKGFCVNNFK--YMAERCPLAC-RFCKKEGGD----IKECRDQNDKCKAWAKR
GDCP-LYSDYMGQNCKRSCELCEK--DGDEDVDTNCPTWAKRGLCILRPLHLGLKCRFSC
NKY-----RRVRPRYFYPPTMIPGGFIAPASVS-PPKPPA-------------P------
-------PKPPK------PVYIKKEKTEAEKLKEKNDAELARELEEQDKEEELEERAEAW
KEKQQEEKQKKAYSHILKPLQEKTFNTTSGTENRIEGPPLVPL-------QDQPPAPE--
--PMSPEE--VKQKLEEARKEKELKRLKEEKEQAKKH-KHHK----HHK-HHHKRHHHKR
HHH
>N_vectensis_A7ST80
M---DTRVIA-VL------FVAIMVLSSTNALPK--------------------------
-------QKG--------SYKNMNHADFL------KGLDRASSKRDCRDSHWSCFFQSNY
ED---ICSTAQAEECALSCGLCE-------------------------------------
------------------------------------------------------------
------------------------------------------------------------
------------------------------------------------------------
------------------------------------------------------------
---
